# Supplementary material for: Common and unique elements of the ABA-regulated transcriptome of Arabidopsis guard cells
Source: BMC Genomics. 2011 May 9;12:216. doi: 10.1186/1471-2164-12-216 (PMC3115880; doi:10.1186/1471-2164-12-216)
Supplement: Additional file 1 — ABA-responsive genes in Arabidopsis guard cells. This file lists the ABA-induced genes and ABA-repressed genes identified in Arabidopsis guard cells. [file 1471-2164-12-216-S1.XLS]

## Sheet: ABA-regulated genes in GC
ABA-responsive genes in Arabidopsis guard cells (P-value<1.0´10-4)
	Probes	AGI #	Gene name	Description	Signal Value (Con)	Signal Value (ABA)	Fold change	P-value
	256296_at	AT1G69480		EXS family protein / ERD1/XPR1/SYG1 family protein	59.3	3159	53.3	4.77e-17
ABA-induced genes	245627_at	AT1G56600	ATGOLS2	ARABIDOPSIS THALIANA GALACTINOL SYNTHASE 2; transferase	7.5	9741.9	1301.7	2.11e-16
	266555_at	AT2G46270	GBF3	G-BOX BINDING FACTOR 3; transcription factor	286.7	6077.3	21.2	2.35e-16
	253872_at	AT4G27410	RD26	RESPONSIVE TO DESSICATION 26; transcription factor	880.2	25550.7	29	3.04e-16
	259432_at	AT1G01520		myb family transcription factor	30.3	479.5	15.8	3.41e-16
	245904_at	AT5G11110	ATSPS2F/SPS1	SUCROSE PHOSPHATE SYNTHASE 1; sucrose-phosphate synthase	238	3628.2	15.2	6.69e-16
	251156_at	AT3G63060	EDL3	EID1-LIKE 3	27	1191	44	1.46e-15
	247723_at	AT5G59220		protein phosphatase 2C, putative / PP2C, putative	188.5	5511	29.2	1.68e-15
	267058_at	AT2G32510	MAPKKK17	Mitogen-activated protein kinase kinase kinase 17; kinase	22.3	1368.9	61.4	1e-14
	265211_at	AT2G36640	ATECP63	EMBRYONIC CELL PROTEIN 63	10.9	4017.3	368.2	1.2e-14
	255625_at	AT4G01120	GBF2	G-BOX BINDING FACTOR 2; DNA binding / transcription factor	298.1	5621	18.9	1.45e-14
	258498_at	AT3G02480		ABA-responsive protein-related	37.4	14533.1	388.3	1.79e-14
	253145_at	AT4G35560		similar to transducin family protein / WD-40 repeat family protein (TAIR:AT5G05570.1)	34.3	1381	40.3	1.93e-14
	257888_at	AT3G16990		TENA/THI-4 family protein	313.8	2637.1	8.4	4.18e-14
	266503_at	AT2G47780		rubber elongation factor (REF) protein-related	25.8	2467.5	95.5	4.61e-14
	251084_at	AT5G01520		zinc finger (C3HC4-type RING finger) family protein	122.5	1501.6	12.3	6.74e-14
	266462_at	AT2G47770		benzodiazepine receptor-related	25.6	9247.8	361.2	1.37e-13
	253836_at	AT4G27840		similar to vesicle-associated membrane protein-related [Arabidopsis thaliana] (TAIR:AT5G52990.1)	255	3440.1	13.5	1.52e-13
	266963_at	AT2G39450	ATMTP11/MTP11	ATMTP11/MTP11; cation transmembrane transporter/ manganese ion transmembrane transporter	933.8	5570.6	6	1.69e-13
	259231_at	AT3G11410	AHG3/ATPP2CA	ARABIDOPSIS THALIANA PROTEIN PHOSPHATASE 2CA; protein binding / protein serine/threonine phosphatase	1892.3	23501.6	12.4	1.81e-13
	251642_at	AT3G57520	ATSIP2	ARABIDOPSIS THALIANA SEED IMBIBITION 2; hydrolase, hydrolyzing O-glycosyl compounds	2139.7	13116.7	6.1	2.11e-13
	265216_at	AT1G05100	MAPKKK18	Mitogen-activated protein kinase kinase kinase 18; kinase	708.8	13452.9	19	2.14e-13
	261077_at	AT1G07430		protein phosphatase 2C, putative / PP2C, putative	68.4	3151	46.1	3.36e-13
	247467_at	AT5G62130		Per1-like protein-related	485.9	4272.8	8.8	3.39e-13
	254413_at	AT4G21440	ATM4/ATMYB102	ARABIDOPSIS MYB-LIKE 102; DNA binding / transcription fac	380.7	17579.5	46.2	4.06e-13
	264436_at	AT1G10370	ATGSTU17/ERD9/GST30/GST30B	EARLY-RESPONSIVE TO DEHYDRATION 9; glutathione transferase	3603.3	26268	7.3	4.73e-13
	256861_at	AT3G23920	BAM1/BMY7/TR-BAMY	BETA-AMYLASE 1; beta-amylase	3872.1	31318.7	8.1	5.58e-13
	262128_at	AT1G52690		late embryogenesis abundant protein, putative / LEA protein, putative	27.3	19183.5	703.7	6.01e-13
	245699_at	AT5G04250		OTU-like cysteine protease family protein	765	4070.4	5.3	6.08e-13
	251644_at	AT3G57540		remorin family protein	70.7	1483.5	21	6.26e-13
	256114_at	AT1G16850		unknown protein	205.3	5748.2	28	8.69e-13
	250408_at	AT5G10930	CIPK5	CBL-INTERACTING PROTEIN KINASE 5; kinase	74.7	949.2	12.7	8.96e-13
	253293_at	AT4G33905		peroxisomal membrane protein 22 kDa, putative	713.8	9607.4	13.5	9e-13
	263811_at	AT2G04350		long-chain-fatty-acid--CoA ligase family protein / long-chain acyl-CoA synthetase family protein	237.9	2433.6	10.2	1.03e-12
	254854_at	AT4G12130		aminomethyltransferase	99.4	610	6.1	1.17e-12
	250826_at	AT5G05220		similar to hypothetical protein [Vitis vinifera] (GB:CAN82940.1)	449.3	15006.2	33.4	1.19e-12
	261248_at	AT1G20030		pathogenesis-related thaumatin family protein	76	1058.2	13.9	1.22e-12
	262448_at	AT1G49450		transducin family protein / WD-40 repeat family protein	285.7	13088.9	45.8	1.26e-12
	249063_at	AT5G44110	ATPOP1	POP1; Arabidopsis thaliana non-intrinsic ABC protein	409.5	6983.2	17.1	1.49e-12
	261436_at	AT1G07870		protein kinase family protein	727.4	6359.8	8.7	1.73e-12
	260393_at	AT1G73920		lipase family protein	824.4	5117.3	6.2	2.16e-12
	262727_at	AT1G75800		pathogenesis-related thaumatin family protein	481.6	2756.7	5.7	2.33e-12
	259188_at	AT3G01510		5'-AMP-activated protein kinase beta-1 subunit-related	157.9	1339.5	8.5	2.52e-12
	258397_at	AT3G15357		unknown protein	32.2	1003.5	31.2	2.73e-12
	259704_at	AT1G77680		ribonuclease II family protein	490.2	5058.6	10.3	2.91e-12
	260983_at	AT1G53560		similar to unknown protein [Arabidopsis thaliana] (TAIR:AT1G17080.1)	513.9	5334.7	10.4	3.08e-12
	247437_at	AT5G62490	ATHVA22B	Arabidopsis thaliana HVA22 homologue B	7.3	1906.1	262.2	3.18e-12
	264479_at	AT1G77280		protein kinase family protein	409.4	3560.1	8.7	3.61e-12
	253263_at	AT4G34000	ABF3/DPBF5	ABSCISIC ACID RESPONSIVE ELEMENTS-BINDING FACTOR 3; DNA binding / protein binding / transcription activator/ transcription factor	1043	6650.3	6.4	3.98e-12
	252997_at	AT4G38400	ATEXLA2	ARABIDOPSIS THALIANA EXPANSIN-LIKE A2	196.4	4930.4	25.1	4.36e-12
	255250_at	AT4G05100	AtMYB74	myb domain protein 74; DNA binding / transcription factor	2301.8	17120.9	7.4	4.74e-12
	255723_at	AT3G29575		similar to TMAC2 (TWO OR MORE ABRES-CONTAINING GENE 2) [Arabidopsis thaliana] (TAIR:AT3G02140.1)	32.5	3137.6	96.5	5.21e-12
	246126_at	AT5G20070	ATNUDT19	Arabidopsis thaliana Nudix hydrolase homolog 19; hydrolase	347.6	2203.6	6.3	5.41e-12
	264888_at	AT1G23070		similar to unknown protein [Arabidopsis thaliana] (TAIR:AT4G38360.2)	20.5	1439.3	70.1	6.69e-12
	247706_at	AT5G59480		haloacid dehalogenase-like hydrolase family protein	1551.9	13292.6	8.6	7.86e-12
	251191_at	AT3G62590		lipase class 3 family protein	300.6	2547.9	8.5	8.43e-12
	261482_at	AT1G14530	THH1	TOM THREE HOMOLOG 1; virion binding	493.9	3598.2	7.3	8.85e-12
	260897_at	AT1G29330	ERD2	ER lumen protein retaining receptor 2; receptor	1076.3	4869.6	4.5	9.05e-12
	248915_at	AT5G45690		similar to unknown protein [Arabidopsis thaliana] (TAIR:AT4G18920.1)	15.9	6556.3	412.4	9.11e-12
	246987_at	AT5G67300	ATMYB44/ATMYBR1/MYBR1	MYB DOMAIN PROTEIN 44; DNA binding / transcription factor	2011.3	16270.2	8.1	9.28e-12
	263385_at	AT2G40170	ATEM6/GEA6	ARABIDOPSIS EARLY METHIONINE-LABELLED 6	21.3	14019.3	657.3	9.42e-12
	256069_at	AT1G13740		similar to unknown protein [Arabidopsis thaliana] (TAIR:AT1G69260.1)	230.5	4927.1	21.4	1e-11
	251768_at	AT3G55940		phosphoinositide-specific phospholipase C, putative	228.5	1998.5	8.7	1.03e-11
	251100_at	AT5G01670		aldose reductase, putative	789.1	10579.8	13.4	1.05e-11
	261220_at	AT1G19970		ER lumen protein retaining receptor family protein	429.1	5819.6	13.6	1.21e-11
	264250_at	AT1G78680	ATGGH2	GAMMA-GLUTAMYL HYDROLASE 2; gamma-glutamyl hydrolase	802.6	5840.6	7.3	1.48e-11
	262496_at	AT1G21790		similar to unnamed protein product [Vitis vinifera] (GB:CAO61872.1)	982.5	11136.2	11.3	1.71e-11
	259922_at	AT1G72770	HAB1	HOMOLOGY TO ABI1; protein serine/threonine phosphatase	453.1	5875.7	13	2.16e-11
	267538_at	AT2G41870		remorin family protein	118.2	1999.2	16.9	2.74e-11
	252321_at	AT3G48510		similar to unknown protein [Arabidopsis thaliana] (TAIR:AT5G63350.1)	32.8	1341.7	40.9	2.89e-11
	258347_at	AT3G17520		late embryogenesis abundant domain-containing protein / LEA domain-containing protein	4.7	5827.6	1235.8	3.98e-11
	247863_at	AT5G57900	SKIP1	SKP1 INTERACTING PARTNER 1	1030.9	4500.6	4.4	4.04e-11
	260357_at	AT1G69260		similar to unknown protein [Arabidopsis thaliana] (TAIR:AT1G13740.1)	239.9	3513.6	14.6	4.14e-11
	249011_at	AT5G44670		similar to unknown protein [Arabidopsis thaliana] (TAIR:AT4G20170.1)	41.8	707.8	16.9	4.65e-11
	250207_at	AT5G13930	ATCHS/CHS/TT4	CHALCONE SYNTHASE; naringenin-chalcone synthase	18.8	4913	261.3	4.68e-11
	245427_at	AT4G17550		transporter-related	648.5	5880.8	9.1	5.04e-11
	248505_at	AT5G50360		similar to unknown protein [Arabidopsis thaliana] (TAIR:AT5G63350.1)	23.8	3092.9	130.2	5.12e-11
	256285_at	AT3G12510		similar to At3g12510-like protein [Boechera stricta] (GB:ABB89768.1)	640.4	5206.6	8.1	5.53e-11
	258627_at	AT3G04460	APM4/ATPEX12/PEX12	PEROXIN-12; actin binding	167.1	615	3.7	6.32e-11
	256021_at	AT1G58270	ZW9	ZW9	200	5769	28.8	6.37e-11
	254066_at	AT4G25480	DREB1A	DEHYDRATION RESPONSE ELEMENT B1A; DNA binding / transcription ac	38.1	468.7	12.3	6.62e-11
	264217_at	AT1G60190		armadillo/beta-catenin repeat family protein / U-box domain-containing protein	3258.6	26910.4	8.3	7.36e-11
	259186_at	AT3G01590		aldose 1-epimerase family protein	421.3	1519.5	3.6	8e-11
	262784_at	AT1G10760	SEX1	STARCH EXCESS 1	279.5	3245.9	11.6	9.55e-11
	256464_at	AT1G32560		late embryogenesis abundant group 1 domain-containing protein / LEA group 1 domain-containing protein	29.5	2285.2	77.6	9.76e-11
	257593_at	AT3G24840		SEC14 cytosolic factor, putative / phosphoglyceride transfer protein, putative	268.8	2018.6	7.5	9.88e-11
	252525_at	AT3G46450		SEC14 cytosolic factor family protein / phosphoglyceride transfer fam	682.5	2338	3.4	1.05e-10
	265935_at	AT2G19580	TET2	TETRASPANIN2	108.6	468.3	4.3	1.08e-10
	250533_at	AT5G08640	FLS	FLAVONOL SYNTHASE	498.9	2492.9	5	1.16e-10
	250648_at	AT5G06760		late embryogenesis abundant group 1 domain-containing protein	438	13479.6	30.8	1.17e-10
	266544_at	AT2G35300		late embryogenesis abundant group 1 domain-containing protein / LEA group 1 domain-containing protein	38	2990.3	78.6	1.18e-10
	247269_at	AT5G64210	AOX2	alternative oxidase 2; alternative oxidase	25.3	808.8	31.9	1.2e-10
	257880_at	AT3G16910	AAE7/ACN1	ACYL-ACTIVATING ENZYME 7; AMP binding / acetate-CoA ligase	873.6	5063.1	5.8	1.22e-10
	247936_at	AT5G57030	LUT2	LUTEIN DEFICIENT 2; lycopene epsilon cyclase	338.2	1677.9	5	1.4e-10
	263265_at	AT2G38820		similar to unknown protein [Arabidopsis thaliana] (TAIR:AT3G22970.1)	1100.5	6927.7	6.3	1.4e-10
	250794_at	AT5G05270		chalcone-flavanone isomerase family protein	47.1	783	16.6	1.41e-10
	247498_at	AT5G61810		mitochondrial substrate carrier family protein	411.6	2572.7	6.3	1.48e-10
	267483_at	AT2G02810	ATUTR1/UTR1	UDP-GALACTOSE TRANSPORTER 1; UDP-galactose transmembrane transporter	169	775.3	4.6	1.61e-10
	248352_at	AT5G52300	LTI65/RD29B	RESPONSIVE TO DESSICATION 29B	19.3	1652.2	85.7	1.85e-10
	251109_at	AT5G01600	ATFER1	FERRETIN 1; ferric iron binding	2266.3	29697.8	13.1	2.09e-10
	251066_at	AT5G01880		zinc finger (C3HC4-type RING finger) family protein	159.2	778.7	4.9	2.16e-10
	248764_at	AT5G47640	NF-YB2	CCAAT-box binding transcription factor subunit B (NF-YB) (HAP3 ) (AHAP3) family (Hap3b)	738.2	4324.7	5.9	2.17e-10
	261667_at	AT1G18460		lipase family protein	144.3	764.2	5.3	2.41e-10
	264102_at	AT1G79270	ECT8	evolutionarily conserved C-terminal region 8	587.7	5603.5	9.5	2.44e-10
	251735_at	AT3G56090	ATFER3	FERRITIN 3; ferric iron binding	3131.1	21203.6	6.8	2.47e-10
	248328_at	AT5G52660		myb family transcription factor	879.1	3832.7	4.4	2.55e-10
	263222_at	AT1G30640		protein kinase, putative	392.5	1607.6	4.1	2.67e-10
	247957_at	AT5G57050	ABI2	ABA INSENSITIVE 2; protein serine/threonine phosphatase	885.5	6932.4	7.8	2.77e-10
	246017_at	AT5G10730		binding / catalytic/ coenzyme binding	527	2627.8	5	2.79e-10
	253550_at	AT4G30960	CIPK6	CBL-INTERACTING PROTEIN KINASE 6; kinase	2035.8	14613.4	7.2	2.98e-10
	265634_at	AT2G25530		AFG1-like ATPase family protein	114.1	1790.5	15.7	3e-10
	262407_at	AT1G34630		similar to unknown protein [Arabidopsis thaliana] (TAIR:AT5G51150.1)	122.7	967.4	7.9	3.09e-10
	254269_at	AT4G23050		protein kinase, putative	562.1	4144.7	7.4	3.53e-10
	249944_at	AT5G22290	ANAC089	Arabidopsis NAC domain containing protein 89; transcription factor	355	2353.3	6.6	3.93e-10
	259965_at	AT1G53670	MSRB1	METHIONINE SULFOXIDE REDUCTASE B 1; peptide-methionine-(S)-S-oxide reductase	762.7	3861.1	5.1	3.96e-10
	245748_at	AT1G51140		basic helix-loop-helix (bHLH) family protein	65.2	768.4	11.8	4.09e-10
	260144_at	AT1G71960		ABC transporter family protein	43.6	518.9	11.9	4.11e-10
	246966_at	AT5G24850	CRY3	CRYPTOCHROME 3; DNA binding / DNA photolyase/ FMN binding	93.5	429	4.6	4.14e-10
	255300_at	AT4G04870	CLS	CARDIOLIPIN SYNTHASE; cardiolipin synthase/ phosphatidyltransferase	428.3	2486.6	5.8	4.26e-10
	253590_at	253590_at		no_match	268.1	1320.8	4.9	4.54e-10
	262098_at	AT1G56170	HAP5B	Heme activator protein (yeast) homolog 5B; DNA binding / transcription factor	801.4	3507	4.4	5.22e-10
	266142_at	AT2G39030		GCN5-related N-acetyltransferase (GNAT) family protein	42.2	1273.5	30.2	5.28e-10
	258925_at	AT3G10420		sporulation protein-related	1497.3	6093.1	4.1	5.36e-10
	265244_at	AT2G43018	CPuORF17	Conserved peptide upstream open reading frame 17	465.6	2054.7	4.4	5.68e-10
	247268_at	AT5G64080		protease inhibitor/seed storage/lipid transfer protein (LTP) family protein	403	3211.5	8	6.06e-10
	251962_at	AT3G53420	PIP2A	PLASMA MEMBRANE INTRINSIC PROTEIN 2A; water channel	998.1	6753.1	6.8	6.08e-10
	251513_at	AT3G59220	PRN	PIRIN; calmodulin binding	200.1	1646.3	8.2	8.3e-10
	260712_at	AT1G17550	HAB2	Homology to ABI2; protein serine/threonine phosphatase	261.2	1548.2	5.9	8.86e-10
	258322_at	AT3G22740	HMT3	Homocysteine S-methyltransferase 3; homocysteine S-methyltransferase	14.4	369.7	25.8	8.87e-10
	265913_at	AT2G25625		similar to unnamed protein product [Vitis vinifera] (GB:CAO44157.1)	19.2	409	21.3	9e-10
	247047_at	AT5G66650		similar to unknown protein [Arabidopsis thaliana] (TAIR:AT2G23790.1)	1510.8	8334.3	5.5	9.2e-10
	264318_at	AT1G04220		beta-ketoacyl-CoA synthase, putative	41.4	949.5	22.9	1.08e-09
	267429_at	AT2G34850	MEE25	maternal effect embryo arrest 25; catalytic	169.9	6172.9	36.3	1.11e-09
	256998_at	AT3G14180		transcription factor	486.1	1767.5	3.6	1.16e-09
	266695_at	AT2G19810		zinc finger (CCCH-type) family protein	1209.2	6069.6	5	1.16e-09
	252467_at	AT3G47080		binding	531.1	1582.9	3	1.17e-09
	258092_at	AT3G14595		similar to unknown protein [Arabidopsis thaliana] (TAIR:AT1G17080.1)	2076.1	6312.4	3	1.24e-09
	256468_at	AT1G32550		ferredoxin family protein	185.1	905.7	4.9	1.27e-09
	263259_at	AT1G10560		armadillo/beta-catenin repeat family protein / U-box domain-containing protein	285.3	1963.5	6.9	1.32e-09
	247120_at	AT5G65990		amino acid transporter family protein	228	1304.8	5.7	1.43e-09
	250070_at	AT5G17980		C2 domain-containing protein	136.2	678.8	5	1.49e-09
	250506_at	AT5G09930	ATGCN2	Arabidopsis thaliana general control non-repressible 2	256.3	2188	8.5	1.51e-09
	264989_at	AT1G27200		similar to unknown protein [Arabidopsis thaliana] (TAIR:AT5G40720.1)	239.9	774.3	3.2	1.55e-09
	246998_at	AT5G67370		similar to unknown protein [Arabidopsis thaliana] (TAIR:AT5G11840.1);	156.6	712.2	4.5	1.77e-09
	266869_at	AT2G44660		transferase, transferring glycosyl groups	187.2	721.5	3.9	1.82e-09
	265119_at	AT1G62570		flavin-containing monooxygenase family protein / FMO family protein	99.2	3446.8	34.7	1.85e-09
	258143_at	AT3G18170		similar to unknown protein [Arabidopsis thaliana] (TAIR:AT3G18180.1)	202.3	669.1	3.3	1.87e-09
	258386_at	AT3G15520		peptidyl-prolyl cis-trans isomerase TLP38, chloroplast / thylakoid lumen PPIase of 38 kDa /cyclophilin	176	588.4	3.3	1.97e-09
	253131_at	AT4G35550	HB-4/WOX13	WUSCHEL-RELATED HOMEOBOX 13; DNA binding / transcription factor	142.8	568.9	4	2.03e-09
	255364_s_at	AT4G22240		plastid-lipid associated protein PAP, putative	3579.6	15848.4	4.4	2.16e-09
	247380_at	AT5G63380		4-coumarate--CoA ligase family protein / 4-coumaroyl-CoA synthase family protein	251.2	1139.1	4.5	2.18e-09
	252042_at	AT3G51990		protein kinase family protein	495	1562.4	3.2	2.2e-09
	255066_at	AT4G08980	FBW2	F-box family protein (FBW2)	574.7	2076.1	3.6	2.39e-09
	260262_at	AT1G68470		exostosin family protein	70.7	727.6	10.3	2.39e-09
	266001_at	AT2G24150	HHP3	heptahelical protein 3; receptor	234.3	2351.6	10	2.58e-09
	255602_at	AT4G01026		similar to unknown protein [Arabidopsis thaliana] (TAIR:AT1G01360.1)	675.7	3718	5.5	2.6e-09
	245831_at	AT1G48840		similar to unknown protein [Arabidopsis thaliana] (TAIR:AT3G18350.1)	335.4	1327	4	2.86e-09
	251505_at	AT3G59052	CPuORF18	Conserved peptide upstream open reading frame 18	616.1	2730.4	4.4	3e-09
	248218_at	AT5G53710		unknown protein	28.5	904.7	31.7	3.05e-09
	261059_at	AT1G01250		AP2 domain-containing transcription factor, putative	362	2562.4	7.1	3.06e-09
	249622_at	AT5G37550		similar to unknown protein [Arabidopsis thaliana] (TAIR:AT1G66190.1)	33.6	240.4	7.2	3.11e-09
	247776_at	AT5G58700		phosphoinositide-specific phospholipase C family protein	381.3	1236.3	3.2	3.47e-09
	262644_at	AT1G62710		BETA-VPE (vacuolar processing enzyme beta); cysteine-type endopeptidase	54	505.2	9.4	3.6e-09
	258751_at	AT3G05890	RCI2B	RARE-COLD-INDUCIBLE 2B	301.8	5319.7	17.6	3.75e-09
	247593_at	AT5G60790	ATGCN1	Arabidopsis thaliana general control non-repressible 1	2283.6	11031.3	4.8	4.28e-09
	247095_at	AT5G66400	RAB18	RESPONSIVE TO ABA 18	11598.4	69019.2	6	4.33e-09
	247280_at	AT5G64260		phosphate-responsive protein, putative	6570.4	24824.1	3.8	4.39e-09
	267315_at	267315_at		no_match	330.4	2409.1	7.3	4.62e-09
	251713_at	AT3G56080		dehydration-responsive protein-related	92.6	444	4.8	4.76e-09
	264252_at	AT1G09180	ATSAR1/ATSARA1A	ARABIDOPSIS THALIANA SECRETION-ASSOCIATED RAS SUPER FAMILY 1; GTP binding	89	1334.3	15	4.79e-09
	266170_at	AT2G39050		hydroxyproline-rich glycoprotein family protein	1954	11958.3	6.1	4.85e-09
	247544_at	AT5G61670		heat shock protein binding / unfolded protein binding	665	1993.2	3	5e-09
	258395_at	AT3G15500	ATNAC3	ARABIDOPSIS NAC DOMAIN CONTAINING PROTEIN 55; transcription factor	263.2	1850.6	7	5.04e-09
	256416_at	AT3G11050	ATFER2	FERRITIN 2; ferric iron binding	80	2954.9	36.9	5.16e-09
	250320_at	AT5G12840	HAP2A	EMBRYO DEFECTIVE 2220; transcription factor	482.2	2197.8	4.6	5.39e-09
	247427_at	AT5G62580		binding	229	1116.6	4.9	5.49e-09
	251060_at	AT5G01820	ATSR1	SERINE/THREONINE PROTEIN KINASE 1; kinase	228.5	1226.5	5.4	5.5e-09
	253722_at	AT4G29190		zinc finger (CCCH-type) family protein	2090.9	8252.5	3.9	5.51e-09
	253879_s_at	AT4G27560		glycosyltransferase family protein	208.4	3445.2	16.5	5.9e-09
	264042_at	AT2G03760	ATST1	ST (steroid sulfotransferase); sulfotransferase	86.1	754.1	8.8	5.93e-09
	258106_at	AT3G23580	RNR2/RNR2A	RIBONUCLEOTIDE REDUCTASE 2A; ribonucleoside-diphosphate reductase	1714.3	10498	6.1	6e-09
	245734_at	AT1G73480		hydrolase, alpha/beta fold family protein	1784	6133.2	3.4	6.26e-09
	267550_at	AT2G32800	AP4.3A	AP4.3A; ATP binding / protein kinase	3400.3	8351.8	2.5	7.11e-09
	259076_at	AT3G02140	TMAC2	TWO OR MORE ABRES-CONTAINING GENE 2	523.3	1817.8	3.5	7.47e-09
	245395_at	AT4G17420		similar to unknown protein [Arabidopsis thaliana] (TAIR:AT5G47420.1)	229.2	861.5	3.8	7.56e-09
	245319_at	AT4G16146		similar to unknown protein [Arabidopsis thaliana] (TAIR:AT1G69510.2)	616	3754.3	6.1	8.06e-09
	259993_at	AT1G67960		similar to unnamed protein product [Vitis vinifera] (GB:CAO42391.1)	348.3	755.4	2.2	8.18e-09
	262713_at	AT1G16520		similar to unknown protein [Arabidopsis thaliana] (TAIR:AT1G56080.1)	106.5	461.7	4.3	9.2e-09
	254199_at	254199_at		no_match	149	540.8	3.6	1.01e-08
	248084_at	AT5G55470	ATNHX3	Arabidopsis thaliana Na+/H+ exchanger 3; sodium:hydrogen antiporter	38.8	369.9	9.5	1.04e-08
	252019_at	AT3G53040		late embryogenesis abundant protein, putative / LEA protein, putative	24.9	549.8	22.1	1.05e-08
	259705_at	AT1G77450	ANAC032	Arabidopsis NAC domain containing protein 32; transcription factor	11854.5	40175	3.4	1.07e-08
	254874_at	AT4G11570		haloacid dehalogenase-like hydrolase family protein	2723.5	7809.1	2.9	1.09e-08
	253130_at	AT4G35510		similar to unknown protein [Arabidopsis thaliana] (TAIR:AT2G17540.2)	474.5	1286.8	2.7	1.24e-08
	248919_at	AT5G45920		carboxylesterase	144.6	847.2	5.9	1.34e-08
	249153_s_at	AT5G43400		similar to unknown protein [Arabidopsis thaliana] (TAIR:AT5G13210.1)	67.6	274.7	4.1	1.36e-08
	262313_at	AT1G70900		similar to unknown protein [Arabidopsis thaliana] (TAIR:AT1G23110.3)	842.8	4131.5	4.9	1.37e-08
	248311_at	AT5G52570	BETA-OHASE 2	BETA-CAROTENE HYDROXYLASE 2; beta-carotene hydroxylase	251	2027.6	8.1	1.47e-08
	253394_at	AT4G32770	VTE1	VITAMIN E DEFICIENT 1	139.3	907.4	6.5	1.49e-08
	246417_at	AT5G16990		NADP-dependent oxidoreductase, putative	1084	2986.8	2.8	1.5e-08
	262635_at	AT1G06570	PDS1	PHYTOENE DESATURATION 1	990.1	4201.8	4.2	1.5e-08
	265886_at	AT2G25620		protein phosphatase 2C, putative / PP2C, putative	244.3	914.1	3.7	1.52e-08
	265842_at	AT2G35700		AP2 domain-containing transcription factor, putative	212.6	526.2	2.5	1.56e-08
	248336_at	AT5G52420		similar to unknown protein [Arabidopsis thaliana] (TAIR:AT5G23920.1)	189.6	1928.6	10.2	1.57e-08
	264435_at	AT1G10360	ATGSTU18	GLUTATHIONE S-TRANSFERASE 29; glutathione transferase	915.8	2246.2	2.5	1.62e-08
	262707_at	AT1G16290		similar to predicted protein [Physcomitrella patens subsp. patens] (GB:EDQ78585.1)	96.1	474.2	4.9	1.69e-08
	254922_at	AT4G11370	RHA1A	RING-H2 finger A1A; protein binding / zinc ion binding	267.8	1575	5.9	1.72e-08
	258691_at	AT3G08630		similar to alphavirus core protein family [Arabidopsis thaliana] (TAIR:AT3G08640.1)	299.2	2098	7	1.72e-08
	251881_at	AT3G54250		mevalonate diphosphate decarboxylase, putative	82.7	473.8	5.7	1.74e-08
	263807_at	AT2G04400		indole-3-glycerol phosphate synthase (IGPS)	1383.7	5117.6	3.7	1.75e-08
	266072_at	AT2G18700	ATTPS11	Arabidopsis thaliana trehalose phosphatase/synthase 11; transferase, transferring glycosyl groups	4361.6	12384.8	2.8	1.78e-08
	262940_at	AT1G79520		cation efflux family protein	65.9	353.3	5.4	1.85e-08
	247931_at	AT5G57040		lactoylglutathione lyase family protein / glyoxalase I family protein	398.6	1672.2	4.2	1.96e-08
	264019_at	AT2G21130		peptidyl-prolyl cis-trans isomerase / cyclophilin (CYP2) / rotamase	1656.7	6556.2	4	1.96e-08
	257733_at	AT3G18350		similar to unknown protein [Arabidopsis thaliana] (TAIR:AT1G48840.1)	220.9	571	2.6	1.98e-08
	253053_at	AT4G37470		hydrolase, alpha/beta fold family protein	407.5	2121.4	5.2	2.01e-08
	255527_at	AT4G02360		similar to unknown protein [Arabidopsis thaliana] (TAIR:AT1G02813.1)	44.6	360.8	8.1	2.25e-08
	250621_at	AT5G07250		rhomboid family protein	770.8	2642.1	3.4	2.29e-08
	264260_at	AT1G09210	AtCRT1b	calreticulin 2 (CRT2)	774.6	4762.9	6.1	2.32e-08
	258224_at	AT3G15670		late embryogenesis abundant protein, putative / LEA protein, putative	13.4	744.1	55.4	2.39e-08
	257855_at	AT3G13040		myb family transcription factor	1041.4	2949.1	2.8	2.44e-08
	255691_at	AT4G00370	ANTR2	anion transporter 2; organic anion transmembrane transporter	663	1795.3	2.7	2.5e-08
	248002_at	AT5G56180	ATARP8	ACTIN-RELATED PROTEIN 8); structural constituent of cytoskeleton	205.1	502.7	2.5	2.56e-08
	251859_at	AT3G54680		proteophosphoglycan-related	160.8	445.7	2.8	2.61e-08
	253220_s_at	AT4G34930		1-phosphatidylinositol phosphodiesterase-related	1242.9	4176.1	3.4	2.65e-08
	259433_at	AT1G01570		fringe-related protein	603.8	1607.6	2.7	2.79e-08
	265183_at	AT1G23750		DNA-binding protein-related	182.6	564.8	3.1	2.9e-08
	248959_at	AT5G45630		similar to unknown protein [Arabidopsis thaliana] (TAIR:AT4G18980.1)	42.8	1221.8	28.5	2.92e-08
	267080_at	AT2G41190		amino acid transporter family protein	167.9	1643.8	9.8	2.92e-08
	253799_at	AT4G28140		AP2 domain-containing transcription factor, putative	54.6	274.1	5	3.35e-08
	247368_at	AT5G63330		DNA-binding bromodomain-containing protein	1192.5	3665.2	3.1	3.41e-08
	245363_at	AT4G15120		VQ motif-containing protein	140	1621	11.6	3.5e-08
	261661_at	AT1G18360		hydrolase, alpha/beta fold family protein	171	1056.7	6.2	3.71e-08
	250978_at	AT5G03080		phosphatidic acid phosphatase-related / PAP2-related	1243.6	6158	5	3.73e-08
	262569_at	AT1G15180		MATE efflux family protein	165.9	733	4.4	3.87e-08
	250158_at	AT5G15190		unknown protein	641.2	3946.7	6.2	4.01e-08
	257893_at	AT3G17000	UBC32	UBIQUITIN-CONJUGATING ENZYME 32; ubiquitin-protein ligase	1412.9	8123.6	5.7	4.39e-08
	258732_at	AT3G05820		beta-fructofuranosidase, putative / invertase, putative / saccharase, putative	259.5	1608.3	6.2	4.41e-08
	248090_at	AT5G55090	MAPKKK15	Mitogen-activated protein kinase kinase kinase 15; kinase	61.1	358.9	5.9	4.79e-08
	263881_at	AT2G21820		similar to hypothetical protein MtrDRAFT_AC155884g16v2 [Medicago truncatula] (GB:ABN08202.1)	751.7	5637.7	7.5	4.82e-08
	247727_at	AT5G59490		haloacid dehalogenase-like hydrolase family protein	109.6	407.3	3.7	4.84e-08
	252179_at	AT3G50760	GATL2	Galacturonosyltransferase-like 2; polygalacturonate 4-alpha-galacturonosyltransferase/ transfera	106.6	803.6	7.5	4.89e-08
	253512_at	AT4G31750		protein phosphatase 2C, putative / PP2C, putative	326.2	2120.7	6.5	4.89e-08
	263486_at	AT2G22200		AP2 domain-containing transcription factor	9.4	304	32.2	4.91e-08
	249606_at	AT5G37260	CIR1/RVE2	CIRCADIAN 1; DNA binding / transcription factor	209.5	881.8	4.2	4.97e-08
	258878_at	AT3G03170		similar to hypothetical protein [Vitis vinifera] (GB:CAN71065.1)	68.8	273.5	4	4.99e-08
	248787_at	AT5G47420		similar to unknown protein [Arabidopsis thaliana] (TAIR:AT4G17420.1)	1049.1	2886.9	2.8	5.03e-08
	259850_at	AT1G72240		similar to unknown protein [Arabidopsis thaliana] (TAIR:AT1G22470.1)	29.5	386.8	13.1	5.25e-08
	252095_at	AT3G51000		epoxide hydrolase, putative	886.6	3999.9	4.5	5.34e-08
	261247_at	AT1G20070		unknown protein	5.9	690.1	117.6	5.57e-08
	248901_at	AT5G46410		NLI interacting factor (NIF) family protein	1002.5	3533.8	3.5	5.68e-08
	245233_at	AT4G25580		stress-responsive protein-related	27.2	755.2	27.7	5.72e-08
	260241_at	AT1G63710	CYP86A7	cytochrome P450, family 86, subfamily A, polypeptide 7; oxygen binding	14.8	156.5	10.6	5.86e-08
	264985_at	AT1G27150		binding	222.9	555.9	2.5	6.06e-08
	261065_at	AT1G07500		unknown protein	592.5	3901	6.6	6.07e-08
	262262_at	AT1G70782	CPuORF28	Conserved peptide upstream open reading frame 28	2361	6041	2.6	6.23e-08
	263465_at	AT2G31940		oxidoreductase/ transition metal ion binding	87.2	788.9	9.1	6.44e-08
	265024_at	AT1G24600		similar to unknown protein [Arabidopsis thaliana] (TAIR:AT1G67920.1)	7.1	2512.4	354.5	6.5e-08
	251961_at	AT3G53620	ATPPA4	ARABIDOPSIS THALIANA PYROPHOSPHORYLASE 4; inorganic diphosphatase/ pyrophosphatase	636	2697.7	4.2	6.62e-08
	249158_at	AT5G43430		ETFBETA; electron carrier	719.8	1868.2	2.6	6.91e-08
	247461_at	AT5G62100	ATBAG2	ARABIDOPSIS THALIANA BCL-2-ASSOCIATED ATHANOGENE 2	169.3	679.7	4	6.93e-08
	260174_at	AT1G71940		similar to unknown protein [Arabidopsis thaliana] (TAIR:AT4G09580.1)	658.7	1629.1	2.5	6.95e-08
	246930_at	AT5G25220	KNAT3	KNOTTED1-LIKE HOMEOBOX GENE 3; transcription factor	346.9	980.8	2.8	7.28e-08
	247466_at	AT5G62090		similar to SLK1 (SEUSS-LIKE 1), transcription regulator [Arabidopsis thaliana] (TAIR:AT4G25520.1)	393.7	1336.1	3.4	7.3e-08
	266643_s_at	AT2G29730		UDP-glucoronosyl/UDP-glucosyl transferase family protein	106.5	864.9	8.1	7.45e-08
	245242_at	AT1G44446	CH1	CHLOROPHYLL B BIOSYNTHESIS; chlorophyllide a oxygenase	330.8	928	2.8	8.73e-08
	250930_at	AT5G03160		DNAJ heat shock N-terminal domain-containing protein	129.5	332.9	2.6	8.84e-08
	266923_at	AT2G45980		similar to unknown protein [Arabidopsis thaliana] (TAIR:AT4G00355.2)	1335.3	3295.7	2.5	8.9e-08
	267448_at	AT2G33700		protein phosphatase 2C, putative / PP2C, putative	1370.7	3327	2.4	9.07e-08
	260626_at	AT1G08040		similar to unknown protein [Arabidopsis thaliana] (TAIR:AT2G28310.2)	352.3	1451.2	4.1	9.94e-08
	259334_at	AT3G03790		ankyrin repeat family protein / regulator of chromosome condensation (RCC1) family protein	395.8	1081.5	2.7	9.96e-08
	247118_at	AT5G65890	ACR1	ACT DOMAIN REPEAT 1	796.4	3244.5	4.1	1e-07
	252187_at	AT3G50850		similar to unknown protein [Arabidopsis thaliana] (TAIR:AT5G49560.1)	72.9	271.9	3.7	1.02e-07
	247717_at	AT5G59320	LTP3	LIPID TRANSFER PROTEIN 3; lipid binding	49.1	6752.4	137.6	1.05e-07
	247435_at	AT5G62480	ATGSTU9	GLUTATHIONE S-TRANSFERASE TAU 9; glutathione transferase	59.3	446.6	7.5	1.06e-07
	254299_at	AT4G22920	ATNYE1/NYE1	NON-YELLOWING 1	731.2	1983.3	2.7	1.09e-07
	264839_at	AT1G03630	POR C	PROTOCHLOROPHYLLIDE OXIDOREDUCTASE; NADPH dehydrogenase	182.5	510.9	2.8	1.09e-07
	266189_at	AT2G39020		GCN5-related N-acetyltransferase (GNAT) family protein	757.4	2692.5	3.6	1.17e-07
	247601_at	AT5G60850	OBP4	OBF BINDING PROTEIN 4; DNA binding / transcription factor	756.3	2775.5	3.7	1.23e-07
	259756_at	AT1G71080		similar to unknown protein [Arabidopsis thaliana] (TAIR:AT5G38050.1)	217.7	1102	5.1	1.23e-07
	260481_at	AT1G10960	ATFD1	FERREDOXIN 1; 2 iron, 2 sulfur cluster binding / electron carrier/ iron-sulfur cluster binding	2650.1	6677.2	2.5	1.24e-07
	262495_at	AT1G21780		BTB/POZ domain-containing protein	772.4	1546	2	1.24e-07
	252475_s_at	AT5G59570		myb family transcription factor	180.3	689.2	3.8	1.31e-07
	253522_at	AT4G31290		ChaC-like family protein	517.2	1329.4	2.6	1.31e-07
	263127_at	AT1G78610		mechanosensitive ion channel domain-containing protein / MS ion channel domain-containing protein	225.2	754.2	3.3	1.35e-07
	266100_at	AT2G37980		similar to unknown protein [Arabidopsis thaliana] (TAIR:AT5G01100.1)	195.1	478	2.5	1.35e-07
	264953_at	AT1G77120	ADH1	ALCOHOL DEHYDROGENASE 1	316.7	9076.1	28.7	1.38e-07
	267178_at	AT2G37750		unknown protein	173.3	975.6	5.6	1.38e-07
	262347_at	AT1G64110		AAA-type ATPase family protein	66.3	986.2	14.9	1.39e-07
	247025_at	AT5G67030	ABA1	ABA DEFICIENT 1; zeaxanthin epoxidase	708	3836.3	5.4	1.43e-07
	248389_at	AT5G51990	CBF4/DREB1D	C- REPEAT-BINDING FACTOR 4; DNA binding / transcription activator/ transcription factor	103.2	534.1	5.2	1.44e-07
	246763_at	AT5G27150	NHX1	NA+/H+ EXCHANGER; sodium ion transmembrane transporter/ sodium:hydrogen antiporter	360.4	2172.6	6	1.52e-07
	261315_at	AT1G53170	ATERF-8/ATERF8	ETHYLENE RESPONSE ELEMENT BINDING FACTOR 4; DNA binding / transcription factor/ transcription repressor	402.9	1558.1	3.9	1.53e-07
	257253_at	AT3G24190		ABC1 family protein	194.9	875.5	4.5	1.54e-07
	254850_at	AT4G12000		similar to unknown protein [Arabidopsis thaliana] (TAIR:AT4G22850.1)	1043.5	3616.9	3.5	1.69e-07
	256039_at	AT1G19190		hydrolase	149.5	1000.4	6.7	1.75e-07
	246627_s_at	AT2G45300		3-phosphoshikimate 1-carboxyvinyltransferase / 5-enolpyruvylshikimate-3-phosphate / EPSP synthase	1011.4	2901.4	2.9	1.82e-07
	253638_at	AT4G30470		cinnamoyl-CoA reductase-related	1862	8978.9	4.8	1.82e-07
	246242_at	AT4G36600		late embryogenesis abundant domain-containing protein / LEA domain-containing protein	22.8	1495.6	65.6	1.86e-07
	262526_at	AT1G17050	SPS2	SOLANESYL DIPHOSPHATE SYNTHASE 2; dimethylallyltranstransferase	70.3	383.2	5.4	1.89e-07
	264992_at	AT1G67300		hexose transporter, putative	522.7	1710.9	3.3	1.9e-07
	248639_at	AT5G48930		transferase family protein	1521.5	6375.9	4.2	1.91e-07
	267212_at	AT2G44060		late embryogenesis abundant family protein / LEA family protein	2830.5	9385	3.3	1.92e-07
	261026_at	AT1G01240		similar to unknown protein [Arabidopsis thaliana] (TAIR:AT2G46550.1)	243.8	1883.6	7.7	1.93e-07
	248793_at	AT5G47240		ATNUDT8 (Arabidopsis thaliana Nudix hydrolase homolog 8); hydrolase	322.4	1067.9	3.3	1.97e-07
	254993_at	AT4G10730		kinase	333.1	963	2.9	2.06e-07
	247997_at	AT5G56180	ATARP8	ACTIN-RELATED PROTEIN 8; structural constituent of cytoskeleton	490.1	1363.5	2.8	2.09e-07
	267168_at	AT2G37770		aldo/keto reductase family protein	217.2	2538.8	11.7	2.09e-07
	266488_at	AT2G47670		invertase/pectin methylesterase inhibitor family protein	111.8	342.4	3.1	2.1e-07
	258845_at	AT3G03150		similar to unknown protein [Arabidopsis thaliana] (TAIR:AT5G17165.1)	349.5	4161.3	11.9	2.22e-07
	246120_at	AT5G20360		octicosapeptide/Phox/Bem1p (PB1) domain-containing protein / tetratricopeptide repeat (TPR)-containing protein	180.1	570.6	3.2	2.23e-07
	249771_at	AT5G24080		protein kinase family protein	36.9	1619.7	43.9	2.25e-07
	251840_at	AT3G54960	ATPDIL1-3	PDI-LIKE 1-3; thiol-disulfide exchange intermediate	947.7	3422.8	3.6	2.28e-07
	264511_at	AT1G09350	ATGOLS3	ARABIDOPSIS THALIANA GALACTINOL SYNTHASE 3; transferase, transferring glycosyl groups	473	7348.4	15.5	2.29e-07
	247793_at	AT5G58650	PSY1	PLANT PEPTIDE CONTAINING SULFATED TYROSINE 1	1148.2	3966	3.5	2.37e-07
	251282_at	AT3G61630	CRF6	CYTOKININ RESPONSE FACTOR 6; DNA binding / transcription factor	676.9	2142.4	3.2	2.37e-07
	251725_at	AT3G56260		unknown protein	87.5	452.5	5.2	2.46e-07
	257252_at	AT3G24170	ATGR1	GLUTATHIONE-DISULFIDE REDUCTASE; glutathione-disulfide reductase	1465.4	2932.7	2	2.49e-07
	263352_at	AT2G22080		unknown protein	565.1	2756	4.9	2.52e-07
	258078_at	AT3G25870		similar to unknown protein [Arabidopsis thaliana] (TAIR:AT1G13360.1)	220.5	710.3	3.2	2.53e-07
	254352_at	AT4G22320		similar to unknown protein [Arabidopsis thaliana] (TAIR:AT5G55210.1)	190.1	323.9	1.7	2.55e-07
	247550_at	AT5G61370		pentatricopeptide (PPR) repeat-containing protein	66.4	344.8	5.2	2.6e-07
	254201_at	AT4G24130		similar to unknown protein [Arabidopsis thaliana] (TAIR:AT1G56580.1)	1046.1	7799.6	7.5	2.68e-07
	259537_at	AT1G12370	PHR1	PHOTOLYASE 1	81.3	314.3	3.9	2.74e-07
	255884_at	AT1G20310		similar to unknown protein [Arabidopsis thaliana] (TAIR:AT1G76070.1)	391.1	924	2.4	2.77e-07
	259500_at	AT1G15740		leucine-rich repeat family protein	675.7	1772.7	2.6	2.78e-07
	247097_at	AT5G66460		(1-4)-beta-mannan endohydrolase, putative	86	513.5	6	2.83e-07
	266351_at	AT2G01490		phytanoyl-CoA dioxygenase (PhyH) family protein	1471.3	5060	3.4	2.85e-07
	261151_at	AT1G19650		SEC14 cytosolic factor, putative / phosphoglyceride transfer protein, putative	263.2	824.7	3.1	2.96e-07
	262164_at	AT1G78070		WD-40 repeat family protein	5110.8	14955.6	2.9	2.96e-07
	252834_at	AT4G40070		protein binding / zinc ion binding	40.8	161.6	4	3.02e-07
	247147_at	AT5G65630	GTE7	GLOBAL TRANSCRIPTION FACTOR GROUP E 7; DNA binding	431.2	1436.4	3.3	3.03e-07
	265617_at	AT2G25520		phosphate translocator-related	1815.2	5546.1	3.1	3.23e-07
	245237_at	AT4G25520	SLK1	SEUSS-LIKE 1; transcription regulator	302.2	576.8	1.9	3.29e-07
	250516_at	AT5G09620		octicosapeptide/Phox/Bem1p (PB1) domain-containing protein	1833.3	4846.6	2.6	3.29e-07
	263497_at	AT2G42540	COR15A	COLD-REGULATED 15A	1202.3	26780.4	22.3	3.32e-07
	254636_at	AT4G18700	CIPK12	SNF1-RELATED PROTEIN KINASE 3.9; kinase	2093.9	6354.6	3	3.36e-07
	247783_at	AT5G58800		quinone reductase family protein	293.4	893.3	3	3.37e-07
	258797_at	AT3G04730	IAA16	indoleacetic acid-induced protein 16; transcription factor	4944.3	10405.5	2.1	3.41e-07
	256258_at	AT3G12480		transcription factor, putative	1480.1	3661.3	2.5	3.42e-07
	245998_at	AT5G20830	SUS1	SUCROSE SYNTHASE 1; UDP-glycosyltransferase/ sucrose synthase	1212.3	9317.8	7.7	3.49e-07
	248544_at	248544_at		no_match	86.9	461.1	5.3	3.6e-07
	260229_at	AT1G74370		zinc finger (C3HC4-type RING finger) family protein	393.7	997.4	2.5	3.64e-07
	261639_at	AT1G50010	TUA2	tubulin alpha-2 chain	853.6	2781.9	3.3	3.81e-07
	263226_at	AT1G30690		SEC14 cytosolic factor family protein/phosphoglyceride transfer family protein	259.3	621	2.4	3.84e-07
	245901_at	AT5G11060	KNAT4	KNOTTED1-LIKE HOMEOBOX GENE 4; transcription factor	140.2	379.5	2.7	3.97e-07
	248261_at	AT5G53280	PDV1	PLASTID DIVISION1	37.3	273.9	7.3	3.97e-07
	247716_at	AT5G59350		similar to unnamed protein product [Vitis vinifera] (GB:CAO21684.1)	128.8	453.4	3.5	4.1e-07
	260089_at	AT1G73170		ATP binding / ATP-dependent peptidase/ nucleoside-triphosphatase/ nucleotide binding	308.5	781.1	2.5	4.35e-07
	258610_at	AT3G02875	ILR1	IAA-LEUCINE RESISTANT 1; metallopeptidase	251.8	1040.6	4.1	4.41e-07
	247529_at	AT5G61520		hexose transporter, putative	68.6	181	2.6	4.56e-07
	265283_at	AT2G20370	KAM1/MUR3	MURUS 3; catalytic/ transferase, transferring glycosyl groups	642.1	2385.8	3.7	4.58e-07
	258887_at	AT3G05630	PLDP2	PHOSPHOLIPASE D ZETA 2; phospholipase D	650.7	3128.5	4.8	4.68e-07
	251199_at	AT3G62980	TIR1	TRANSPORT INHIBITOR RESPONSE 1; ubiquitin-protein ligase	140.8	317	2.3	4.73e-07
	255795_at	AT2G33380	RD20	RESPONSIVE TO DESSICATION 20; calcium ion binding	909.6	16201.6	17.8	4.87e-07
	246468_at	AT5G17050		UDP-glucoronosyl/UDP-glucosyl transferase family protein	476.6	954	2	4.96e-07
	250624_at	AT5G07330		similar to unknown protein [Arabidopsis thaliana] (TAIR:AT1G63060.1)	42.3	1381.7	32.6	5.01e-07
	245987_at	AT5G13180	ANAC083	Arabidopsis NAC domain containing protein 83; transcription factor	626.6	2032.8	3.2	5.1e-07
	252863_at	AT4G39800	MI-1-P SYNTHASE	Myo-inositol-1-phosphate synthase; inositol-3-phosp	183.3	999.6	5.5	5.22e-07
	256071_at	AT1G13640		phosphatidylinositol 3- and 4-kinase family protein	385.7	1075.6	2.8	5.23e-07
	253237_at	AT4G34240	ALDH3I1	Aldehyde dehydrogenase 3I1; 3-chloroallyl aldehyde dehydrogenase/aldehyde dehydrogenase (NAD)	765.4	1671.1	2.2	5.3e-07
	259426_at	AT1G01470	LEA14	LATE EMBRYOGENESIS ABUNDANT 14	10701.3	30620.2	2.9	5.59e-07
	250092_at	AT5G17360		similar to ATP dependent DNA ligase family protein [Arabidopsis thaliana] (TAIR:AT1G66730.1)	71.7	209.5	2.9	5.61e-07
	249968_at	AT5G19070		similar to unknown protein [Arabidopsis thaliana] (TAIR:AT1G03260.1);	1129.6	2380.9	2.1	5.64e-07
	246222_at	AT4G36900	RAP2.10	related to AP2 10; DNA binding / transcription factor	91	336.6	3.7	6.2e-07
	265339_at	AT2G18230	ATPPA2	ARABIDOPSIS THALIANA PYROPHOSPHORYLASE 2; inorganic diphosphatase/ pyrophosphatase	33.5	182.2	5.4	6.3e-07
	262180_at	AT1G78050		phosphoglycerate/bisphosphoglycerate mutase family protein	338.2	1234.3	3.6	6.47e-07
	266417_at	AT2G38550		similar to unknown protein [Arabidopsis thaliana] (TAIR:AT3G57280.1)	99.1	191.4	1.9	6.62e-07
	251941_at	AT3G53470		similar to unnamed protein product [Vitis vinifera] (GB:CAO18045.1)	144.2	224.9	1.6	6.67e-07
	247255_at	AT5G64780		similar to unknown protein [Arabidopsis thaliana] (TAIR:AT4G09830.1)	353	745.9	2.1	6.86e-07
	260727_at	AT1G48100		glycoside hydrolase family 28 protein / polygalacturonase (pectinase) family protein	237.2	1261.4	5.3	6.87e-07
	263049_at	AT2G05260		lipase class 3 family protein	466.8	1122.9	2.4	7.26e-07
	246097_at	AT5G20270	HHP1	HEPTAHELICAL TRANSMEMBRANE PROTEIN1	2886.8	8476.4	2.9	7.5e-07
	262045_at	AT1G80240		similar to unknown protein [Arabidopsis thaliana] (TAIR:AT5G25460.1)	85.3	1094.5	12.8	7.54e-07
	247899_at	AT5G57345		similar to unknown [Populus trichocarpa x Populus deltoides] (GB:ABK96592.1)	125.1	476.8	3.8	7.74e-07
	250372_at	AT5G11460		senescence-associated protein-related	34.3	126.4	3.7	7.74e-07
	261803_at	AT1G30500		CCAAT-binding transcription factor (CBF-B/NF-YA) family protein	110.1	547.1	5	7.84e-07
	245797_at	AT1G45230		defective chloroplasts and leaves protein-related / DCL protein-related	106.8	234.8	2.2	7.88e-07
	265452_at	AT2G46510		basic helix-loop-helix (bHLH) family protein	439.8	920.4	2.1	7.88e-07
	248765_at	AT5G47650	ATNUDT2	Arabidopsis thaliana Nudix hydrolase homolog 2; ADP-ribose diphosphatase/ NAD binding	877	1615.7	1.8	7.89e-07
	264190_at	AT1G54830		CCAAT-box binding transcription factor Hap5a, putative	603.6	1505.8	2.5	7.91e-07
	258652_at	AT3G09910	AtRABC2b/AtRab18C	Arabidopsis Rab GTPase homolog C2b; GTP binding	2.9	88.1	30.9	7.94e-07
	258483_at	AT3G02570	MEE31	maternal effect embryo arrest 31; mannose-6-phosphate isomerase	481.7	1707.6	3.5	7.99e-07
	249134_at	AT5G43150		similar to unnamed protein product [Vitis vinifera] (GB:CAO61459.1)	2941	9935	3.4	8.05e-07
	264005_at	AT2G22470	AGP2	ARABINOGALACTAN-PROTEIN 2	1285.4	9208.6	7.2	8.22e-07
	259884_at	AT1G76390		armadillo/beta-catenin repeat family protein / U-box domain-containing protein	837.8	1919.7	2.3	8.72e-07
	264045_at	AT2G22450		riboflavin biosynthesis protein, putative	226.1	682.5	3	8.73e-07
	248205_at	AT5G54300		similar to unknown protein [Arabidopsis thaliana] (TAIR:AT1G61260.1)	163.8	801.4	4.9	8.8e-07
	266502_at	AT2G47720		similar to AtATG18a (Arabidopsis thaliana homolog of yeast autophagy 18 (ATG18) a)	366.8	1178.9	3.2	8.81e-07
	266772_s_at	AT4G16540		heat shock protein-related	81.2	355.6	4.4	8.87e-07
	258735_at	AT3G05880	RCI2A	RARE-COLD-INDUCIBLE 2A	11553.2	29807.7	2.6	8.98e-07
	265289_at	AT2G22690		protein binding / zinc ion binding	359.4	835.8	2.3	8.98e-07
	265290_at	AT2G22590		glycosyltransferase family protein	34.2	246.1	7.2	9.09e-07
	253022_at	AT4G38060		similar to unknown protein [Arabidopsis thaliana] (TAIR:AT5G65480.1)	1997.3	8656.1	4.3	9.26e-07
	258399_at	AT3G15540	IAA19	indoleacetic acid-induced protein 19; transcription factor	132.1	444.8	3.4	9.28e-07
	255784_at	AT1G19860		zinc finger (CCCH-type) family protein	177.1	391.2	2.2	9.45e-07
	245776_at	AT1G30260	AGL79	AGAMOUS-LIKE 79	215.2	1391.6	6.5	9.48e-07
	245112_at	AT2G41540	GPDHC1	GPDHC1; NAD binding / glycerol-3-phosphate dehydrogenase (NAD+)	2358.6	9645.2	4.1	9.77e-07
	259987_at	AT1G75030	ATLP-3	Arabidopsis thaumatin-like protein 3	51.5	1900.7	36.9	9.8e-07
	251182_at	AT3G62600		DNAJ heat shock family protein	825.2	1770	2.1	1.01e-06
	256093_at	AT1G20823		zinc finger (C3HC4-type RING finger) family protein	1166.4	3946.7	3.4	1.03e-06
	263608_at	AT2G16260		pseudogene of glycine-rich RNA-binding protein	55.5	181.1	3.3	1.05e-06
	259948_at	AT1G71350		eukaryotic translation initiation factor SUI1 family protein	211.9	469.1	2.2	1.06e-06
	261192_at	AT1G32870	ANAC013	Arabidopsis NAC domain containing protein 13; transcription factor	1048.7	3073.9	2.9	1.11e-06
	263134_at	AT1G78570	RHM1/ROL1	RHAMNOSE BIOSYNTHESIS1; UDP-L-rhamnose synthase/ UDP-glucose 4,6-dehydratase	1879.2	6604.5	3.5	1.17e-06
	251329_at	AT3G61450	SYP73	SYNTAXIN OF PLANTS 73	88.4	864.9	9.8	1.18e-06
	265480_at	AT2G15970	COR413-PM1	cold regulated 413 plasma membrane 1	3992.9	16078.1	4	1.18e-06
	251110_at	AT5G01260		glycoside hydrolase starch-binding domain-containing protein	216.9	646.9	3	1.2e-06
	249416_at	AT5G39570		unknown protein	8377.5	18434.3	2.2	1.21e-06
	245028_at	AT2G26570		similar to unknown protein [Arabidopsis thaliana] (TAIR:AT4G33390.1)	211.1	980.6	4.6	1.22e-06
	266935_at	AT2G18915	LKP2	LOV KELCH PROTEIN 2; ubiquitin-protein ligase	492.3	993.3	2	1.22e-06
	254089_at	AT4G24800		MA3 domain-containing protein	248	550.3	2.2	1.26e-06
	247075_at	AT5G66410	PLP3B	PHOSDUCIN-LIKE PROTEIN 3 HOMOLOG	502.1	1414	2.8	1.32e-06
	259417_at	AT1G02340	HFR1	LONG HYPOCOTYL IN FAR-RED; DNA binding / transcription factor	33.9	480.4	14.2	1.32e-06
	267496_at	AT2G30550		lipase class 3 family protein	752.2	2375.5	3.2	1.33e-06
	266898_at	AT2G45990		similar to unnamed protein product [Vitis vinifera] (GB:CAO39632.1)	546.5	1434.4	2.6	1.39e-06
	247488_at	AT5G61820		similar to MtN19-like protein [Pisum sativum] (GB:AAU14999.2)	11136.2	24516.9	2.2	1.42e-06
	254223_at	AT4G23730		aldose 1-epimerase family protein	1028	6187.4	6	1.43e-06
	247323_at	AT5G64170		dentin sialophosphoprotein-related	2256.9	4903	2.2	1.45e-06
	248921_at	AT5G45950		GDSL-motif lipase/hydrolase family protein	21.1	1029	48.8	1.47e-06
	245723_at	AT1G73400		pentatricopeptide (PPR) repeat-containing protein	80.9	181.5	2.2	1.49e-06
	246779_at	AT5G27520		mitochondrial substrate carrier family protein	1327	2599.7	2	1.49e-06
	267590_at	AT2G39700	ATEXPA4	ARABIDOPSIS THALIANA EXPANSIN A4	302	4207.2	13.9	1.51e-06
	245724_at	AT1G73390		similar to unknown protein [Arabidopsis thaliana] (TAIR:AT1G17940.1)	1504	4468.9	3	1.53e-06
	246645_at	AT5G35080		protein binding	533.9	1200.6	2.2	1.53e-06
	267026_at	AT2G38340		AP2 domain-containing transcription factor, putative (DRE2B)	127.1	1418.3	11.2	1.55e-06
	246985_at	AT5G67290		FAD-dependent oxidoreductase family protein	312.5	613.3	2	1.58e-06
	254890_at	AT4G11600	ATGPX6	GLUTATHIONE PEROXIDASE 6; glutathione peroxidase	14713.7	35111.6	2.4	1.59e-06
	265807_at	AT2G17990		similar to kinectin-related [Arabidopsis thaliana] (TAIR:AT5G66250.3)	240.1	430.4	1.8	1.59e-06
	247336_at	AT5G63640		VHS domain-containing protein / GAT domain-containing protein	981.9	1768.8	1.8	1.61e-06
	264652_at	AT1G08920		sugar transporter, putative	121	449.7	3.7	1.63e-06
	246207_at	AT4G36960		RNA recognition motif (RRM)-containing protein	616.7	1252.3	2	1.69e-06
	263875_at	AT2G21970	2010-09-02	STRESS ENHANCED PROTEIN 2	1396.2	3839.3	2.7	1.72e-06
	247722_at	AT5G59150	AtRABA2d	Arabidopsis Rab GTPase homolog A2d; GTP binding	661.6	2190.6	3.3	1.8e-06
	245483_at	AT4G16190		cysteine proteinase, putative	8115.2	19855.9	2.4	1.85e-06
	251422_at	AT3G60540		sec61beta family protein	1128.8	2218.5	2	1.86e-06
	259008_at	AT3G09390	MT2A	METALLOTHIONEIN 2A	3537	9406.1	2.7	1.88e-06
	263986_at	AT2G42790	CSY3	CITRATE SYNTHASE 3; citrate (SI)-synthase	1081.8	3191.2	2.9	1.94e-06
	259178_at	AT3G01650	RGLG1	RING DOMAIN LIGASE1; protein binding / zinc ion binding	2093.2	7576.6	3.6	2.05e-06
	247918_at	AT5G57610		protein kinase family protein	1923.1	5496.2	2.9	2.06e-06
	250882_at	AT5G04000		similar to hypothetical protein [Vitis vinifera] (GB:CAN76250.1)	34.6	386.2	11.2	2.06e-06
	262493_at	AT1G21660		heat shock protein binding	584.7	1258.7	2.2	2.09e-06
	256884_at	AT3G15200		pentatricopeptide (PPR) repeat-containing protein	53.4	199.2	3.7	2.17e-06
	262952_at	AT1G75770		unknown protein	45.2	219.8	4.9	2.17e-06
	256934_at	AT3G22530		similar to unknown protein [Arabidopsis thaliana] (TAIR:AT4G14830.1)	504	853.4	1.7	2.24e-06
	256650_at	AT3G13620		amino acid permease family protein	81.3	256.5	3.2	2.42e-06
	246908_at	AT5G25610	RD22	RESPONSIVE TO DESSICATION 22	612.9	4535	7.4	2.44e-06
	264114_at	AT2G31270	ATCDT1A/CDT1/CDT1A	ARABIDOPSIS HOMOLOG OF YEAST CDT1 A; cyclin-dependent protein kinase	65.9	201.3	3.1	2.56e-06
	252736_at	AT3G43210	TES	TETRASPORE; microtubule motor	100.9	514.3	5.1	2.58e-06
	258849_at	AT3G03250	AtUGP1	UGP (UDP-glucose pyrophosphorylase); UTP:glucose-1-phosphate uridylyltransferase	1624.9	3466.7	2.1	2.6e-06
	253000_at	AT4G38360		similar to unknown protein [Arabidopsis thaliana] (TAIR:AT1G77220.1)	761.6	1326.7	1.7	2.68e-06
	263159_at	AT1G54130	RSH3	RELA/SPOT HOMOLOG 3; catalytic	3389.7	11779.3	3.5	2.69e-06
	254074_at	AT4G25490	CBF1	C-REPEAT/DRE BINDING FACTOR 1; DNA binding / transcription activator	84	451.1	5.4	2.71e-06
	263796_at	AT2G24540	AFR	ATTENUATED FAR-RED RESPONSE	788.7	3141.4	4	2.71e-06
	259605_at	AT1G27910		U-box domain-containing protein	327.2	962.2	2.9	2.73e-06
	247470_at	AT5G62220		exostosin family protein	474.3	1678.9	3.5	2.75e-06
	254646_at	AT4G18530		similar to unknown protein [Arabidopsis thaliana] (TAIR:AT1G11170.1)	216.3	826.6	3.8	2.8e-06
	248253_at	AT5G53290	CRF3	CYTOKININ RESPONSE FACTOR 3; DNA binding / transcription factor	41.5	123.5	3	2.82e-06
	257410_at	AT1G24340	EMB2421	EMBRYO DEFECTIVE 2421; monooxygenase	490	1143.9	2.3	2.9e-06
	260203_at	AT1G52890	ANAC019	Arabidopsis NAC domain containing protein 19; transcription factor	4175.5	13092.4	3.1	2.9e-06
	259768_at	AT1G29390	COR314-TM2	cold regulated 314 thylakoid membrane 2	2070.6	4763.2	2.3	2.95e-06
	257024_at	AT3G19100		calcium-dependent protein kinase, putative / CDPK, putative	151.1	299.5	2	3e-06
	263751_at	AT2G21300		kinesin motor family protein	72.1	176.9	2.5	3.03e-06
	264210_at	AT1G22640	MYB3	myb domain protein 3; DNA binding / transcription factor	486.9	1997.3	4.1	3.1e-06
	246432_at	AT5G17490	RGL3	RGA-LIKE 3; transcription factor	7.1	109.5	15.5	3.14e-06
	248819_at	AT5G47050		ATP binding / protein binding / shikimate kinase/ zinc ion binding	925.4	2184.5	2.4	3.17e-06
	264326_at	AT1G04230		similar to unknown protein [Arabidopsis thaliana] (TAIR:AT5G43720.1)	313.7	635.4	2	3.2e-06
	255872_at	AT2G30360	CIPK11	SOS3-INTERACTING PROTEIN 4; kinase	346.7	1205.4	3.5	3.21e-06
	256514_at	AT1G66130		oxidoreductase N-terminal domain-containing protein	253.5	591.3	2.3	3.22e-06
	248812_at	AT5G47330		palmitoyl protein thioesterase family protein	103.4	1529.1	14.8	3.23e-06
	254580_at	AT4G19390		similar to unknown protein [Arabidopsis thaliana] (TAIR:AT5G13720.1)	917.9	2931	3.2	3.27e-06
	252624_at	AT3G44735	PSK1	PHYTOSULFOKINE 3 PRECURSOR; growth factor	273.9	1234.2	4.5	3.32e-06
	250824_at	AT5G05200		ABC1 family protein	906.1	1951.6	2.2	3.45e-06
	259339_at	AT3G03900		adenylylsulfate kinase, putative	329.1	788.2	2.4	3.47e-06
	264999_at	AT1G67310		calmodulin binding / transcription regulator	855.8	1938.1	2.3	3.48e-06
	248419_at	AT5G51550		phosphate-responsive 1 family protein	219.2	683.1	3.1	3.5e-06
	251819_at	AT3G55030	PGPS2	phosphatidylglycerolphosphate synthase 2; CDP-alcohol phosphatidyltransferase	349.3	734.1	2.1	3.51e-06
	247265_at	AT5G64550		loricrin-related	122.9	342.5	2.8	3.6e-06
	263656_at	AT1G04240	SHY2	SHORT HYPOCOTYL 2; transcription factor	70.3	327.1	4.7	3.64e-06
	248337_at	AT5G52310	COR78	COLD REGULATED 78	7423.1	30800.4	4.1	3.66e-06
	258507_at	AT3G06500		beta-fructofuranosidase, putative / invertase, putative / saccharase, putative	604.2	2173.7	3.6	3.73e-06
	265182_at	AT1G23740		oxidoreductase, zinc-binding dehydrogenase family protein	710.5	2724	3.8	3.78e-06
	264372_at	AT1G11840	ATGLX1	GLYOXALASE I HOMOLOG; lactoylglutathione lyase	2003.5	6879.6	3.4	3.8e-06
	253994_at	AT4G26080	ABI1	ABA INSENSITIVE 1; calcium ion binding / protein serine/threonine	8562.1	20058.2	2.3	3.87e-06
	248001_at	AT5G55990	CBL2	calcineurin B-like protein 2; calcium ion binding	152.5	466.3	3.1	3.89e-06
	259856_at	AT1G68440		similar to unknown protein [Arabidopsis thaliana] (TAIR:AT1G25400.1)	2383.3	5176.3	2.2	4.06e-06
	253120_at	AT4G35790	ATPLDDELTA	Arabidopsis thaliana phospholipase D delta; phospholipase D	1660.1	6860.8	4.1	4.09e-06
	251730_at	AT3G56330		N2,N2-dimethylguanosine tRNA methyltransferase family protein	101	414.5	4.1	4.11e-06
	255521_at	AT4G02280		SUS3; UDP-glycosyltransferase/ sucrose synthase/ transferase, transferring glycosyl groups	2307.3	6041	2.6	4.14e-06
	258108_at	AT3G23570		dienelactone hydrolase family protein	1542.3	6007.1	3.9	4.2e-06
	245398_at	AT4G14900		hydroxyproline-rich glycoprotein family protein	317.8	571.8	1.8	4.21e-06
	262690_at	AT1G62720		binding	62.9	173.6	2.8	4.23e-06
	265093_at	AT1G03905		ABC transporter family protein	579.2	1652.3	2.9	4.24e-06
	266332_at	AT2G32415		3'-5' exonuclease/ nucleic acid binding	80.2	154.6	1.9	4.24e-06
	260543_at	AT2G43330	ATINT1	INOSITOL TRANSPORTER 1; carbohydrate transmembrane transporter	177.8	598.5	3.4	4.25e-06
	247290_at	AT5G64450		similar to unknown protein [Arabidopsis thaliana] (TAIR:AT3G62200.1)	416.2	1327.4	3.2	4.39e-06
	256860_at	AT3G23840		transferase family protein	351.1	2608.2	7.4	4.4e-06
	266720_s_at	AT2G46670		pseudo-response regulator, putative / timing of CAB expression 1-like protein, putative	204.6	1462.3	7.1	4.4e-06
	267425_at	AT2G34810		FAD-binding domain-containing protein	1088.8	6892.7	6.3	4.45e-06
	251839_at	AT3G54950	PLA IIIA/PLP7	Patatin-like protein 7	130.1	535.3	4.1	4.57e-06
	249701_at	AT5G35460		similar to unknown [Populus trichocarpa] (GB:ABK95300.1)	1151.2	3058.5	2.7	4.62e-06
	255647_at	AT4G00900	ECA2	CALCIUM-TRANSPORTING ATPASE 2, ENDOPLASMIC RETICULUM-TYPE; calcium-transporting ATPase	187.7	671.6	3.6	4.72e-06
	251858_at	AT3G54820	PIP2;5/PIP2D	plasma membrane intrinsic protein 2;5; water channel	273.8	1128.9	4.1	4.74e-06
	252226_at	AT3G49880		glycosyl hydrolase family protein 43	234.6	441.1	1.9	4.85e-06
	262786_at	AT1G10740		similar to unknown protein [Arabidopsis thaliana] (TAIR:AT1G23330.1)	355.7	1144.5	3.2	4.92e-06
	249303_at	AT5G41460		fringe-related protein	87.6	237.9	2.7	4.95e-06
	250477_at	AT5G10190		transporter-related	992.7	1885	1.9	5.06e-06
	264458_at	AT1G10410		similar to CW14 [Arabidopsis thaliana] (TAIR:AT1G59650.1)	992.6	2103.7	2.1	5.06e-06
	256143_at	AT1G48830		40S ribosomal protein S7 (RPS7A)	2040.7	6038.1	3	5.43e-06
	248163_at	AT5G54510	DFL1/GH3.6	DWARF IN LIGHT 1; indole-3-acetic acid amido synthetase	88.2	349.1	4	5.49e-06
	247883_at	AT5G57790		unknown protein	50.2	198.9	4	5.5e-06
	247061_at	AT5G66780		similar to unknown [Ammopiptanthus mongolicus] (GB:AAW33981.1)	13.6	386.3	28.4	5.85e-06
	247901_at	AT5G57300		UbiE/COQ5 methyltransferase family protein	233.9	682.3	2.9	5.87e-06
	260832_at	AT1G06780	GAUT6	Galacturonosyltransferase 6; polygalacturonate 4-alpha-galacturonosyltransferase	1424.7	2830.4	2	6.1e-06
	255477_at	AT4G02370		similar to unknown protein [Arabidopsis thaliana] (TAIR:AT1G02816.1)	2143.9	5604.2	2.6	6.13e-06
	254043_at	AT4G25990	CIL	CIL	21.8	381	17.5	6.14e-06
	263786_at	AT2G46370	JAR1	JASMONATE RESISTANT 1	714.1	3220.9	4.5	6.18e-06
	263831_at	AT2G40300	ATFER4	FERRITIN 4; ferric iron binding	630.6	1666.8	2.6	6.25e-06
	257950_at	AT3G21780	UGT71B6	UDP-GLUCOSYL TRANSFERASE 71B6; UDP-glycosyltransferase/ abscisic acid glucosyltransferase	129.4	491	3.8	6.36e-06
	253908_at	AT4G27260	WES1	GH3.5/WES1; indole-3-acetic acid amido synthetase	150.3	1408.6	9.4	6.78e-06
	245099_at	AT2G40830	RHC1A	RING-H2 finger C1A; protein binding / zinc ion binding	797.1	1333.6	1.7	6.88e-06
	264894_at	AT1G23040		hydroxyproline-rich glycoprotein family protein	221.1	4184.6	18.9	6.88e-06
	249456_at	AT5G39410		binding / catalytic	141.7	342.8	2.4	6.89e-06
	262503_at	AT1G21670		similar to unknown protein [Arabidopsis thaliana] (TAIR:AT1G21680.1)	1567.1	3952.2	2.5	6.92e-06
	246299_at	AT3G51810	ATEM1	Early methionine labelled	16.2	251.5	15.5	6.94e-06
	246973_at	AT5G24970		ABC1 family protein	102.6	211.3	2.1	6.95e-06
	261169_at	AT1G04920	ATSPS3F	sucrose phosphate synthase 3F; sucrose-phosphate synthase/ transferase	54	218	4	7.12e-06
	263065_at	AT2G18170	ATMPK7	MAP KINASE 7; MAP kinase/ kinase	601.5	2650.7	4.4	7.32e-06
	260568_at	AT2G43570		chitinase, putative	87.8	656.2	7.5	7.43e-06
	266655_at	AT2G25880	ATAUR2	ATAURORA2; histone serine kinase(H3-S10 specific)	39.8	411.1	10.3	7.47e-06
	250935_at	AT5G03240	UBQ3	POLYUBIQUITIN 3	3266.2	5972	1.8	7.58e-06
	253500_at	AT4G31920	ARR10	ARABIDOPSIS RESPONSE REGULATOR 10; transcription factor/ two-component response regulator	61.9	255.1	4.1	7.62e-06
	263867_at	AT2G36830	GAMMA-TIP	Tonoplast intrinsic protein (TIP) gamma; water channel	879.6	3185.4	3.6	7.73e-06
	263696_at	AT1G31230	AK-HSDH/AK-HSDH I	ASPARTATE KINASE-HOMOSERINE DEHYDROGENASE I; aspartate kinase/ homoserine	208.1	496.2	2.4	7.77e-06
	248763_at	AT5G47550		cysteine protease inhibitor, putative / cystatin, putative	5141.1	13484.2	2.6	8.19e-06
	264662_at	AT1G09960	SUT4	SUCROSE TRANSPORTER 4; carbohydrate transmembrane transporter	323.1	829.4	2.6	8.42e-06
	262626_at	AT1G06430	FTSH8	FtsH protease 8; ATP-dependent peptidase/ ATPase/ metallopeptidase/ zinc ion binding	601.5	1424.7	2.4	8.62e-06
	255614_at	AT4G01280		myb family transcription factor	434.8	893.5	2.1	8.79e-06
	266911_at	AT2G45910		protein kinase family protein / U-box domain-containing protein	789.5	1841.1	2.3	8.82e-06
	260209_at	AT1G68552	CPuORF53	Conserved peptide upstream open reading frame 53	357.8	815.5	2.3	8.96e-06
	260304_at	AT1G70480		similar to unknown protein [Arabidopsis thaliana] (TAIR:AT1G23560.1)	928.3	1742.2	1.9	9.04e-06
	258901_at	AT3G05640		protein phosphatase 2C, putative / PP2C, putative	58	194.4	3.4	9.18e-06
	256160_at	AT1G30120	PDH-E1 BETA	PYRUVATE DEHYDROGENASE E1 BETA; pyruvate dehydrogenase (acetyl-transferring)	682.6	2530.6	3.7	9.29e-06
	254920_at	AT4G11220	BTI2	VIRB2-INTERACTING PROTEIN 2	5920.2	10397.8	1.8	9.31e-06
	266718_at	AT2G46800	ATMTP1/MTP1/ZAT1	ZINC TRANSPORTER OF ARABIDOPSIS THALIANA; zinc ion transmembrane transporter	448	1310.8	2.9	9.35e-06
	250010_at	AT5G18450		AP2 domain-containing transcription factor, putative	213.8	563.4	2.6	9.46e-06
	249267_at	AT5G41600	BTI3	VIRB2-INTERACTING PROTEIN 3	1147.9	4279.4	3.7	9.52e-06
	251791_at	AT3G55500	ATEXPA16	ARABIDOPSIS THALIANA EXPANSIN A16	21992.8	54034.1	2.5	9.83e-06
	261745_at	AT1G08500		plastocyanin-like domain-containing protein	18.9	228.8	12.1	1e-05
	247718_at	AT5G59310	LTP4	LIPID TRANSFER PROTEIN 4; lipid binding	18	8796.2	488.2	1.01e-05
	252855_at	AT4G39660	AGT2	ALANINE:GLYOXYLATE AMINOTRANSFERASE 2; alanine-glyoxylate tran	550.8	1002.2	1.8	1.03e-05
	254662_at	AT4G18270	ATTRANS11	Arabidopsis thaliana translocase 11; catalytic	91.3	202.1	2.2	1.05e-05
	260152_at	AT1G52830	IAA6	indoleacetic acid-induced protein 6; transcription factor	28.6	324.5	11.3	1.05e-05
	257953_at	AT3G21865	PEX22	PEROXIN 22; protein binding	880.1	1754.9	2	1.06e-05
	251190_at	AT3G62690	ATL5	Arabidopsis T?xicos en Levadura 5; protein binding / zinc ion binding	20.2	100.3	5	1.07e-05
	246486_at	AT5G15910		dehydrogenase-related	279.5	551.5	2	1.08e-05
	250072_at	AT5G17210		similar to unknown protein [Arabidopsis thaliana] (TAIR:AT1G13380.1)	462.8	1209.5	2.6	1.09e-05
	246488_at	AT5G16010		3-oxo-5-alpha-steroid 4-dehydrogenase family protein / steroid 5-alpha-reductase family protein	10160.1	22955.5	2.3	1.11e-05
	255959_at	AT1G21980	ATPIP5K1	ARABIDOPSIS THALIANA 1-PHOSPHATIDYLINOSITOL-4-PHOSPHATE 5-KINASE 1	126.6	424.8	3.4	1.13e-05
	253712_at	AT4G29330	DER1	DERLIN-1	1362.5	3490	2.6	1.15e-05
	259541_at	AT1G20650		protein kinase	402.3	1028.1	2.6	1.15e-05
	267503_at	AT2G45600		hydrolase	503.8	1149.8	2.3	1.15e-05
	254645_at	AT4G18520		binding	44.2	158.9	3.6	1.16e-05
	257122_at	AT3G20250	APUM5	ARABIDOPSIS PUMILIO 5; RNA binding	1129.6	2523.5	2.2	1.16e-05
	265325_at	AT2G18240		RER1 protein, putative	205.5	530.6	2.6	1.18e-05
	258809_at	AT3G04070		ANAC047 (Arabidopsis NAC domain containing protein 47); transcription factor	482.9	2016.3	4.2	1.19e-05
	266143_at	AT2G38905		hydrophobic protein, putative / low temperature and salt responsive protein, putative	628.3	3683	5.9	1.19e-05
	259318_at	AT3G01100	HYP1	HYPOTHETICAL PROTEIN 1	409.6	1057.1	2.6	1.21e-05
	260616_at	AT1G53280		DJ-1 family protein	373.9	785.6	2.1	1.21e-05
	253316_s_at	AT4G34300		glycine-rich protein	136.6	399	2.9	1.23e-05
	267300_at	AT2G30140		UDP-glucoronosyl/UDP-glucosyl transferase family protein	1165.4	2663.7	2.3	1.24e-05
	263757_at	AT2G21430		cysteine proteinase A494, putative/thiol protease, putative	158.8	639.2	4	1.25e-05
	264288_at	AT1G62045		similar to ankyrin repeat family protein [Arabidopsis thaliana] (TAIR:AT1G11740.1)	9.9	134.8	13.7	1.25e-05
	245905_at	AT5G11090		serine-rich protein-related	5164.9	10358	2	1.32e-05
	266196_at	AT2G39110		protein kinase, putative	105.2	660.2	6.3	1.33e-05
	259570_at	AT1G20440	COR47	cold regulated 47	14140.6	44240	3.1	1.34e-05
	251668_at	AT3G57010		strictosidine synthase family protein	1.9	182.9	94.6	1.36e-05
	250977_at	AT5G03070		binding	502.1	880.2	1.8	1.4e-05
	257713_at	AT3G27380	SDH2-1	succinate dehydrogenase 2-1	3194.1	6746.4	2.1	1.4e-05
	245695_at	AT5G04270		zinc ion binding	322.2	739.7	2.3	1.42e-05
	247833_at	AT5G58575		similar to hypothetical protein [Platanus x acerifolia] (GB:CAL07976.1)	143.3	316.9	2.2	1.46e-05
	248759_at	AT5G47610		zinc finger (C3HC4-type RING finger) family protein	100.7	463.2	4.6	1.46e-05
	257262_at	AT3G21890		zinc finger (B-box type) family protein	50.5	315.4	6.2	1.59e-05
	262452_at	AT1G11210		similar to unknown protein [Arabidopsis thaliana] (TAIR:AT1G11220.1)	159.4	584.2	3.7	1.59e-05
	250955_at	AT5G03190		CPuORF47 (Conserved peptide upstream open reading frame 47)	132.3	287.2	2.2	1.61e-05
	260379_at	260379_at		no_match	753.2	1183.7	1.6	1.62e-05
	253203_at	AT4G34710	ADC2	ARGININE DECARBOXYLASE 2	9500.3	28055	3	1.75e-05
	246302_at	AT3G51860	CAX3	cation exchanger 3; cation:cation antiporter	180.9	1030.1	5.7	1.77e-05
	248785_at	AT5G47400		similar to hypothetical protein 25.t00068 [Brassica oleracea] (GB:ABD64961.1)	226.6	394.8	1.7	1.84e-05
	250049_at	AT5G17780		hydrolase, alpha/beta fold family protein	67.5	140.7	2.1	1.88e-05
	262641_at	AT1G62730		similar to hypothetical protein [Vitis vinifera] (GB:CAN63693.1)	175.6	325.7	1.9	1.92e-05
	258452_at	AT3G22370	AOX1A	alternative oxidase 1A; alternative oxidase	14856.5	29719.6	2	1.94e-05
	259442_at	AT1G02310		glycosyl hydrolase family protein 5 / cellulase family protein / (1-4)-beta-mannan endohydrolase, putative	320.1	1449.1	4.5	1.97e-05
	261904_at	261904_at		no_match	344.6	702.7	2	1.97e-05
	250249_at	AT5G13760		similar to unknown protein [Arabidopsis thaliana] (TAIR:AT3G04440.1)	287.1	742.1	2.6	1.98e-05
	252123_at	AT3G51240	F3H	TRANSPARENT TESTA 6; naringenin 3-dioxygenase	305.9	1733.8	5.7	1.98e-05
	265203_at	AT2G36630		similar to unknown protein [Arabidopsis thaliana] (TAIR:AT2G25737.1)	350.6	1024.4	2.9	1.98e-05
	257420_at	AT1G77250		PHD finger family protein	255.9	485.8	1.9	2.11e-05
	264362_at	AT1G03290		similar to unknown protein [Arabidopsis thaliana] (TAIR:AT4G02880.1)	799.8	1334.7	1.7	2.13e-05
	245895_at	AT5G09230	SRT2	SRT2; DNA binding	109.8	233.4	2.1	2.23e-05
	267595_at	AT2G32990	ATGH9B8	ARABIDOPSIS THALIANA GLYCOSYL HYDROLASE 9B8; hydrolase, hydrolyzing O-glycosyl compounds	61.4	296.7	4.8	2.3e-05
	267170_at	AT2G37585		glycosyltransferase family 14 protein / core-2/I-branching enzyme family protein	85.4	249	2.9	2.34e-05
	261651_at	AT1G27760		interferon-related developmental regulator family protein / IFRD protein family	11538.9	21899.9	1.9	2.36e-05
	247726_at	AT5G59430	ATTRP1	TELOMERE REPEAT BINDING PROTEIN 1; DNA binding	860.4	1453.8	1.7	2.37e-05
	254917_at	AT4G11350		transferase, transferring glycosyl groups	113.9	509.7	4.5	2.38e-05
	245270_at	AT4G14960	TUA6	tubulin alpha-6 chiain	3098.1	7887	2.5	2.42e-05
	259429_at	AT1G01600	CYP86A4	cytochrome P450, family 86, subfamily A, polypeptide 4; oxygen binding	84.7	548	6.5	2.46e-05
	251035_at	AT5G02220		similar to unknown [Picea sitchensis] (GB:ABK23883.1)	57.7	449.6	7.8	2.5e-05
	264040_at	AT2G03730	ACR5	ACT Domain Repeat 5	500.6	934.1	1.9	2.5e-05
	254852_at	AT4G12020	WRKY19	WRKY DNA-binding protein 19	173.5	610.3	3.5	2.53e-05
	264654_s_at	AT1G08890		sugar transporter family protein	220.5	610.9	2.8	2.64e-05
	265959_at	AT2G37240		antioxidant/ oxidoreductase	240.2	795.4	3.3	2.74e-05
	261823_at	AT1G11400	PYM	PARTNER OF Y14-MAGO; protein binding	502.4	963.6	1.9	2.77e-05
	252193_at	AT3G50060	MYB77	MYB77; DNA binding / transcription factor	192.7	835.1	4.3	2.8e-05
	265418_at	AT2G20880		AP2 domain-containing transcription factor, putative	42.7	247.1	5.8	2.8e-05
	260153_at	AT1G52760		esterase/lipase/thioesterase family protein	198.2	1056.2	5.3	2.87e-05
	260590_at	AT1G53310	ATPPC1	PHOSPHOENOLPYRUVATE CARBOXYLASE 1; phosphoenolpyruvate carboxylase	1080	2549.1	2.4	3e-05
	258293_at	AT3G23430	PHO1	PHOSPHATE 1	184.5	794.6	4.3	3.05e-05
	248786_at	AT5G47410		similar to hypothetical protein 25.t00068 [Brassica oleracea] (GB:ABD64961.1)	349	668.7	1.9	3.13e-05
	248082_at	AT5G55400		fimbrin-like protein, putative	377.9	1060.2	2.8	3.18e-05
	251714_at	AT3G56370		leucine-rich repeat transmembrane protein kinase, putative	247.8	523.6	2.1	3.22e-05
	267418_at	AT2G35000		zinc finger (C3HC4-type RING finger) family protein	243.6	458.7	1.9	3.22e-05
	249960_at	AT5G18830	SPL7	SQUAMOSA PROMOTER BINDING PROTEIN-LIKE 7; DNA binding / transcription factor	367	891.7	2.4	3.23e-05
	264024_at	AT2G21180		similar to Os03g0249700 [Oryza sativa (japonica cultivar-group)] (GB:NP_001049562.1)	422.2	1302.6	3.1	3.28e-05
	264744_at	AT1G62050		similar to ankyrin repeat family protein [Arabidopsis thaliana] (TAIR:AT1G11740.1)	88.1	186.4	2.1	3.28e-05
	263877_at	AT2G21780		unknown protein	166.9	334.2	2	3.29e-05
	258189_at	AT3G17860	JAI3/JAZ3/TIFY6B	JASMONATE-ZIM-DOMAIN PROTEIN 3	1420.9	3221.3	2.3	3.45e-05
	247176_at	AT5G65110	ACX2	ACYL-COA OXIDASE 2; acyl-CoA oxidase	1123.7	3221.6	2.9	3.57e-05
	246180_at	AT5G20840		phosphoinositide phosphatase family protein	675	1390	2.1	3.64e-05
	260522_x_at	AT2G41730		similar to unknown protein [Arabidopsis thaliana] (TAIR:AT5G24640.1)	338.3	1328.3	3.9	3.67e-05
	253059_s_at	AT4G37680	HHP4	heptahelical protein 4; receptor	587.1	1053.1	1.8	3.85e-05
	267180_at	AT2G37570	SLT1	SODIUM- AND LITHIUM-TOLERANT 1	1623.9	5012.6	3.1	3.87e-05
	247031_at	AT5G67230		glycosyl transferase family 43 protein	180.6	370.9	2.1	3.88e-05
	259661_at	AT1G55265		similar to unknown protein [Arabidopsis thaliana] (TAIR:AT5G19860.1)	33.1	207.8	6.3	3.88e-05
	252130_at	AT3G50820	PSBO-2/PSBO2	PHOTOSYSTEM II SUBUNIT O-2; oxygen evolving/ poly(U) binding	178.5	507.1	2.8	4e-05
	257224_at	AT3G27870		haloacid dehalogenase-like hydrolase family protein	87	331.8	3.8	4.1e-05
	262061_at	AT1G80110	ATPP2-B11	ATPP2-B11; carbohydrate binding	4150.9	11002.8	2.7	4.2e-05
	253165_at	AT4G35320		similar to unknown protein [Arabidopsis thaliana] (TAIR:AT2G17300.1)	169.7	512.4	3	4.23e-05
	247820_at	AT5G58380	CIPK10	CBL-INTERACTING PROTEIN KINASE 10; kinase	254.7	611	2.4	4.28e-05
	255132_at	AT4G08170		inositol 1,3,4-trisphosphate 5/6-kinase family protein	1024.1	2367.9	2.3	4.31e-05
	259970_at	AT1G76570		chlorophyll A-B binding family protein	143.6	359.9	2.5	4.4e-05
	263073_at	AT2G17500		auxin efflux carrier family protein	128.2	558.3	4.4	4.42e-05
	252264_at	AT3G49590		similar to unknown protein [Arabidopsis thaliana] (TAIR:AT3G18770.1)	855	2043.8	2.4	4.51e-05
	264515_at	AT1G10090		similar to RXW8 [Arabidopsis thaliana] (TAIR:AT1G58520.1)	2800.9	7412.3	2.6	4.58e-05
	248075_at	AT5G55740	CRR21	CHLORORESPIRATORY REDUCTION 21	84.7	230.7	2.7	4.61e-05
	251137_at	AT5G01300		phosphatidylethanolamine-binding family protein	51.4	269.4	5.2	4.71e-05
	259153_at	AT3G10250		similar to unknown protein [Arabidopsis thaliana] (TAIR:AT5G04090.2)	310.5	622.4	2	4.78e-05
	263433_at	AT2G22240		inositol-3-phosphate synthase isozyme 2 / myo-inositol-1-phosphate synthase 2	3259	12087.6	3.7	4.79e-05
	263883_at	AT2G21830		DC1 domain-containing protein	45.7	194.5	4.3	4.84e-05
	253750_at	AT4G29000		tesmin/TSO1-like CXC domain-containing protein	188.7	335.4	1.8	4.9e-05
	259109_at	AT3G05580		serine/threonine protein phosphatase, putative	1694.5	2681.5	1.6	4.94e-05
	251346_at	AT3G60980		pentatricopeptide (PPR) repeat-containing protein	83.9	219.1	2.6	5.02e-05
	256433_at	AT3G10985	SAG20	WOUND-INDUCED PROTEIN 12	1783.2	9714.9	5.4	5.03e-05
	247013_at	AT5G67480	BT4	BTB AND TAZ DOMAIN PROTEIN 4; protein binding / transcription regulator	387.5	941.7	2.4	5.11e-05
	254390_at	AT4G21940	CPK15	calcium-dependent protein kinase 15; calmodulin-dependent protein	207	596.7	2.9	5.13e-05
	259990_s_at	AT5G23410		similar to FKF1 (FLAVIN-BINDING KELCH DOMAIN F BOX PROTEIN)	840.7	3090.9	3.7	5.3e-05
	256746_at	AT3G29320		glucan phosphorylase, putative	195.7	447.2	2.3	5.32e-05
	255032_at	AT4G09500		glycosyltransferase family protein	36.1	158.2	4.4	5.49e-05
	267299_at	AT2G30150		UDP-glucoronosyl/UDP-glucosyl transferase family protein	236.1	1047.6	4.4	5.52e-05
	249204_at	AT5G42570		similar to unknown protein [Arabidopsis thaliana] (TAIR:AT1G11905.1)	6382.9	13823.8	2.2	5.53e-05
	249514_at	AT5G38480	GRF3	GENERAL REGULATORY FACTOR 3; protein phosphorylated amino acid binding	2861.6	6341.7	2.2	5.54e-05
	261056_at	AT1G01360		similar to unknown protein [Arabidopsis thaliana] (TAIR:AT4G01026.1)	614.2	1189.2	1.9	5.54e-05
	255735_at	AT1G25520		similar to unknown protein [Arabidopsis thaliana] (TAIR:AT1G68650.1)	756.2	2226	2.9	5.65e-05
	260453_s_at	AT1G72510		similar to unknown protein [Arabidopsis thaliana] (TAIR:AT2G09970.1)	740.7	2066.2	2.8	5.7e-05
	261907_at	AT1G65060	4CL3	4-coumarate:CoA ligase 3; 4-coumarate-CoA ligase	142.9	382.6	2.7	5.86e-05
	257845_at	AT3G28430		similar to unnamed protein product [Vitis vinifera] (GB:CAO69571.1)	386.7	1120.7	2.9	5.93e-05
	256933_at	AT3G22600		protease inhibitor/seed storage/lipid transfer protein (LTP) family protein	187.9	2515.6	13.4	6.17e-05
	260010_at	AT1G68020	ATTPS6	Arabidopsis thaliana trehalose phosphatase/synthase 6; transferase	91.3	210.9	2.3	6.26e-05
	258026_at	AT3G19290	ABF4	ABRE BINDING FACTOR 4; DNA binding / transcription activator/ transcription factor	392.4	906.5	2.3	6.3e-05
	257789_at	AT3G27020	YSL6	YELLOW STRIPE LIKE 6; oligopeptide transporter	499.8	1128.3	2.3	6.38e-05
	259070_at	AT3G11670	DGD1	DIGALACTOSYL DIACYLGLYCEROL DEFICIENT 1; galactolipid galactosyltransferase/ transferase	2125	4184.2	2	6.45e-05
	251324_at	AT3G61430	PIP1A	PLASMA MEMBRANE INTRINSIC PROTEIN 1A; water channel	389.5	1721.7	4.4	6.65e-05
	260955_at	AT1G06000		UDP-glucoronosyl/UDP-glucosyl transferase family protein	41.4	154.6	3.7	6.75e-05
	261713_at	AT1G32640	ATMYC2	JASMONATE INSENSITIVE 1; DNA binding / transcription factor	1913.4	3721.1	1.9	6.75e-05
	247029_at	AT5G67190		AP2 domain-containing transcription factor, putative	82.7	210.9	2.6	6.76e-05
	252908_at	AT4G39670		glycolipid binding / glycolipid transporter	8786.1	23073.8	2.6	6.83e-05
	267069_at	AT2G41010	ATCAMBP25	ARABIDOPSIS THALIANA CALMODULIN (CAM)-BINDING PROTEIN OF 25 KDA; calmodulin binding	650.7	2628	4	6.88e-05
	259271_at	AT3G01170		structural constituent of ribosome	383.9	786.7	2	6.93e-05
	250874_at	AT5G04010		similar to unknown protein [Arabidopsis thaliana] (TAIR:AT5G03920.1)	21	517.2	24.6	6.95e-05
	245175_at	AT2G47470	ATPDIL2-1/MEE30/UNE5	PDI-LIKE 2-1; thiol-disulfide exchange intermediate	1421.1	3862	2.7	7.01e-05
	259155_at	AT3G10330		transcription initiation factor IIB-2 / general transcription factor TFIIB-2 (TFIIB2)	468.9	754.8	1.6	7.09e-05
	259220_at	AT3G03550		zinc finger (C3HC4-type RING finger) family protein	125	286.4	2.3	7.16e-05
	252563_at	AT3G45970	ATEXLA1	ARABIDOPSIS THALIANA EXPANSIN-LIKE A1	2208.4	7678.7	3.5	7.23e-05
	247222_at	AT5G64840	ATGCN5	Arabidopsis thaliana general control non-repressible 5	478.7	1345.4	2.8	7.31e-05
	250934_at	AT5G03030		DNAJ heat shock N-terminal domain-containing protein	3755.1	7650	2	7.4e-05
	245078_at	AT2G23340		AP2 domain-containing transcription factor, putative	113.4	275.4	2.4	7.77e-05
	258670_at	AT3G08810		kelch repeat-containing F-box family protein	106.9	172.4	1.6	7.81e-05
	265359_at	AT2G16720	MYB7	myb domain protein 7; DNA binding / transcription factor	125.4	490.4	3.9	8.05e-05
	266921_at	AT2G45970	CYP86A8	LACERATA; fatty acid (omega-1)-hydroxylase/ oxygen binding	550.3	1450.7	2.6	8.2e-05
	248360_at	AT5G52430		hydroxyproline-rich glycoprotein family protein	125.3	266.1	2.1	8.22e-05
	254861_at	AT4G12040		zinc finger (AN1-like) family protein	3068.4	5718.6	1.9	8.72e-05
	265539_at	AT2G15830		similar to unknown protein [Arabidopsis thaliana] (TAIR:AT4G33960.1)	259.2	681.8	2.6	8.83e-05
	253636_at	AT4G30500		similar to unknown protein [Arabidopsis thaliana] (TAIR:AT2G23940.1)	83.5	248.2	3	9.17e-05
	248310_at	AT5G52550		similar to unknown protein [Arabidopsis thaliana] (TAIR:AT4G25670.1)	323	917.3	2.8	9.41e-05
	246984_at	AT5G67310	CYP81G1	cytochrome P450, family 81, subfamily G, polypeptide 1; oxygen binding	236.2	750.4	3.2	9.6e-05
	262307_at	AT1G71000		DNAJ heat shock N-terminal domain-containing protein	1059.4	2632	2.5	9.74e-05
	266133_at	AT2G45120		zinc finger (C2H2 type) family protein	480.9	32.7	14.7	4.68e-15
ABA-repressed genes	252367_at	AT3G48360	BT2	BTB AND TAZ DOMAIN PROTEIN 2; protein binding / transcription factor	4450.1	234.2	19	2.51e-13
	249187_at	AT5G43060		cysteine proteinase, putative / thiol protease, putative	12912.4	2529.4	5.1	5.32e-13
	246522_at	AT5G15830	ATBZIP3	ARABIDOPSIS THALIANA BASIC LEUCINE-ZIPPER 3; DNA binding / transcription factor	1444.8	13.4	107.6	7.32e-13
	264939_at	AT1G60630		leucine-rich repeat family protein	1146.4	171.6	6.7	8.16e-13
	261873_at	AT1G11350		S-locus lectin protein kinase family protein	531.4	26.5	20.1	1.08e-12
	251013_at	AT5G02540		short-chain dehydrogenase/reductase (SDR) family protein	15476.5	899.9	17.2	2.44e-12
	257964_at	AT3G19850		phototropic-responsive NPH3 family protein	862.9	65.1	13.3	3.29e-12
	250327_at	AT5G12050		similar to unnamed protein product [Vitis vinifera] (GB:CAO45643.1)	6050.2	357.2	16.9	4e-12
	248448_at	AT5G51190		AP2 domain-containing transcription factor, putative	1050.1	114.2	9.2	5.74e-12
	251017_at	AT5G02760		protein phosphatase 2C family protein / PP2C family protein	3228.6	56.2	57.4	6.79e-12
	262131_at	AT1G02900	RALFL1	RALF-LIKE 1	3635.8	193.8	18.8	7.73e-12
	261146_at	AT1G19620		unknown protein	1421.7	157.2	9	1.06e-11
	249493_at	AT5G39080		transferase family protein	1754.9	122.2	14.4	1.2e-11
	262480_at	AT1G11340		S-locus lectin protein kinase family protein	2122.5	90	23.6	1.45e-11
	254384_at	AT4G21870		26.5 kDa class P-related heat shock protein (HSP26.5-P)	2852.5	72.4	39.4	1.56e-11
	258366_at	AT3G14230	RAP2.2	RAP2.2; DNA binding / transcription factor	5258	875.7	6	2.05e-11
	250777_at	AT5G05440		similar to unknown protein [Arabidopsis thaliana] (TAIR:AT2G38310.1)	8364.9	1113.8	7.5	2.19e-11
	256469_at	AT1G32540	LOL1	LSD ONE LIKE 1	840.3	86.7	9.7	2.59e-11
	255310_at	AT4G04955	ATALN	ARABIDOPSIS ALLANTOINASE; allantoinase/ hydrolase	2754.1	842.8	3.3	2.82e-11
	257036_at	AT3G19120		similar to unknown protein [Arabidopsis thaliana] (TAIR:AT5G12010.1)	693.1	65.5	10.6	3.39e-11
	253041_at	AT4G37870	PCK1/PEPCK	PHOSPHOENOLPYRUVATE CARBOXYKINASE 1; ATP binding	21716.5	4831.3	4.5	3.71e-11
	254410_at	AT4G21410		protein kinase family protein	805	57.9	13.9	3.81e-11
	246030_at	AT5G21105		L-ascorbate oxidase/ copper ion binding	5372.2	576.9	9.3	4.81e-11
	249885_at	AT5G22940		exostosin family protein	265.2	69.2	3.8	6.44e-11
	255564_s_at	AT4G01770	RGXT1	RHAMNOGALACTURONAN XYLOSYLTRANSFERASE 1; UDP-xylosyltransferase	955.7	130.3	7.3	1.24e-10
	266246_at	AT2G27690	CYP94C1	cytochrome P450, family 94, subfamily C, polypeptide 1; oxygen binding	5440.4	510.7	10.7	1.29e-10
	254798_at	AT4G13050		acyl-(acyl carrier protein) thioesterase, putative / acyl-ACP thioesterase, putative	806.9	91.7	8.8	1.46e-10
	267095_at	AT2G38280	FAC1	EMBRYONIC FACTOR1; AMP deaminase	1765.1	255	6.9	1.64e-10
	250582_at	AT5G07580		DNA binding / transcription factor	440.1	90.2	4.9	1.85e-10
	249008_at	AT5G44680		methyladenine glycosylase family protein	2237.3	22.7	98.7	2.09e-10
	249327_at	AT5G40890	ATCLC-A	CHLORIDE CHANNEL A; anion channel/ voltage-gated chloride channel	5795.2	636.9	9.1	2.22e-10
	260287_at	AT1G80440		kelch repeat-containing F-box family protein	8747.2	2119	4.1	2.29e-10
	248721_at	AT5G47780	GAUT4	Galacturonosyltransferase 4; polygalacturonate 4-alpha-galacturonosyltransferase	2306.2	547.9	4.2	2.44e-10
	247890_at	AT5G57940	ATCNGC5	CYCLIC NUCLEOTIDE GATED CHANNEL 5; calmodulin binding / cyclic nucleotide binding	1659.7	504.9	3.3	2.52e-10
	248395_at	AT5G52120	ATPP2-A14	Phloem protein 2-A14; carbohydrate binding	848	138	6.1	2.86e-10
	267151_at	AT2G30970	ASP1	ASPARTATE AMINOTRANSFERASE 1	3929.1	1631.4	2.4	3.65e-10
	245098_at	AT2G40940	ERS1	ETHYLENE RESPONSE SENSOR 1); receptor	2922.1	556.8	5.2	3.77e-10
	260921_at	AT1G21540		AMP-binding protein, putative	9263.8	1370.3	6.8	4.58e-10
	253274_at	AT4G34200	EDA9	embryo sac development arrest 9; NAD binding / amino acid binding	3949.7	681.7	5.8	6.23e-10
	253871_at	AT4G27440	PORB	PROTOCHLOROPHYLLIDE OXIDOREDUCTASE B; oxidoreductase	717.7	190.5	3.8	6.6e-10
	259373_at	AT1G69160		unknown protein	312.3	39.1	8	6.63e-10
	256547_at	AT3G14840		leucine-rich repeat family protein / protein kinase family protein	2014.5	389	5.2	7.06e-10
	264656_at	AT1G09010		glycoside hydrolase family 2 protein	383.5	113.8	3.4	7.33e-10
	251626_at	AT3G57220		UDP-GlcNAc:dolichol phosphate N-acetylglucosamine-1-phosphate transferase, putative	565.8	162.2	3.5	8.76e-10
	248873_at	AT5G46450		disease resistance protein (TIR-NBS-LRR class), putative	834.4	177.1	4.7	8.96e-10
	266535_s_at	AT2G16930		ribosomal protein L27 family protein	2069.8	487	4.2	9.79e-10
	250032_at	AT5G18170	GDH1	GLUTAMATE DEHYDROGENASE 1; oxidoreductase	1408.2	330.7	4.3	1.05e-09
	245369_at	245369_at		no_match	507.3	47.9	10.6	1.13e-09
	251140_at	AT5G01090		legume lectin family protein	1686.2	412.1	4.1	1.16e-09
	259579_at	AT1G28010	PGP14	P-GLYCOPROTEIN 14; ATPase, coupled to transmembrane movement of substances	1262.7	100.1	12.6	1.18e-09
	246830_at	AT5G26360		chaperonin, putative	1582.8	428.5	3.7	1.2e-09
	252904_at	AT4G39620	EMB2453	EMBRYO DEFECTIVE 2453	237	52.4	4.5	1.37e-09
	248302_at	AT5G53160		similar to unknown protein [Arabidopsis thaliana] (TAIR:AT4G27920.1)	1283.8	314.9	4.1	1.46e-09
	259502_at	AT1G15670		kelch repeat-containing F-box family protein	8525.2	1679	5.1	1.57e-09
	251413_at	AT3G60320		DNA binding	478.2	110.1	4.3	1.59e-09
	252014_at	AT3G52870		calmodulin-binding family protein	1675.5	164.1	10.2	1.65e-09
	259083_at	AT3G04810	ATNEK2	ATNEK2; kinase	761.7	87	8.8	1.8e-09
	257037_at	AT3G19130	ATRBP47B	RNA-BINDING PROTEIN 47B; RNA binding	4756.8	1186.9	4	1.98e-09
	247266_at	AT5G64570	XYL4	beta-xylosidase 4; hydrolase, hydrolyzing O-glycosyl compounds	1506.3	151.2	10	2.36e-09
	262680_at	AT1G75880		family II extracellular lipase 1 (EXL1)	3719.7	886.9	4.2	2.47e-09
	245616_at	AT4G14480		protein kinase family protein	1496.8	215.7	6.9	2.53e-09
	256299_at	AT1G69530	ATEXPA1	ARABIDOPSIS THALIANA EXPANSIN A1	5564.6	272.7	20.4	3.15e-09
	267034_at	AT2G38310		similar to unknown protein [Arabidopsis thaliana] (TAIR:AT2G38310.1)	13274.2	1809.4	7.3	3.43e-09
	267377_at	AT2G26250	FDH	FIDDLEHEAD; acyltransferase	15951.4	4521.7	3.5	3.67e-09
	251536_at	AT3G58610		ketol-acid reductoisomerase	3503.4	1152.4	3	3.77e-09
	257367_at	AT2G25780		similar to unknown protein [Arabidopsis thaliana] (TAIR:AT1G79770.1)	1239.8	25.8	48.1	3.79e-09
	261089_at	AT1G07570	APK1A	Arabidopsis protein kinase 1A; kinase	6079.7	2392.1	2.5	3.89e-09
	248903_at	AT5G46290	KAS I	3-KETOACYL-ACYL CARRIER PROTEIN SYNTHASE I; fatty-acid synthase	7408.3	1522.9	4.9	4.41e-09
	248568_at	AT5G49760		leucine-rich repeat family protein / protein kinase family protein	1599	399	4	4.88e-09
	266950_at	AT2G18910		hydroxyproline-rich glycoprotein family protein	2141.3	380.8	5.6	5e-09
	245362_at	AT4G17460	HAT1	homeobox-leucine zipper protein 1; DNA binding / transcription factor	338.2	14.6	23.2	5.24e-09
	260531_at	AT2G47240		long-chain-fatty-acid--CoA ligase family protein / long-chain acyl-CoA synthetase family protein	5925.7	620.6	9.5	5.31e-09
	260665_at	AT1G19360		similar to RRA2 (REDUCED RESIDUAL ARABINOSE 2) [Arabidopsis thaliana] (TAIR:AT1G75110.1)	1781.8	679	2.6	5.33e-09
	258250_at	AT3G15850	FAD5	FATTY ACID DESATURASE 5; oxidoreductase	11711	930.7	12.6	5.63e-09
	266591_at	AT2G46225	ABIL1	ABI-1-LIKE 1	1674.1	571.1	2.9	5.73e-09
	254663_at	AT4G18290	KAT2	K+ ATPase 2; cyclic nucleotide binding / inward rectifier potassium channel	2049.1	393	5.2	5.8e-09
	263096_at	AT2G16060	AHB1	ARABIDOPSIS HEMOGLOBIN 1	3906.7	89.8	43.5	6.55e-09
	266896_at	AT2G45810		DEAD/DEAH box helicase, putative	1563.2	378.2	4.1	6.66e-09
	251232_at	AT3G62780		C2 domain-containing protein	2820.2	420.9	6.7	7.64e-09
	260285_at	AT1G80560		3-isopropylmalate dehydrogenase, chloroplast, putative	984.6	251.9	3.9	8.81e-09
	255742_at	AT1G25560		AP2 domain-containing transcription factor, putative	5167.3	1295.2	4	9.55e-09
	249035_at	AT5G44190	GLK2	GOLDEN2-LIKE 2; DNA binding / transcription factor	453.8	134.5	3.4	9.76e-09
	252048_at	AT3G52500		aspartyl protease family protein	7419.6	1028.5	7.2	1.01e-08
	253062_at	AT4G37590		phototropic-responsive NPH3 family protein	782.5	153.6	5.1	1.02e-08
	258804_at	AT3G04760		pentatricopeptide (PPR) repeat-containing protein	801.7	221.5	3.6	1.11e-08
	262563_at	AT1G34210	SERK2	SOMATIC EMBRYOGENESIS RECEPTOR-LIKE KINASE 2; kinase	1358.1	127.5	10.7	1.16e-08
	246198_at	AT4G36810	GGPS1	GERANYLGERANYL PYROPHOSPHATE SYNTHASE 1; farnesyltranstransferase	496.6	222.1	2.2	1.17e-08
	267524_at	AT2G30600		BTB/POZ domain-containing protein	3920.7	1469	2.7	1.19e-08
	248529_at	AT5G50000		protein kinase, putative	4216.8	640.2	6.6	1.52e-08
	247870_at	AT5G57580		calmodulin-binding protein	612.1	220.7	2.8	1.54e-08
	258714_at	AT3G09770		zinc finger (C3HC4-type RING finger) family protein	1733.4	530.2	3.3	1.63e-08
	251178_at	AT3G63440	ATCKX6/ATCKX7/CKX6	CYTOKININ OXIDASE/DEHYDROGENASE 6; cytokinin dehydrogenase	360.2	38.6	9.3	1.64e-08
	255068_at	AT4G08920	CRY1	CRYPTOCHROME 1	1456	300.7	4.8	1.67e-08
	256723_at	AT2G34160		nucleic acid binding	758.7	156.1	4.9	1.71e-08
	261920_at	AT1G65930		isocitrate dehydrogenase, putative / NADP+ isocitrate dehydrogenase, putative	8068.1	3672.4	2.2	1.81e-08
	257247_at	AT3G24140	FMA	FAMA; DNA binding / transcription activator/ transcription factor	5293	995.2	5.3	1.94e-08
	255365_at	AT4G04040	MEE51	maternal effect embryo arrest 51; diphosphate-fructose-6-phosphate 1-phosphotransferase	2125.1	335.9	6.3	1.99e-08
	261109_at	AT1G75450	CKX5	CYTOKININ OXIDASE 5; cytokinin dehydrogenase	2523.7	865	2.9	2.06e-08
	259259_at	AT3G11540	SPY	SPINDLY; transferase, transferring glycosyl groups	1072.1	415.4	2.6	2.08e-08
	252091_at	AT3G51390		zinc finger (DHHC type) family protein	945.5	336.1	2.8	2.28e-08
	252317_at	AT3G48720		transferase family protein	1016.8	133.8	7.6	2.46e-08
	255939_at	AT1G12730		cell division cycle protein-related	155	29.1	5.3	2.54e-08
	249694_at	AT5G35790	G6PD1	GLUCOSE-6-PHOSPHATE DEHYDROGENASE 1); glucose-6-phosphate dehydrogenase	293.5	60.8	4.8	2.57e-08
	262456_at	AT1G11260	STP1	SUGAR TRANSPORTER 1; carbohydrate transmembrane transporter	20899.4	6274.7	3.3	2.58e-08
	255969_at	AT1G22330		RNA binding	546.8	44.7	12.2	2.62e-08
	267421_at	AT2G35040		AICARFT/IMPCHase bienzyme family protein	493.7	198.5	2.5	2.87e-08
	265412_at	AT2G16640	ATTOC132/TOC132	MULTIMERIC TRANSLOCON COMPLEX IN THE OUTER ENVELOPE MEMBRANE 132	781.7	291.8	2.7	2.89e-08
	258359_s_at	AT3G14415		(S)-2-hydroxy-acid oxidase, peroxisomal, putative / glycolate oxidase, putative	2737	626.6	4.4	2.93e-08
	248888_at	AT5G46240	KAT1	K+ ATPASE 1; cyclic nucleotide binding / inward rectifier potassium channel	1589.2	138.4	11.5	2.98e-08
	250752_at	AT5G05690		CPD (CABBAGE 3); oxygen binding	11220.4	1432.3	7.8	2.99e-08
	257510_at	AT1G55360		similar to unknown protein [Arabidopsis thaliana] (TAIR:AT1G55360.1)	863.7	128.4	6.7	3e-08
	258857_at	AT3G02110	SCPL25	serine carboxypeptidase-like 25; serine carboxypeptidase	3502.8	1096.1	3.2	3.02e-08
	248237_at	AT5G53890		leucine-rich repeat transmembrane protein kinase, putative	5410.3	1662.3	3.3	3.34e-08
	261017_at	AT1G26570	ATUGD1/UGD1	UDP-glucose dehydrogenase 1; UDP-glucose 6-dehydrogenase	600.2	177.2	3.4	3.39e-08
	250550_at	AT5G07870		transferase family protein	3719.3	926.2	4	3.44e-08
	250382_at	AT5G11580		UVB-resistance protein-related	572.3	215.5	2.7	3.62e-08
	259000_at	AT3G01860		similar to unknown protein [Arabidopsis thaliana] (TAIR:AT3G27210.1)	369.3	50.4	7.3	3.62e-08
	254649_at	AT4G18570		proline-rich family protein	193.9	23.9	8.1	3.79e-08
	265573_at	AT2G28200		nucleic acid binding / transcription factor/ zinc ion binding	660.2	186.2	3.5	3.92e-08
	262616_at	AT1G06620		2-oxoglutarate-dependent dioxygenase, putative	1945	419.8	4.6	4.19e-08
	261886_s_at	AT1G80700		similar to unknown protein [Arabidopsis thaliana] (TAIR:AT1G80980.1)	3522.3	519.4	6.8	4.22e-08
	263457_at	AT2G22300		ethylene-responsive calmodulin-binding protein, putative (SR1)	571.7	87.9	6.5	4.5e-08
	249816_at	AT5G23880	ATCPSF100/CPSF100/EMB1265/ESP5	CLEAVAGE AND POLYADENYLATION SPECIFICITY FACTOR; DNA binding	366.1	199.9	1.8	4.63e-08
	267211_at	AT2G44065		ribosomal protein L2 family protein	252	87	2.9	5.11e-08
	257892_at	AT3G17020		universal stress protein (USP) family protein	11647.2	4291.8	2.7	5.16e-08
	250586_at	AT5G07630		nuclear division RFT family protein	419.2	175.5	2.4	5.19e-08
	260384_at	AT1G74040	IMS1	IMS1; 2-isopropylmalate synthase	222.5	59.8	3.7	5.4e-08
	267093_at	AT2G38170	CAX1	CATION EXCHANGER 1; calcium ion transmembrane transporter	4392.5	1076.2	4.1	5.45e-08
	262531_at	AT1G17230		protein binding / protein kinase	2167.7	640.6	3.4	5.54e-08
	259310_s_at	AT3G05160		sugar transporter, putative	1384.9	289.2	4.8	5.93e-08
	258100_at	AT3G23550		MATE efflux family protein	1192.9	128.2	9.3	5.97e-08
	266009_at	AT2G37420		kinesin motor protein-related	169.9	15.5	11	5.99e-08
	259688_at	AT1G63120	ATRBL2	ARABIDOPSIS THALIANA RHOMBOID-LIKE 2; serine-type endopeptidase	893.2	290.5	3.1	6.25e-08
	267077_at	AT2G40970		myb family transcription factor	1707.2	233.5	7.3	7.1e-08
	253887_at	AT4G27730	ATOPT6	oligopeptide transporter 6; oligopeptide transporter	284.3	11.3	25.1	7.47e-08
	248003_at	AT5G56220		nucleoside-triphosphatase/ nucleotide binding	181.5	45.8	4	7.79e-08
	267083_at	AT2G41100	TCH3	TOUCH 3	18225	5197.7	3.5	8.18e-08
	252220_at	AT3G49940	LBD38	LOB DOMAIN-CONTAINING PROTEIN 38	369	37.6	9.8	8.49e-08
	251124_s_at	AT5G01050		laccase family protein / diphenol oxidase family protein	2988.1	420.8	7.1	8.54e-08
	247248_at	AT5G64560		magnesium transporter CorA-like family protein (MRS2-2)	205.9	86.6	2.4	8.79e-08
	247353_at	AT5G63620		oxidoreductase, zinc-binding dehydrogenase family protein	1409.1	541.3	2.6	9.32e-08
	253934_at	AT4G26830		hydrolase, hydrolyzing O-glycosyl compounds	2174.6	299.1	7.3	9.99e-08
	267617_at	AT2G26670	HY1	HEME OXYGENASE 1	814.9	261.1	3.1	1.15e-07
	264698_at	AT1G70200		RNA recognition motif (RRM)-containing protein	145.2	29	5	1.19e-07
	253481_at	AT4G31990	ASP5	ASPARTATE AMINOTRANSFERASE 5	1440.7	564.8	2.6	1.28e-07
	260900_s_at	AT1G21400		2-oxoisovalerate dehydrogenase, putative / 3-methyl-2-oxobutanoate dehydrogenase, putative	5941.2	1963.2	3	1.28e-07
	248627_at	AT5G48950		thioesterase family protein	538.5	103.7	5.2	1.32e-07
	264820_at	AT1G03475	LIN2	LESION INITIATION 2; coproporphyrinogen oxidase	739.9	163.4	4.5	1.35e-07
	262811_at	AT1G11700		similar to unknown protein [Arabidopsis thaliana] (TAIR:AT1G61930.1)	1246.4	86.1	14.5	1.39e-07
	249617_at	AT5G37450		leucine-rich repeat transmembrane protein kinase, putative	219.2	22.1	9.9	1.44e-07
	254211_at	AT4G23570	SGT1A	Suppressor of G2 (Two) 1A; protein binding	5044.6	1247.9	4	1.44e-07
	258893_at	AT3G05660		kinase/ protein binding	184.5	59.7	3.1	1.5e-07
	259892_at	AT1G72610	GLP1	GERMIN-LIKE PROTEIN 1; manganese ion binding / metal ion binding	9707.6	1367.4	7.1	1.58e-07
	258369_at	AT3G14310	ATPME3	Arabidopsis thaliana pectin methylesterase 3	2739	223.5	12.3	1.61e-07
	257203_at	AT3G23730		xyloglucan:xyloglucosyl transferase, putative / xyloglucan endotransglycosylase, putative	1827.7	291.7	6.3	1.63e-07
	251556_at	AT3G58840		similar to myosin heavy chain-related [Arabidopsis thaliana] (TAIR:AT1G06530.1)	574.3	147.5	3.9	1.77e-07
	253876_at	AT4G27430	CIP7	COP1-INTERACTING PROTEIN 7	1699	213.3	8	1.77e-07
	257974_at	AT3G20820		leucine-rich repeat family protein	2386.6	363.2	6.6	1.81e-07
	258415_at	AT3G17390	MTO3	S-adenosylmethionine synthase 3; methionine adenosyltransferase	21928.6	13773.5	1.6	1.85e-07
	251919_at	AT3G53800		armadillo/beta-catenin repeat family protein	504.1	98.4	5.1	1.92e-07
	256578_at	AT3G28200		peroxidase, putative	3054.4	676.9	4.5	1.95e-07
	246681_at	AT5G33280		chloride channel-like (CLC) protein, putative	298.9	85.2	3.5	1.97e-07
	264121_at	AT1G02280	TOC33	PLASTID PROTEIN IMPORT 1; GTP binding	400.9	170.1	2.4	1.98e-07
	252081_at	AT3G51910	AT-HSFA7A	Arabidopsis thaliana heat shock transcription factor A7A; DNA binding	4099.6	438.7	9.3	2.01e-07
	253003_s_at	AT4G38300		glycosyl hydrolase family 10 protein	1349.9	353.5	3.8	2.09e-07
	249638_at	AT5G36880		acetyl-CoA synthetase, putative / acetate-CoA ligase, putative	2470.6	947.5	2.6	2.1e-07
	264012_at	AT2G21080		similar to extracellular ligand-gated ion channel [Arabidopsis thaliana] (TAIR:AT3G20300.1)	8078	1076.2	7.5	2.11e-07
	267089_at	AT2G38300		DNA binding / transcription factor	3210.3	1121.2	2.9	2.11e-07
	249180_at	AT5G43010	RPT4A	regulatory particle triple-A 4A; ATPase	728.8	355.5	2	2.13e-07
	264990_at	AT1G27210		binding	506	170	3	2.25e-07
	253732_at	AT4G29140		MATE efflux protein-related	161.8	6.3	25.7	2.36e-07
	266175_at	AT2G02450	ANAC034/ANAC035	Arabidopsis NAC domain containing protein 34/35	2011.2	860.9	2.3	2.45e-07
	247144_at	AT5G65590		Dof-type zinc finger domain-containing protein	2410.2	510	4.7	2.66e-07
	260451_at	AT1G72360		ethylene-responsive element-binding protein, putative	566	235.4	2.4	2.68e-07
	252592_at	AT3G45640	ATMPK3	MITOGEN-ACTIVATED PROTEIN KINASE 3	5370.3	2022.6	2.7	2.74e-07
	245925_at	AT5G28770	BZO2H3	ARABIDOPSIS THALIANA BASIC LEUCINE ZIPPER 63; DNA binding	645.9	62.4	10.3	2.77e-07
	258424_at	AT3G16750		unknown protein	186.2	34.9	5.3	2.96e-07
	249986_at	AT5G18460		similar to unknown protein [Arabidopsis thaliana] (TAIR:AT1G23340.1)	2179.1	304.6	7.2	3.04e-07
	248794_at	AT5G47220	ATERF-2/ATERF2/ERF2	ETHYLENE RESPONSE FACTOR 2; DNA binding / transcription activator	2153.3	1015.7	2.1	3.21e-07
	251160_at	AT3G63240		endonuclease/exonuclease/phosphatase family protein	151.4	26.2	5.8	3.22e-07
	267523_at	AT2G30600		BTB/POZ domain-containing protein	3722.7	1559	2.4	3.26e-07
	264279_s_at	AT1G78820		curculin-like (mannose-binding) lectin family protein / PAN domain-containing protein	18109.5	9511.9	1.9	3.28e-07
	250909_at	AT5G03700		PAN domain-containing protein	3582.7	784.3	4.6	3.37e-07
	257939_at	AT3G19930	STP4	SUGAR TRANSPORTER 4; carbohydrate transmembrane transporter	11918.4	2364.7	5	3.53e-07
	259909_at	AT1G60870	MEE9	maternal effect embryo arrest 9	487.6	181.8	2.7	3.57e-07
	260598_at	AT1G55930		CBS domain-containing protein / transporter associated domain-containing protein	131.5	32.3	4.1	3.62e-07
	264669_at	AT1G09630	ATRAB11C	ARABIDOPSIS RAB GTPASE HOMOLOG A2A; GTP binding	550.1	149.8	3.7	3.66e-07
	256168_at	AT1G51805		leucine-rich repeat protein kinase, putative	3392	376.6	9	3.85e-07
	265961_at	AT2G37400		similar to chloroplast lumen common family protein [Arabidopsis thaliana] (TAIR:AT2G37400.1)	276.8	140	2	4.19e-07
	253609_at	AT4G30190	AHA2	Arabidopsis H(+)-ATPase 2; ATPase	5517.9	1498.8	3.7	4.62e-07
	260679_at	AT1G07990		SIT4 phosphatase-associated family protein	943.8	479.3	2	4.73e-07
	251310_at	AT3G61150	HDG1	HOMEODOMAIN GLABROUS1; DNA binding / transcription factor	3557.3	889.5	4	4.92e-07
	246003_at	AT5G20720	CPN20	CHAPERONIN 20; calmodulin binding	1613.8	478.3	3.4	4.94e-07
	253827_at	AT4G28085		unknown protein	3188.4	1011	3.2	5.19e-07
	258251_at	AT3G15810		similar to unknown protein [Arabidopsis thaliana] (TAIR:AT1G80120.1)	3792.8	1358.9	2.8	5.23e-07
	253083_at	AT4G36250	ALDH3F1	ALDEHYDE DEHYDROGENASE 3F1; 3-chloroallyl aldehyde dehydrogenase	4732.1	1722.6	2.7	5.37e-07
	264782_at	AT1G08810	MYB60	myb domain protein 60; DNA binding / transcription factor	2818	400.9	7	5.45e-07
	250110_at	AT5G15350		plastocyanin-like domain-containing protein	14830.1	3827.2	3.9	5.65e-07
	250030_at	AT5G18120	ATAPRL7	APR-LIKE 7	1101.8	532	2.1	5.79e-07
	259860_at	AT1G80640		protein kinase family protein	1138.9	147.6	7.7	5.96e-07
	246238_at	AT4G36670		mannitol transporter, putative	2530.5	599.6	4.2	5.99e-07
	261979_at	AT1G37130	NIA2	NITRATE REDUCTASE 2	4670.6	845.3	5.5	6.11e-07
	267517_at	AT2G30520	RPT2	ROOT PHOTOTROPISM 2; protein binding	9588.7	1695.4	5.7	6.41e-07
	257260_at	AT3G22104		phototropic-responsive NPH3 protein-related	1110.7	148.6	7.5	6.49e-07
	256914_at	AT3G23880		F-box family protein	281.7	33.9	8.3	6.5e-07
	261380_at	AT1G05400		similar to unknown protein [Arabidopsis thaliana] (TAIR:AT4G20480.1)	437.8	118	3.7	6.54e-07
	259326_at	AT3G16480	MPPALPHA	mitochondrial processing peptidase alpha subunit; metalloendopeptidase	330.9	180.1	1.8	6.55e-07
	258993_at	AT3G08940	LHCB4.2	LIGHT HARVESTING COMPLEX PSII; chlorophyll binding	5792.4	2060	2.8	6.86e-07
	266313_at	AT2G26980	CIPK3	CBL-INTERACTING PROTEIN KINASE 3; kinase/ protein kinase	225.7	55.1	4.1	6.89e-07
	267516_at	AT2G30520	RPT2	ROOT PHOTOTROPISM 2; protein binding	3555	482.3	7.4	7.18e-07
	253404_at	AT4G32840		phosphofructokinase family protein	283.3	68	4.2	7.2e-07
	253533_at	AT4G31590	ATCSLC05	Cellulose synthase-like C5; transferase, transferring glycosyl groups	964.9	230.5	4.2	7.2e-07
	260414_at	AT1G69850	ATNRT1:2	NITRATE TRANSPORTER 1:2; calcium ion binding / transporter	2794.1	977	2.9	7.32e-07
	253546_at	AT4G31040		proton extrusion protein-related	335.4	126	2.7	7.55e-07
	246001_at	AT5G20790		similar to unknown protein [Arabidopsis thaliana] (TAIR:AT3G43110.1)	271.5	51.1	5.3	7.59e-07
	256237_at	AT3G12610	DRT100	DNA-DAMAGE REPAIR/TOLERATION 100; protein binding	984.7	161	6.1	7.6e-07
	262967_at	AT1G75730		similar to hypothetical protein [Vitis vinifera] (GB:CAN68413.1)	662.6	203.9	3.3	7.62e-07
	260483_at	AT1G11000	MLO4	MILDEW RESISTANCE LOCUS O 4; calmodulin binding	170.1	7	24.4	7.74e-07
	252318_at	AT3G48730	GSA2	GLUTAMATE-1-SEMIALDEHYDE 2,1-AMINOMUTASE 2	281.6	85.6	3.3	7.84e-07
	257297_at	AT3G28040		leucine-rich repeat transmembrane protein kinase, putative	2242.8	186.9	12	7.84e-07
	265571_s_at	AT2G28020		similar to unknown protein [Arabidopsis thaliana] (TAIR:AT2G28230.1)	719.9	182.5	3.9	8.06e-07
	250268_s_at	AT5G12950		catalytic	810.3	157.3	5.2	8.28e-07
	261523_at	AT1G71860	PTP1	PROTEIN TYROSINE PHOSPHATASE 1	2017.4	973.6	2.1	8.28e-07
	253758_at	AT4G29060	EMB2726	EMBRYO DEFECTIVE 2726; translation elongation factor	438.4	152.9	2.9	8.55e-07
	267233_s_at	AT2G43910		thiol methyltransferase, putative	853.9	140.1	6.1	8.88e-07
	251684_at	AT3G56410		Identical to Uncharacterized protein At5g05190 (Y-1) [Arabidopsis Thaliana] (GB:Q9FHK4)	263.8	129.5	2	9.08e-07
	245790_at	AT1G32200	ATS1	ACYLTRANSFERASE 1	1209.3	356.4	3.4	9.25e-07
	262130_at	AT1G02890		AAA-type ATPase family protein	3872.7	1281.5	3	9.32e-07
	253163_at	AT4G35750		Rho-GTPase-activating protein-related	16189.9	6940.4	2.3	9.87e-07
	260819_at	AT1G06850	ATBZIP52	ARABIDOPSIS THALIANA BASIC LEUCINE ZIPPER 52; DNA binding / transcription factor	595.4	203.7	2.9	1.06e-06
	260709_at	AT1G32500	ATNAP6	NON-INTRINSIC ABC PROTEIN 6; protein binding	322.1	180.5	1.8	1.07e-06
	248223_at	AT5G53620		similar to unnamed protein product [Vitis vinifera] (GB:CAO48590.1)	285	86.8	3.3	1.09e-06
	254769_at	AT4G13330		similar to unnamed protein product [Vitis vinifera] (GB:CAO71472.1)	256.8	124.5	2.1	1.09e-06
	254549_at	AT4G19880		similar to unknown protein [Arabidopsis thaliana] (TAIR:AT5G45020.1)	12992.4	5689.3	2.3	1.11e-06
	255910_at	AT1G18030		protein phosphatase 2C, putative / PP2C, putative	368.6	143.6	2.6	1.12e-06
	257178_at	AT3G13070		CBS domain-containing protein / transporter associated domain-containing protein	966.3	355.1	2.7	1.14e-06
	246475_at	AT5G16720		similar to unknown protein [Arabidopsis thaliana] (TAIR:AT1G70750.1)	122.8	31.7	3.9	1.15e-06
	266929_at	AT2G45850		DNA-binding family protein	579.6	143.8	4	1.15e-06
	251902_at	AT3G54110	ATPUMP1	ATPUMP1; binding / oxidative phosphorylation uncoupler	2779.9	1392.6	2	1.17e-06
	261616_at	AT1G33060	ANAC014	ANAC014; transcription factor	324.4	52.8	6.1	1.18e-06
	260236_at	AT1G74470		geranylgeranyl reductase	2757.3	1247.2	2.2	1.26e-06
	266856_at	AT2G26910	ATPDR4/PDR4	PLEIOTROPIC DRUG RESISTANCE 4; ATPase	3742.7	1325.9	2.8	1.26e-06
	252080_at	AT3G51670		SEC14 cytosolic factor family protein / phosphoglyceride transfer family protein	2816.4	403.4	7	1.34e-06
	245894_at	AT5G09310		Identical to Gamma-secretase subunit PEN2-like protein [Arabidopsis Thaliana] (GB:Q9FY84)	825.7	240.4	3.4	1.35e-06
	247008_at	AT5G67560	ATARLA1D	ADP-ribosylation factor-like A1D; GTP binding	1209.7	657.8	1.8	1.4e-06
	267230_at	AT2G44080	ARL	ARGOS-LIKE	3372.6	1023.7	3.3	1.4e-06
	266895_at	AT2G26040		similar to Bet v I allergen family protein [Arabidopsis thaliana] (TAIR:AT2G26040.1)	4452.6	742.9	6	1.41e-06
	250254_at	AT5G13710	SMT1	STEROL METHYLTRANSFERASE 1	6410.6	3074.4	2.1	1.43e-06
	262539_at	AT1G17200		integral membrane family protein	4335	771.3	5.6	1.45e-06
	260312_at	AT1G63880		disease resistance protein (TIR-NBS-LRR class), putative	675.4	154.4	4.4	1.46e-06
	262586_at	AT1G15480		DNA binding	173.3	56.9	3	1.46e-06
	246860_at	AT5G25840		similar to unknown protein [Arabidopsis thaliana] (TAIR:AT1G79770.1)	8116.4	778.8	10.4	1.51e-06
	256659_at	AT3G12020		kinesin motor protein-related	232.3	82.2	2.8	1.52e-06
	265389_at	AT2G20690		lumazine-binding family protein	407.5	200.6	2	1.59e-06
	264705_at	AT1G09620		ATP binding / aminoacyl-tRNA ligase	837.7	326.9	2.6	1.63e-06
	252485_at	AT3G46530	RPP13	RECOGNITION OF PERONOSPORA PARASITICA 13); ATP binding	191.9	39.8	4.8	1.64e-06
	266166_at	AT2G28080		glycosyltransferase family protein	717.7	170.7	4.2	1.65e-06
	257067_at	AT3G18270	CYP77A5P	cytochrome P450, family 77, subfamily A, polypeptide 5 pseudogene	357.2	138.9	2.6	1.67e-06
	253136_at	AT4G35470		leucine-rich repeat family protein	4624.6	1595.5	2.9	1.68e-06
	248865_at	AT5G46790		similar to unknown protein [Arabidopsis thaliana] (TAIR:AT4G17870.1)	201.6	93.7	2.2	1.72e-06
	253160_at	AT4G35760		electron carrier/ protein disulfide oxidoreductase	942.3	170.4	5.5	1.78e-06
	260759_at	AT1G49180		protein kinase family protein	221.8	29.7	7.5	1.79e-06
	261594_at	AT1G33240	AT-GTL1	Arabidopsis thaliana GT2-like 1; transcription factor	306.2	66.5	4.6	1.79e-06
	256862_at	AT3G23940		dehydratase family	512.6	203.6	2.5	1.82e-06
	246029_at	AT5G21090		leucine-rich repeat protein, putative	13829.6	7896.8	1.8	1.84e-06
	262507_at	AT1G11330		S-locus lectin protein kinase family protein	613.5	148	4.1	1.88e-06
	265196_at	AT2G36740	ATSWC2/SWC2	ATSWC2/SWC2; DNA binding	1672.6	338.1	4.9	1.93e-06
	245492_at	AT4G16340	SPK1	SPIKE1; GTP binding / GTPase binding / binding / guanyl-nucleotide exchange factor	181.4	64.6	2.8	1.94e-06
	249778_at	AT5G24165		similar to unknown protein [Arabidopsis thaliana] (TAIR:AT4G23885.1)	3302.2	524	6.3	1.95e-06
	249288_at	AT5G41050		similar to unknown protein [Arabidopsis thaliana] (TAIR:AT3G26960.1)	4723.9	999	4.7	1.99e-06
	256204_at	AT1G50840	POLGAMMA2	polymerase gamma 2; DNA binding / DNA-directed DNA polymerase	195.8	94	2.1	2e-06
	245687_at	AT1G28320	DEG15	DEG15; endopeptidase	1414.6	522.5	2.7	2.03e-06
	264626_at	AT1G65620	AS2	ASYMMETRIC LEAVES 2	353.7	70.2	5	2.03e-06
	250813_at	AT5G05000	ATTOC34/OEP34	Translocase of chloroplast 34	358.4	115.9	3.1	2.04e-06
	265724_at	AT2G32100	ATOFP16/OFP16	Arabidopsis thaliana ovate family protein 16	437.1	91.4	4.8	2.05e-06
	263558_at	AT2G16380		SEC14 cytosolic factor family protein / phosphoglyceride transfer family protein	1870	271.7	6.9	2.06e-06
	251750_at	AT3G55710		UDP-glucoronosyl/UDP-glucosyl transferase family protein	895.1	493	1.8	2.09e-06
	255774_at	AT1G18620		similar to unknown protein [Arabidopsis thaliana] (TAIR:AT1G74160.1)	539.9	145.7	3.7	2.18e-06
	245252_at	AT4G17500	ATERF-1	ETHYLENE RESPONSIVE ELEMENT BINDING FACTOR 1; DNA binding / transcription activator	3420.6	1642.8	2.1	2.2e-06
	258825_at	AT3G07180		GPI transamidase component PIG-S-related	513	144.9	3.5	2.21e-06
	257431_at	AT2G36360		kelch repeat-containing protein	394.2	176.1	2.2	2.24e-06
	262749_at	AT1G28580		GDSL-motif lipase, putative	2070.8	418	5	2.29e-06
	254705_at	AT4G17870		similar to unknown protein [Arabidopsis thaliana] (TAIR:AT5G46790.1)	1982	232.4	8.5	2.3e-06
	259098_at	AT3G04790		ribose 5-phosphate isomerase-related	1879.8	745.1	2.5	2.36e-06
	261487_at	AT1G14340		RNA recognition motif (RRM)-containing protein	219.6	74.5	2.9	2.44e-06
	253028_at	AT4G38160	PDE191	PIGMENT DEFECTIVE 191	163.4	41.9	3.9	2.49e-06
	259344_at	AT3G03710	RIF10	RESISTANT TO INHIBITION WITH FSM 10; 3'-5'-exoribonuclease/ RNA binding	379.7	104.9	3.6	2.49e-06
	265066_at	AT1G03870	FLA9	FLA9	457.9	59.3	7.7	2.53e-06
	259513_at	AT1G12430	PAK	PHOSPHATIDIC ACID KINASE; microtubule motor	336.2	86.1	3.9	2.56e-06
	255692_at	AT4G00400	GPAT8	GLYCEROL-3-PHOSPHATE ACYLTRANSFERASE 8); acyltransferase	1814.8	659.3	2.8	2.67e-06
	257060_at	AT3G18230		octicosapeptide/Phox/Bem1p (PB1) domain-containing protein	453.3	160	2.8	2.7e-06
	264796_at	AT1G08680	ZIGA4	ARF GAP-LIKE ZINC FINGER-CONTAINING PROTEIN ZIGA4; DNA binding	966	363.4	2.7	2.7e-06
	262355_at	AT1G72820		mitochondrial substrate carrier family protein	547.5	300.9	1.8	2.73e-06
	266652_at	AT2G25760		protein kinase family protein	853.7	441	1.9	2.75e-06
	245915_s_at	AT5G19780	TUA5	tubulin alpha-5	8613.4	3999.8	2.2	2.79e-06
	250897_at	AT5G03430		phosphoadenosine phosphosulfate (PAPS) reductase family protein	618.5	279.7	2.2	2.86e-06
	262000_at	AT1G33810		similar to unknown [Populus trichocarpa] (GB:ABK94119.1)	1186.3	374.6	3.2	2.9e-06
	264348_at	AT1G12110	NRT1.1	NITRATE TRANSPORTER 1.1; transporter	6396	1974.9	3.2	2.94e-06
	257172_at	AT3G23700		S1 RNA-binding domain-containing protein	708.1	225.6	3.1	3.02e-06
	250063_at	AT5G17880	CSA1	CONSTITUTIVE SHADE-AVOIDANCE1; ATP binding / protein binding / transmembrane receptor	226.6	107.2	2.1	3.04e-06
	261087_at	AT1G17350		similar to auxin-induced-related / indole-3-acetic acid induced-related [Arabidopsis thaliana] (TAIR:AT1G17350.1)	186.1	41.8	4.4	3.06e-06
	246996_at	AT5G67420	LBD37	LOB DOMAIN-CONTAINING PROTEIN 37	936	233.5	4	3.07e-06
	260974_at	AT1G53440		leucine-rich repeat family protein / protein kinase family protein	340.1	103.8	3.3	3.26e-06
	267136_at	AT2G23460	XLG1	EXTRA-LARGE G-PROTEIN 1; signal transducer	1306.8	552.4	2.4	3.29e-06
	263459_at	AT2G31820		ankyrin repeat family protein	470.8	222	2.1	3.46e-06
	258573_at	AT3G04260	PTAC3	PLASTID TRANSCRIPTIONALLY ACTIVE3; DNA binding	198.9	49.3	4	3.47e-06
	246597_at	AT5G14760	AO	L-ASPARTATE OXIDASE; L-aspartate oxidase	2069	756.1	2.7	3.63e-06
	265247_at	AT2G43030		ribosomal protein L3 family protein	1256.8	374.8	3.4	3.64e-06
	254202_at	AT4G24140		hydrolase, alpha/beta fold family protein	3350.9	388.3	8.6	3.65e-06
	258219_at	AT3G17880	ATTDX	TETRATICOPEPTIDE DOMAIN-CONTAINING THIOREDOXIN	613.9	303.2	2	3.71e-06
	266127_s_at	AT1G45332		mitochondrial elongation factor, putative	2376	896.8	2.6	3.84e-06
	246152_at	AT5G20040	ATIPT9	Arabidopsis thaliana isopentenyltransferase 9; ATP binding / tRNA isopentenyltransferase	104.7	11.1	9.5	3.92e-06
	249818_at	AT5G23860	TUB8	tubulin beta-8	1542.9	522.1	3	3.95e-06
	255942_at	AT1G22360	ATUGT85A2	UDP-GLUCOSYL TRANSFERASE 85A2; UDP-glycosyltransferase	427.5	59.4	7.2	3.97e-06
	266656_at	AT2G25900	ATCTH	Arabidopsis thaliana Cys3His zinc finger protein; transcription factor	2278.4	503	4.5	3.98e-06
	263421_at	AT2G17230		phosphate-responsive 1 family protein	772.4	297.6	2.6	4.02e-06
	262399_at	AT1G49500		similar to unknown protein [Arabidopsis thaliana] (TAIR:AT1G49500.1)	2412.5	757	3.2	4.14e-06
	251248_at	AT3G62150	PGP21	P-GLYCOPROTEIN 21; ATPase, coupled to transmembrane movement of substances	1026.5	151.2	6.8	4.21e-06
	250843_at	AT5G04430		KH domain-containing protein NOVA, putative	1328.1	682.8	1.9	4.25e-06
	254370_at	AT4G21750	ATML1	MERISTEM LAYER 1; DNA binding / transcription factor	1604.1	573.1	2.8	4.32e-06
	250657_at	AT5G07000		sulfotransferase family protein	664.9	207	3.2	4.4e-06
	251746_at	AT3G56060		glucose-methanol-choline (GMC) oxidoreductase family protein	1265.1	361.3	3.5	4.45e-06
	264684_at	AT1G65590	ATHEX1/HEXO3	BETA-HEXOSAMINIDASE 3; beta-N-acetylhexosaminidase/ hexosaminidase	692.6	152.2	4.6	4.45e-06
	256029_at	AT1G34130	STT3B	STAUROSPORIN AND TEMPERATURE SENSITIVE 3-LIKE B	387.5	140.5	2.8	4.58e-06
	247478_at	AT5G62360		invertase/pectin methylesterase inhibitor family protein	15519.2	673.7	23	4.67e-06
	255484_at	AT4G02540		DC1 domain-containing protein	755.8	352.3	2.1	4.81e-06
	256786_at	AT3G13740		URF 4-related	345.7	147.6	2.3	4.88e-06
	262174_at	AT1G74910		ADP-glucose pyrophosphorylase family protein	734.6	271.9	2.7	4.97e-06
	262657_at	AT1G14210		ribonuclease T2 family protein	168	61.7	2.7	5.03e-06
	249325_at	AT5G40850	UPM1	UROPHORPHYRIN METHYLASE 1; uroporphyrin-III C-methyltransferase	1345.9	407.1	3.3	5.04e-06
	248851_s_at	AT5G46260		disease resistance protein (TIR-NBS-LRR class), putative	173.9	66.6	2.6	5.13e-06
	259193_at	AT3G01480	CYP38	CYCLOPHILIN 38; peptidyl-prolyl cis-trans isomerase	603.1	181.5	3.3	5.13e-06
	266983_at	AT2G39400		hydrolase, alpha/beta fold family protein	6221.7	1413.5	4.4	5.2e-06
	251295_at	AT3G62000		O-methyltransferase family 3 protein	265.5	78.7	3.4	5.28e-06
	255457_at	AT4G02770	PSAD-1	photosystem I subunit D-1	2247.4	916.5	2.5	5.43e-06
	246502_at	AT5G16240		acyl-(acyl-carrier-protein) desaturase, putative / stearoyl-ACP desaturase, putative	3857.8	751	5.1	5.5e-06
	260325_at	AT1G63940		monodehydroascorbate reductase, putative	700.4	270.3	2.6	5.57e-06
	264769_at	AT1G61350		armadillo/beta-catenin repeat family protein	1134	390.3	2.9	5.71e-06
	267628_at	AT2G42280		basic helix-loop-helix (bHLH) family protein	5860.6	2044.8	2.9	5.72e-06
	248502_at	AT5G50450		zinc finger (MYND type) family protein	548.6	185.4	3	5.76e-06
	251785_at	AT3G55130	ATWBC19	WHITE-BROWN COMPLEX HOMOLOG 19; ATPase	4915.3	1135.4	4.3	5.8e-06
	259029_at	AT3G09300		oxysterol-binding family protein	1315.7	705.1	1.9	5.8e-06
	250217_at	AT5G14120		nodulin family protein	2865.9	1041.8	2.8	6.12e-06
	257174_at	AT3G27190		uracil phosphoribosyltransferase, putative / UMP pyrophosphorylase, putative	483.9	179.1	2.7	6.13e-06
	252381_s_at	AT3G47760	ATATH4	ABC2 homolog 4; ATPase, coupled to transmembrane movement of substances	993	182.5	5.4	6.2e-06
	252132_at	AT3G50790		late embryogenesis abundant protein, putative / LEA protein, putative	1054.3	324	3.3	6.21e-06
	248347_at	AT5G52250		transducin family protein / WD-40 repeat family protein	1693.7	643.3	2.6	6.29e-06
	259694_at	AT1G63180	UGE3	UDP-D-GLUCOSE/UDP-D-GALACTOSE 4-EPIMERASE 3; UDP-glucose 4-epimerase	1505.8	281.6	5.3	6.36e-06
	257190_at	AT3G13120		30S ribosomal protein S10, chloroplast, putative	1286.9	383.9	3.4	6.72e-06
	250000_at	AT5G18650		zinc finger (C3HC4-type RING finger) family protein	2604.5	880.9	3	6.75e-06
	258456_at	AT3G22420	WNK2	WITH NO K 2; kinase	1097.8	235	4.7	6.89e-06
	266939_at	AT2G18960	AHA1	ARABIDOPSIS H+ ATPASE 1; ATPase	19779.6	5214	3.8	7.02e-06
	246749_at	AT5G27830		similar to hypothetical protein [Vitis vinifera] (GB:CAN74239.1)	660.8	259.5	2.5	7.04e-06
	248037_at	AT5G55930	ATOPT1	oligopeptide transporter 1; oligopeptide transporter	2456.9	632.4	3.9	7.51e-06
	247886_at	AT5G57850		aminotransferase class IV family protein	727.7	236.1	3.1	7.76e-06
	249828_at	AT5G23250		succinyl-CoA ligase (GDP-forming) alpha-chain, mitochondrial, putative	381.7	189.4	2	8.36e-06
	249546_at	AT5G38150	PMI15	plastid movement impaired 15	187.9	58.4	3.2	8.49e-06
	265175_at	AT1G23480	ATCSLA03	Cellulose synthase-like A3; transferase, transferring glycosyl groups	707.5	234	3	8.68e-06
	249923_at	AT5G19120		aspartic-type endopeptidase/ pepsin A	3718.7	953.5	3.9	8.69e-06
	245432_at	AT4G17100		serine protease protein -related, expressed pseudogene	2019.6	868	2.3	8.77e-06
	255053_at	AT4G09730		DEAD/DEAH box helicase, putative	193	50.6	3.8	8.81e-06
	249184_at	AT5G43020		leucine-rich repeat transmembrane protein kinase, putative	542.9	113.6	4.8	8.86e-06
	254480_at	AT4G20360	AtRABE1b/AtRab8D	Arabidopsis Rab GTPase homolog E1b; translation elongation factor	3599.4	1361.2	2.6	8.88e-06
	263639_at	AT2G25300		transferase, transferring glycosyl groups / transferase, transferring hexosyl groups	231.4	91.3	2.5	9e-06
	258838_at	AT3G07140		GPI transamidase component Gpi16 subunit family protein	216.3	71.4	3	9.02e-06
	248977_at	AT5G45020		similar to unknown protein [Arabidopsis thaliana] (TAIR:AT4G19880.1)	264.1	112.2	2.4	9.13e-06
	261350_at	AT1G79770		similar to unknown protein [Arabidopsis thaliana] (TAIR:AT5G25840.1)	3893.6	454.4	8.6	9.14e-06
	247332_at	AT5G63440		similar to hypothetical protein [Vitis vinifera] (GB:CAN75279.1)	253.4	114.4	2.2	9.34e-06
	255859_at	AT5G34930		arogenate dehydrogenase	452.7	188.3	2.4	9.39e-06
	267169_at	AT2G37540		short-chain dehydrogenase/reductase (SDR) family protein	5979.7	2924.9	2	9.52e-06
	253970_at	AT4G26510		uracil phosphoribosyltransferase / UMP pyrophosphorylase (UPT1)	301.4	123.3	2.4	9.6e-06
	257137_at	AT3G28860	ATMDR11/ATPGP19/MDR1/MDR11/PGP19	P-GLYCOPROTEIN 19; ATPase	351.4	83.3	4.2	9.66e-06
	245729_at	AT1G73490		RNA recognition motif (RRM)-containing protein	2178.4	1046.8	2.1	9.87e-06
	247388_s_at	AT5G63470		CCAAT-box binding transcription factor Hap5a, putative	263.7	93.6	2.8	9.89e-06
	249139_at	AT5G43170	AZF3	ARABIDOPSIS ZINC-FINGER PROTEIN 3; nucleic acid binding / transcription factor	1206.6	233.4	5.2	1.06e-05
	258110_at	AT3G14610	CYP72A7	cytochrome P450, family 72, subfamily A, polypeptide 7; oxygen binding	353.2	38.2	9.2	1.09e-05
	246114_at	AT5G20250	DIN10	DARK INDUCIBLE 10; hydrolase, hydrolyzing O-glycosyl compounds	18375.2	4599	4	1.14e-05
	250524_at	AT5G08520		myb family transcription factor	1522.1	493.7	3.1	1.14e-05
	250480_at	AT5G10290		leucine-rich repeat family protein / protein kinase family protein	333.4	118.3	2.8	1.17e-05
	250073_at	AT5G17170	ENH1	ENHANCER OF SOS3-1; metal ion binding	1771.2	755	2.3	1.18e-05
	253854_at	AT4G27900		similar to unknown protein [Arabidopsis thaliana] (TAIR:AT5G53420.1)	771.8	89.6	8.6	1.18e-05
	254132_at	AT4G24660	ATHB22/MEE68	ARABIDOPSIS THALIANA HOMEOBOX PROTEIN 22; DNA binding	170.2	33.5	5.1	1.18e-05
	267630_at	AT2G42130		Identical to Probable plastid-lipid-associated protein 9	472.8	196.1	2.4	1.19e-05
	251695_at	AT3G56590		hydroxyproline-rich glycoprotein family protein	442.7	127.1	3.5	1.22e-05
	248306_at	AT5G52830	WRKY27	WRKY DNA-binding protein 27; transcription factor	218.4	36.9	5.9	1.24e-05
	249953_at	AT5G18960	FRS12	FAR1-RELATED SEQUENCE 12; zinc ion binding	319	140.6	2.3	1.25e-05
	262820_at	AT1G11680	CYP51G1	CYTOCHROME P450 51; oxygen binding	835.6	497.9	1.7	1.28e-05
	266481_at	AT2G31070	TCP10	TCP DOMAIN PROTEIN 10; transcription factor	193.6	63.2	3.1	1.28e-05
	266824_at	AT2G22800	HAT9	homeobox-leucine zipper protein 9; DNA binding / transcription factor	501	218	2.3	1.28e-05
	253973_at	AT4G26555		immunophilin / FKBP-type peptidyl-prolyl cis-trans isomerase family protein	272.4	104.8	2.6	1.29e-05
	258299_at	AT3G23410		alcohol oxidase-related	3867.6	479.2	8.1	1.31e-05
	265946_s_at	AT2G19520	FVE	FVE	346.8	119.2	2.9	1.33e-05
	265143_at	265143_at		no_match	368.9	190.2	1.9	1.43e-05
	255856_at	AT1G66940		protein kinase-related	151.3	32.1	4.7	1.44e-05
	261751_at	AT1G76080	ATCDSP32/CDSP32	CHLOROPLASTIC DROUGHT-INDUCED STRESS PROTEIN OF 32 KD	2345.3	1144.4	2	1.47e-05
	265026_at	AT1G24360		3-oxoacyl-(acyl-carrier protein) reductase, chloroplast / 3-ketoacyl-acyl carrier protein reductase	1975.4	816.3	2.4	1.54e-05
	250558_at	AT5G07990	TT7	TRANSPARENT TESTA 7; flavonoid 3'-monooxygenase/ oxygen binding	2963.7	615	4.8	1.59e-05
	245052_at	AT2G26440		pectinesterase family protein	707.6	106.4	6.6	1.6e-05
	263929_at	AT2G36310		inosine-uridine preferring nucleoside hydrolase family protein	1190.4	648.2	1.8	1.62e-05
	258783_at	AT3G11760		similar to unknown protein [Arabidopsis thaliana] (TAIR:AT5G04860.1)	1432.8	370.1	3.9	1.73e-05
	247884_at	AT5G57800	CER3/FLP1/WAX2/YRE	ECERIFERUM 3; catalytic	10790.7	3259	3.3	1.77e-05
	253989_at	AT4G26130		similar to unknown protein [Arabidopsis thaliana] (TAIR:AT5G56980.1)	241.4	58.4	4.1	1.78e-05
	257646_at	AT3G25740	MAP1B	METHIONINE AMINOPEPTIDASE 1C; metalloexopeptidase	354.8	100.3	3.5	1.78e-05
	254834_at	AT4G12300	CYP706A4	cytochrome P450, family 706, subfamily A, polypeptide 4; oxygen binding	589.7	230.6	2.6	1.79e-05
	252280_at	AT3G49260	IQD21	IQ-DOMAIN 21, IQ-domain 21; calmodulin binding	2143.3	372.2	5.8	1.81e-05
	261937_at	AT1G22570		proton-dependent oligopeptide transport (POT) family protein	2691.8	1257.8	2.1	1.88e-05
	256622_at	AT3G28920	ATHB34	ARABIDOPSIS THALIANA HOMEOBOX PROTEIN 34; DNA binding / transcription factor	266.5	55.1	4.8	1.89e-05
	259491_at	AT1G15820	LHCB6	LIGHT HARVESTING COMPLEX PSII; chlorophyll binding	3322.9	1805.6	1.8	1.89e-05
	260615_at	AT1G53240		malate dehydrogenase (NAD), mitochondrial	2198.2	622.1	3.5	1.97e-05
	258517_at	AT3G06580	GAL1	GALACTOSE KINASE 1; ATP binding / galactokinase	1018.2	433.6	2.3	2.02e-05
	259786_at	AT1G29660		GDSL-motif lipase/hydrolase family protein	20016.8	4482.5	4.5	2.03e-05
	257127_at	AT3G20070	TTN9	TTN9 (TITAN9)	152.3	62.3	2.4	2.15e-05
	254596_at	AT4G18975		pentatricopeptide (PPR) repeat-containing protein	278.2	102.2	2.7	2.16e-05
	255299_at	AT4G04880		adenosine/AMP deaminase family protein	237.6	101.8	2.3	2.18e-05
	251173_at	AT3G63270		similar to unknown protein [Arabidopsis thaliana] (TAIR:AT3G55350.1)	240.7	88.7	2.7	2.23e-05
	251575_at	AT3G58120		bZIP transcription factor family protein	519.3	112	4.6	2.32e-05
	263573_at	AT2G17150		RWP-RK domain-containing protein	174.9	70.1	2.5	2.37e-05
	248288_at	AT5G52840		NADH-ubiquinone oxidoreductase-related	2226	913.2	2.4	2.43e-05
	250549_at	AT5G07860		transferase family protein	3993.2	942.7	4.2	2.43e-05
	250604_at	AT5G07830	ATGUS2	ARABIDOPSIS THALIANA GLUCURONIDASE 2; beta-glucuronidase	368	201.4	1.8	2.44e-05
	252992_at	AT4G38520		protein phosphatase 2C family protein / PP2C family protein	607.1	257	2.4	2.45e-05
	253739_at	AT4G28760		similar to unknown protein [Arabidopsis thaliana] (TAIR:AT2G20240.1)	174.6	84.3	2.1	2.48e-05
	245852_at	AT5G13510		ribosomal protein L10 family protein	470.8	198	2.4	2.52e-05
	253874_at	AT4G27450		similar to unknown protein [Arabidopsis thaliana] (TAIR:AT3G15450.1)	4742.9	805.3	5.9	2.59e-05
	265162_at	AT1G30910		molybdenum cofactor sulfurase family protein	306.5	93.8	3.3	2.68e-05
	254105_at	AT4G25080	CHLM	MAGNESIUM-PROTOPORPHYRIN IX METHYLTRANSFERASE	816.7	356.5	2.3	2.69e-05
	254623_at	AT4G18480	CHLI1	CHLORINA 42; magnesium chelatase	372.4	120.6	3.1	2.71e-05
	259816_at	AT1G49850		zinc finger (C3HC4-type RING finger) family protein	317	147.1	2.2	2.86e-05
	250017_at	AT5G18140		DNAJ heat shock N-terminal domain-containing protein	173.5	64.7	2.7	2.88e-05
	254456_at	AT4G21150		ribophorin II (RPN2) family protein	602.3	267.8	2.2	3e-05
	245494_at	AT4G16390		chloroplastic RNA-binding protein P67, putative	331.4	136.7	2.4	3.02e-05
	245528_at	AT4G15530	PPDK	PYRUVATE ORTHOPHOSPHATE DIKINASE; kinase/ pyruvate, phosphate dikinase	3519.1	748.3	4.7	3.06e-05
	254122_at	AT4G24510	CER2	ECERIFERUM 2; transferase	8149.1	3935.6	2.1	3.07e-05
	266650_at	AT2G25800		similar to unknown protein [Arabidopsis thaliana] (TAIR:AT2G25800.1)	376.5	185.5	2	3.11e-05
	258467_at	AT3G06060		short-chain dehydrogenase/reductase (SDR) family protein	952.7	428.9	2.2	3.13e-05
	259915_at	AT1G72790		hydroxyproline-rich glycoprotein family protein	619.6	257	2.4	3.14e-05
	252387_at	AT3G47800		aldose 1-epimerase family protein	1526.2	183.8	8.3	3.18e-05
	257832_at	AT3G26740	CCL	CCL (CCR-LIKE)	13064.7	4334.6	3	3.18e-05
	265220_at	AT2G02040	ATPTR2-B	NITRATE TRANSPORTER 1; transporter	788.7	415.1	1.9	3.2e-05
	250829_at	AT5G04720	ADR1-L2	ADR1-LIKE 2; ATP binding / nucleoside-triphosphatase	3446	1382	2.5	3.21e-05
	258101_at	AT3G23590	RFR1	REF4-RELATED 1	1812.6	619.3	2.9	3.22e-05
	260044_at	AT1G73655		immunophilin / FKBP-type peptidyl-prolyl cis-trans isomerase family protein	157	76	2.1	3.22e-05
	259523_at	AT1G12500		phosphate translocator-related	737.3	328.7	2.2	3.4e-05
	259863_at	AT1G72630	ELF4-L2	ELF4-LIKE 2	159.3	74.6	2.1	3.47e-05
	258148_s_at	AT3G18090	NRPD2b	nuclear RNA polymerase D 2b; DNA binding / DNA-directed RNA polymerase	319.2	146.6	2.2	3.59e-05
	255732_at	AT1G25450		very-long-chain fatty acid condensing enzyme, putative	6724.4	2688.7	2.5	3.69e-05
	254859_at	AT4G12060		Clp amino terminal domain-containing protein	805.1	349.9	2.3	3.78e-05
	261727_at	AT1G76090	SMT3	S-adenosyl-methionine-sterol-C-methyltransferase 3	2603.8	1016.1	2.6	4.17e-05
	259996_at	AT1G67910		similar to unknown protein [Arabidopsis thaliana] (TAIR:AT1G24577.1)	938.4	188.4	5	4.58e-05
	255623_at	AT4G01310		ribosomal protein L5 family protein	464.3	150.9	3.1	4.61e-05
	247543_at	AT5G61600		ethylene-responsive element-binding family protein	2366.1	817	2.9	4.99e-05
	267498_at	AT2G45720		armadillo/beta-catenin repeat family protein	2049.3	1178.4	1.7	5.05e-05
	251436_at	AT3G59900	ARGOS	AUXIN-REGULATED GENE INVOLVED IN ORGAN SIZE	885.6	209.9	4.2	5.12e-05
	249589_at	AT5G37850	SOS4	SALT OVERLY SENSITIVE 4; kinase/ pyridoxal kinase	495.8	176.4	2.8	5.4e-05
	254343_at	AT4G21990	ATAPR3	APR3 (APS REDUCTASE 3)	8498.3	3651.6	2.3	5.81e-05
	254148_at	AT4G24280	CPHSC70-1	chloroplast heat shock protein 70-1; ATP binding / unfolded protein	2227.4	1299.6	1.7	5.9e-05
	263904_at	AT2G36380	ATPDR6/PDR6	PLEIOTROPIC DRUG RESISTANCE 6; ATPase	3416	1490.9	2.3	6.15e-05
	246350_at	AT1G16650		similar to unnamed protein product [Vitis vinifera] (GB:CAO23849.1)	229.8	108	2.1	6.16e-05
	259853_at	AT1G72300		leucine-rich repeat transmembrane protein kinase, putative	583.5	201.4	2.9	6.25e-05
	245478_at	AT4G16130	ARA1	ARABINOSE KINASE; ATP binding / galactokinase	1223	331.8	3.7	6.28e-05
	250182_at	AT5G14470		GHMP kinase-related	1480.4	562.4	2.6	6.34e-05
	246033_at	AT5G08280	HEMC	HYDROXYMETHYLBILANE SYNTHASE; hydroxymethylbilane synthase	742.1	343.4	2.2	6.37e-05
	257140_at	AT3G28910	MYB30	myb domain protein 30; DNA binding / transcription factor	5420.8	2757.4	2	6.51e-05
	259956_at	AT1G75110	RRA2	REDUCED RESIDUAL ARABINOSE 2	250.5	111.9	2.2	6.83e-05
	250941_at	AT5G03320		protein kinase, putative	391.8	213.1	1.8	6.97e-05
	245118_at	AT2G41680		thioredoxin reductase, putative / NADPH-dependent thioredoxin reductase, putative	503.1	211.2	2.4	6.98e-05
	262283_at	AT1G68590		plastid-specific 30S ribosomal protein 3, putative / PSRP-3, putative	216.4	43.1	5	7.05e-05
	251906_at	AT3G53720	ATCHX20	CATION/H+ EXCHANGER 20; monovalent cation:proton antiporter	7568.6	2803.7	2.7	7.09e-05
	261650_at	AT1G27770	ACA1	autoinhibited Ca2+ -ATPase 1; calcium-transporting ATPase/ calmodulin binding	3760.8	1654.3	2.3	7.28e-05
	253972_at	AT4G26500	ATSUFE/CPSUFE/EMB1374	EMBRYO DEFECTIVE 1374; enzyme activator/ transcription	1177.8	565.3	2.1	7.3e-05
	266207_at	AT2G27680		aldo/keto reductase family protein	531.9	143.7	3.7	8.57e-05
	250383_at	AT5G11480		GTP binding	243.7	72.4	3.4	8.76e-05
	257937_at	AT3G19810		similar to unnamed protein product [Vitis vinifera] (GB:CAO64796.1)	169.5	79.6	2.1	8.8e-05
	265628_at	AT2G27290		similar to unnamed protein product [Vitis vinifera] (GB:CAO48682.1)	465	175.1	2.7	8.9e-05
	254110_at	AT4G25260		invertase/pectin methylesterase inhibitor family protein	14137	6993.8	2	9.73e-05
	247611_at	AT5G60710		zinc finger (C3HC4-type RING finger) family protein	3428.4	1414.4	2.4	9.81e-05
