# Supplementary material for: Common and unique elements of the ABA-regulated transcriptome of Arabidopsis guard cells
Source: BMC Genomics. 2011 May 9;12:216. doi: 10.1186/1471-2164-12-216 (PMC3115880; doi:10.1186/1471-2164-12-216)
Supplement: Additional file 2 — ABA-responsive genes in Arabidopsis rosette leaves. This file lists the ABA-induced genes and ABA-repressed genes identified in Arabidopsis rosette leaves. [file 1471-2164-12-216-S2.XLS]

## Sheet: ABA-regulated genes in LF
ABA-responsive genes in Arabidopsis rosette leaves (P-value<1.0´10-4)
	Probes	AGI #	Gene name	Description	Signal value (Con)	Signal value (ABA)	Fold change	P-value
	247723_at	AT5G59220	HAI1	highly ABA-induced PP2C gene 1	51.7	7897.7	152.6	5.33e-19
ABA-induced genes	264217_at	AT1G60190		armadillo/beta-catenin repeat family protein / U-box domain-containing protein	5	3148.2	631.6	2.67e-15
	247957_at	AT5G57050	ABI2	ABA INSENSITIVE 2; protein serine/threonine phosphatase	39	1196.2	30.6	3.16e-15
	263073_at	AT2G17500		auxin efflux carrier family protein	198.6	5503.2	27.7	1.13e-14
	247718_at	AT5G59310	LTP4	LIPID TRANSFER PROTEIN 4; lipid binding	9.9	6937.6	703.5	4.13e-14
	265913_at	AT2G25625		similar to unnamed protein product [Vitis vinifera] (GB:CAO44157.1)	22.4	3202.1	142.7	6.44e-14
	255723_at	AT3G29575		similar to TMAC2 (TWO OR MORE ABRES-CONTAINING GENE 2) [Arabidopsis thaliana] (TAIR:AT3G02140.1)	215.6	6529.6	30.3	7.65e-14
	265216_at	AT1G05100	MAPKKK18	Mitogen-activated protein kinase kinase kinase 18; kinase	5.3	1195.6	225.8	9.51e-14
	262128_at	AT1G52690		late embryogenesis abundant protein, putative / LEA protein, putative	31.4	1959.8	62.3	1.96e-13
	247717_at	AT5G59320	LTP3	LIPID TRANSFER PROTEIN 3; lipid binding	41.5	22460.4	541.3	2.1e-13
	258498_at	AT3G02480		ABA-responsive protein-related	29.3	7399.5	252.3	3.57e-13
	260357_at	AT1G69260		similar to unknown protein [Arabidopsis thaliana] (TAIR:AT1G69260.1)	69.4	1110.3	16	4.92e-13
	254413_at	AT4G21440	ATM4/ATMYB102	ARABIDOPSIS MYB-LIKE 102; DNA binding / transcription factor	35.1	1036.8	29.5	6.48e-13
	258158_at	AT3G17790	ATACP5	acid phosphatase 5; acid phosphatase/ protein serine/threonine phosphatase	220	8395.3	38.2	7.69e-13
	250648_at	AT5G06760		late embryogenesis abundant group 1 domain-containing protein	22.1	867.9	39.2	9.42e-13
	246987_at	AT5G67300	ATMYB44/ATMYBR1/MYBR1	MYB DOMAIN PROTEIN 44; DNA binding / transcription factor	4142.9	17092.5	4.1	9.94e-13
	261077_at	AT1G07430		protein phosphatase 2C, putative / PP2C, putative	60.2	894.7	14.9	1.04e-12
	259231_at	AT3G11410	AHG3/ATPP2CA	ARABIDOPSIS THALIANA PROTEIN PHOSPHATASE 2CA; protein binding	588.9	13742.4	23.3	1.13e-12
	266462_at	AT2G47770		benzodiazepine receptor-related	26.3	701.3	26.7	1.89e-12
	266778_at	AT2G29090	CYP707A2	cytochrome P450, family 707, subfamily A, polypeptide 2; oxygen binding	30.2	489.7	16.2	1.9e-12
	251791_at	AT3G55500	ATEXPA16	ARABIDOPSIS THALIANA EXPANSIN A16	130.2	2824.9	21.7	2.72e-12
	253293_at	AT4G33905		peroxisomal membrane protein 22 kDa, putative	42.6	455.8	10.7	3.08e-12
	246272_at	AT4G37150		esterase, putative	94.7	2318.2	24.5	3.78e-12
	249377_at	AT5G40690		similar to unknown protein [Arabidopsis thaliana] (TAIR:AT2G41730.1)	80.1	2756.9	34.4	4.37e-12
	256014_at	AT1G19200		senescence-associated protein-related	41.4	1753.6	42.3	4.69e-12
	267178_at	AT2G37750		unknown protein	85.8	1429.5	16.7	4.81e-12
	254597_at	AT4G18980		similar to unknown protein [Arabidopsis thaliana] (TAIR:AT4G18980.1)	31	2232.3	71.9	5.09e-12
	263426_at	AT2G31570	ATGPX2	GLUTATHIONE PEROXIDASE 2; glutathione peroxidase	4418.3	18911.5	4.3	5.25e-12
	250158_at	AT5G15190		unknown protein	103.8	3676.5	35.4	6.17e-12
	252984_at	AT4G37990	ELI3-2	ELICITOR-ACTIVATED GENE 3	449.9	12319.7	27.4	9.57e-12
	254189_at	AT4G24000		ATCSLG2 (Cellulose synthase-like G2); transferase/ transferase, transferring glycosyl groups	24.6	504.4	20.5	1.01e-11
	252400_at	AT3G48020		similar to F-box family protein-related [Arabidopsis thaliana] (TAIR:AT5G62860.1)	48.6	1134.6	23.4	1.16e-11
	262448_at	AT1G49450		transducin family protein / WD-40 repeat family protein	50.2	930.6	18.5	1.39e-11
	266503_at	AT2G47780		rubber elongation factor (REF) protein-related	18	629.5	34.9	1.45e-11
	255250_at	AT4G05100	AtMYB74	myb domain protein 74; DNA binding / transcription factor	79.2	1411.1	17.8	1.46e-11
	260581_at	AT2G47190	MYB2	myb domain protein 2; DNA binding / transcription factor	148.4	2494.2	16.8	1.51e-11
	261315_at	AT1G53170	ATERF-8/ATERF8	ETHYLENE RESPONSE ELEMENT BINDING FACTOR 4); DNA binding	369.7	2277.9	6.2	1.74e-11
	262061_at	AT1G80110	ATPP2-B11	phloem protein 2-B11; carbohydrate binding	50.7	731.7	14.4	2.02e-11
	267168_at	AT2G37770		aldo/keto reductase family protein	62.8	1143.7	18.2	2.25e-11
	256296_at	AT1G69480		EXS family protein / ERD1/XPR1/SYG1 family protein	62.3	768	12.3	2.56e-11
	246779_at	AT5G27520		mitochondrial substrate carrier family protein	571.7	3016.8	5.3	3.26e-11
	254276_at	AT4G22820		zinc finger (AN1-like) family protein	1161.5	4094.8	3.5	3.53e-11
	247393_at	AT5G63130		octicosapeptide/Phox/Bem1p (PB1) domain-containing protein	139.4	1518	10.9	3.8e-11
	265024_at	AT1G24600		similar to unknown protein [Arabidopsis thaliana] (TAIR:AT1G24600.1)	38.1	1175.6	30.9	4.02e-11
	247095_at	AT5G66400	RAB18	RESPONSIVE TO ABA 18	257.1	5503.1	21.4	4.78e-11
	256937_at	AT3G22620		protease inhibitor/seed storage/lipid transfer protein (LTP) family protein	12	4715.8	393.6	4.88e-11
	245386_at	AT4G14010	RALFL32	RALF-LIKE 32	308.2	3150.9	10.2	6.08e-11
	247699_at	AT5G59840		Ras-related GTP-binding family protein	308.9	913.3	3	7.66e-11
	266098_at	AT2G37870		protease inhibitor/seed storage/lipid transfer protein (LTP) family protein	44	1002.1	22.8	8.54e-11
	264146_at	AT1G02205	CER1	ECERIFERUM 1	10.7	1092.7	102.3	9.64e-11
	250826_at	AT5G05220		similar to hypothetical protein [Vitis vinifera] (GB:CAN82940.1)	35.4	1712.1	48.4	1.07e-10
	255795_at	AT2G33380	RD20	RESPONSIVE TO DESSICATION 20; calcium ion binding	498.9	13433	26.9	1.19e-10
	246954_at	AT5G04830		similar to unknown [Populus trichocarpa x Populus deltoides] (GB:ABK96633.1)	789.2	4176.3	5.3	1.2e-10
	266267_at	AT2G29460	ATGSTU4	GLUTATHIONE S-TRANSFERASE 22; glutathione transferase	344.1	4364.7	12.7	1.29e-10
	260841_at	AT1G29195		similar to unknown protein [Arabidopsis thaliana] (TAIR:AT2G30230.1)	34.3	467.2	13.6	1.34e-10
	245439_at	AT4G16670		similar to unknown protein [Arabidopsis thaliana] (TAIR:AT4G17350.1)	80.9	386.8	4.8	1.4e-10
	261366_at	AT1G53100		acetylglucosaminyltransferase	74	469.2	6.3	1.45e-10
	248218_at	AT5G53710		unknown protein	37.1	1485.1	40	1.9e-10
	246017_at	AT5G10730		binding / catalytic/ coenzyme binding	263.7	820.4	3.1	2.02e-10
	255430_at	AT4G03320	TIC20-IV	TRANSLOCON AT THE INNER ENVELOPE MEMBRANE OF CHLOROPLASTS 20-IV	171.5	1476.7	8.6	2.09e-10
	249454_at	AT5G39520		similar to unknown protein [Arabidopsis thaliana] (TAIR:AT5G39530.1)	41.3	9221.3	223.2	2.43e-10
	259701_at	AT1G77770		protein binding / zinc ion binding	483.9	1570.1	3.2	2.47e-10
	245390_at	AT4G17650		aromatic-rich family protein	291.9	1473	5	2.68e-10
	254201_at	AT4G24130		similar to unknown protein [Arabidopsis thaliana] (TAIR:AT1G56580.1)	42.5	1315.5	30.9	2.89e-10
	253114_at	AT4G35860	ATGB2/ATRAB2C/ATRABB1B	GTP-BINDING 2; GTP binding	666	1940.7	2.9	3.08e-10
	260551_at	AT2G43510	ATTI1	ARABIDOPSIS THALIANA TRYPSIN INHIBITOR PROTEIN 1	2018.6	18918.3	9.4	3.36e-10
	266270_at	AT2G29470	ATGSTU3	GLUTATHIONE S-TRANSFERASE 21; glutathione transferase	49.3	1069.6	21.7	3.38e-10
	247610_at	AT5G60630		unknown protein	118.9	2446.1	20.6	3.52e-10
	252487_at	AT3G46660		UDP-glucoronosyl/UDP-glucosyl transferase family protein	34.8	1379	39.6	3.9e-10
	258362_at	AT3G14280		similar to hypothetical protein [Vitis vinifera] (GB:CAN62135.1)	82.6	2959.5	35.8	3.92e-10
	257746_at	AT3G29200	CM1	chorismate mutase 1; chorismate mutase	315.1	838.7	2.7	3.93e-10
	245363_at	AT4G15120		VQ motif-containing protein	41.2	374.9	9.1	4.23e-10
	248248_at	AT5G53120	SPDS3	SPERMIDINE SYNTHASE 3	539.9	3742.2	6.9	4.29e-10
	266352_at	AT2G01610		invertase/pectin methylesterase inhibitor family protein	121	1094.8	9.1	4.34e-10
	249774_at	AT5G24150	SQP1	Squalene monooxygenase 1	53.5	874.8	16.3	4.4e-10
	261758_at	AT1G08250	ADT6	AROGENATE DEHYDRATASE 6; arogenate dehydratase	209.8	1950.6	9.3	4.41e-10
	262229_at	AT1G68620		hydrolase	170.9	5839.3	34.2	4.53e-10
	248505_at	AT5G50360		similar to unknown protein [Arabidopsis thaliana] (TAIR:AT5G63350.1)	22.8	339.9	14.9	5.38e-10
	266566_at	AT2G24040		hydrophobic protein, putative / low temperature and salt responsive protein, putative	276.7	2279.8	8.2	5.39e-10
	253052_at	AT4G37310	CYP81H1	cytochrome P450, family 81, subfamily H, polypeptide 1; oxygen binding	186.8	1110.3	5.9	5.52e-10
	245064_at	AT2G39725		complex 1 family protein / LVR family protein	252.8	1475.7	5.8	6.28e-10
	245699_at	AT5G04250		OTU-like cysteine protease family protein	258.2	1545.5	6	6.41e-10
	259618_at	AT1G48000	MYB112	myb domain protein 112; DNA binding / transcription factor	105.2	837.2	8	6.54e-10
	253172_at	AT4G35060		heavy-metal-associated domain-containing protein / copper chaperone (CCH)-related	103.1	1957.2	19	6.58e-10
	245627_at	AT1G56600	ATGOLS2	ARABIDOPSIS THALIANA GALACTINOL SYNTHASE 2; transferase	7.5	559	74.2	6.76e-10
	248243_at	AT5G53590		auxin-responsive family protein	330.8	3573.6	10.8	7.39e-10
	248528_at	AT5G50760		auxin-responsive family protein	37.3	384.7	10.3	7.96e-10
	262236_at	AT1G48330		similar to unknown protein [Arabidopsis thaliana] (TAIR:AT3G17580.1)	47	568.5	12.1	7.96e-10
	264024_at	AT2G21180		similar to Os03g0249700 [Oryza sativa (japonica cultivar-group)] (GB:NP_001049562.1)	211.5	1678.3	7.9	8.33e-10
	258901_at	AT3G05640		protein phosphatase 2C, putative / PP2C, putative	214.6	1115.6	5.2	8.56e-10
	263680_at	AT1G26930		kelch repeat-containing F-box family protein	131.9	637.1	4.8	9.3e-10
	264318_at	AT1G04220		beta-ketoacyl-CoA synthase, putative	44.9	863.3	19.2	9.44e-10
	257888_at	AT3G16990		TENA/THI-4 family protein	261.3	654.3	2.5	9.74e-10
	265796_at	AT2G35730		heavy-metal-associated domain-containing protein	3.4	414.4	123.3	1.06e-09
	246781_at	AT5G27350	SFP1	SFP1; carbohydrate transmembrane transporter/ sugar:hydrogen ion symporter	1046.2	6587.3	6.3	1.23e-09
	257517_at	AT3G16330		similar to unknown protein [Arabidopsis thaliana] (TAIR:AT1G52140.1)	57.2	967.6	16.9	1.27e-09
	260327_at	AT1G63840		zinc finger (C3HC4-type RING finger) family protein	517	6511.2	12.6	1.34e-09
	250408_at	AT5G10930	CIPK5	CBL-INTERACTING PROTEIN KINASE 5; kinase	60.2	493.1	8.2	1.37e-09
	256933_at	AT3G22600		protease inhibitor/seed storage/lipid transfer protein (LTP) family protein	200.6	15466.2	77.1	1.37e-09
	261220_at	AT1G19970		ER lumen protein retaining receptor family protein	149.4	1875.2	12.6	1.39e-09
	263918_at	AT2G36590	ProT3	PROLINE TRANSPORTER 3; amino acid transmembrane transporter	130.4	1473.2	11.3	1.39e-09
	255928_at	AT1G12640		membrane bound O-acyl transferase (MBOAT) family protein	904.7	2601.4	2.9	1.41e-09
	245724_at	AT1G73390		similar to unknown protein [Arabidopsis thaliana] (TAIR:AT1G17940.1)	158.1	999.3	6.3	1.44e-09
	260897_at	AT1G29330	ERD2	ER lumen protein retaining receptor 2; receptor	198.7	1401.9	7.1	1.47e-09
	264652_at	AT1G08920		sugar transporter, putative	503.5	2458.7	4.9	1.59e-09
	257035_at	AT3G19270	CYP707A4	cytochrome P450, family 707, subfamily A, polypeptide 4; oxygen binding	61.9	744.9	12	1.61e-09
	266416_at	AT2G38710		AMMECR1 family	670.6	2576.9	3.8	1.61e-09
	255575_at	AT4G01430		nodulin MtN21 family protein	51.7	427.4	8.3	1.68e-09
	253859_at	AT4G27657		similar to unknown protein [Arabidopsis thaliana] (TAIR:AT4G27652.1)	19.8	411.4	20.7	1.7e-09
	260203_at	AT1G52890	ANAC019	Arabidopsis NAC domain containing protein 19); transcription factor	1276.2	19437.4	15.2	1.74e-09
	255872_at	AT2G30360	CIPK11	SOS3-INTERACTING PROTEIN 4; kinase	462.5	4439.4	9.6	1.89e-09
	246930_at	AT5G25220	KNAT3	KNOTTED1-LIKE HOMEOBOX GENE 3; transcription factor	194	886.8	4.6	2.02e-09
	264968_at	AT1G67360		rubber elongation factor (REF) family protein	341	3198.4	9.4	2.26e-09
	260163_at	AT1G79900	ATMBAC2/BAC2	Arabidopsis mitochondrial basic amino acid carrier 2	13	575	44.3	2.29e-09
	267080_at	AT2G41190		amino acid transporter family protein	62.4	856.6	13.7	2.33e-09
	266901_at	AT2G34600	JAZ7/TIFY5B	JASMONATE-ZIM-DOMAIN PROTEIN 7	129.9	1142.4	8.8	2.64e-09
	248921_at	AT5G45950		GDSL-motif lipase/hydrolase family protein	108.8	2755.8	25.3	2.75e-09
	245734_at	AT1G73480		hydrolase, alpha/beta fold family protein	292.2	2189.6	7.5	2.98e-09
	262482_at	AT1G17020	SRG1	SENESCENCE-RELATED GENE 1; oxidoreductase	6	342.1	57.1	3e-09
	245882_at	AT5G09470		mitochondrial substrate carrier family protein	54.9	377.3	6.9	3.54e-09
	247882_at	AT5G57785		unknown protein	68	1110.4	16.3	3.54e-09
	253799_at	AT4G28140		AP2 domain-containing transcription factor, putative	70.5	2505.2	35.5	3.55e-09
	254050_s_at	AT4G25670		similar to unknown protein [Arabidopsis thaliana] (TAIR:AT4G25690.2)	2221.5	8068.7	3.6	3.72e-09
	260983_at	AT1G53560		similar to unknown protein [Arabidopsis thaliana] (TAIR:AT1G17080.1)	1638.8	7844.3	4.8	4.17e-09
	248392_at	AT5G52050		MATE efflux protein-related	243	1069	4.4	4.28e-09
	252983_at	AT4G37980	ELI3-1	ELICITOR-ACTIVATED GENE 3; binding / catalytic/ oxidoreductase/ zinc ion binding	1422.1	14771.3	10.4	4.31e-09
	257022_at	AT3G19580	AZF2	ARABIDOPSIS ZINC-FINGER PROTEIN 2; nucleic acid binding / transcription factor	335.9	2537.6	7.6	5.14e-09
	263127_at	AT1G78610		mechanosensitive ion channel domain-containing protein / MS ion channel	141.5	399.7	2.8	5.22e-09
	252368_at	AT3G48520	CYP94B3	cytochrome P450, family 94, subfamily B, polypeptide 3; oxygen binding	1259	12430.9	9.9	5.26e-09
	261335_at	AT1G44800		nodulin MtN21 family protein	264.2	3145.4	11.9	5.51e-09
	258815_at	AT3G04000		short-chain dehydrogenase/reductase (SDR) family protein	335.3	2592	7.7	5.56e-09
	259850_at	AT1G72240		similar to unknown protein [Arabidopsis thaliana] (TAIR:AT1G22470.1)	61.7	2197.6	35.6	5.66e-09
	254158_at	AT4G24380		hydrolase, acting on ester bonds	521.2	7592.3	14.6	5.81e-09
	248132_at	AT5G54840		GTP-binding family protein	113.2	1006.6	8.9	5.87e-09
	253638_at	AT4G30470		cinnamoyl-CoA reductase-related	358.8	3049.1	8.5	5.97e-09
	266150_s_at	AT2G12290		similar to protein binding / zinc ion binding [Arabidopsis thaliana] (TAIR:AT4G19700.1)	457.2	1397	3.1	6.13e-09
	250798_at	AT5G05340		peroxidase, putative	27.5	1130.4	41.2	6.29e-09
	267559_at	AT2G45570	CYP76C2	cytochrome P450, family 76, subfamily C, polypeptide 2; oxygen binding	25.7	750.4	29.2	6.4e-09
	259102_at	AT3G11660	NHL1	NDR1/HIN1-like 1	1135	5572.3	4.9	6.41e-09
	260439_at	AT1G68340		similar to unknown protein [Arabidopsis thaliana] (TAIR:AT1G25370.1)	126	310.7	2.5	6.53e-09
	261749_at	AT1G76180	ERD14	EARLY RESPONSE TO DEHYDRATION 14	7969.4	24628.7	3.1	6.61e-09
	264000_at	AT2G22500		mitochondrial substrate carrier family protein	1601.7	11759.5	7.3	6.68e-09
	260933_at	AT1G02470		similar to unknown protein [Arabidopsis thaliana] (TAIR:AT1G02475.1)	27.9	924.9	33.2	6.76e-09
	245671_at	AT1G28230	PUP1	PURINE PERMEASE 1; purine transmembrane transporter	165.8	1258.6	7.6	6.77e-09
	251739_at	AT3G56170	CAN	CA-2+ DEPENDENT NUCLEASE; nuclease	731.2	2356	3.2	7.06e-09
	250149_at	AT5G14700		cinnamoyl-CoA reductase-related	137.4	713.6	5.2	7.49e-09
	246984_at	AT5G67310	CYP81G1	cytochrome P450, family 81, subfamily G, polypeptide 1; oxygen binding	138.9	737.7	5.3	8.23e-09
	262116_at	AT1G02816		similar to unknown protein [Arabidopsis thaliana] (TAIR:AT1G02816.1)	948.1	6307.1	6.7	8.4e-09
	264891_at	AT1G23200		pectinesterase family protein	61.1	304.9	5	8.64e-09
	263151_at	AT1G54120		similar to unknown protein [Arabidopsis thaliana] (TAIR:AT1G54120.1)	67.2	1340	19.9	8.88e-09
	251859_at	AT3G54680		proteophosphoglycan-related	191.9	660.6	3.4	8.91e-09
	253382_at	AT4G33040		glutaredoxin family protein	112.8	666.5	5.9	8.91e-09
	262940_at	AT1G79520		cation efflux family protein	149.5	793.4	5.3	9.18e-09
	256324_at	AT1G66760		MATE efflux family protein	172.4	2496.7	14.5	9.31e-09
	251668_at	AT3G57010		strictosidine synthase family protein	5.8	342.3	58.7	1.02e-08
	260881_at	AT1G21550		calcium-binding protein, putative	369.7	3914.6	10.6	1.12e-08
	247136_at	AT5G66170		similar to unknown protein [Arabidopsis thaliana] (TAIR:AT2G17850.1)	132.9	2021	15.2	1.18e-08
	254952_at	AT4G10955		lipase class 3 family protein	163.6	820.6	5	1.26e-08
	254850_at	AT4G12000		similar to unknown protein [Arabidopsis thaliana] (TAIR:AT4G12000.1)	188.1	996.1	5.3	1.29e-08
	251028_at	AT5G02230		haloacid dehalogenase-like hydrolase family protein	237.2	1762.7	7.4	1.32e-08
	258171_at	AT3G21610		similar to unknown protein [Arabidopsis thaliana] (TAIR:AT1G67600.1)	904.1	2880.2	3.2	1.36e-08
	265943_at	AT2G19570	CDA1	CYTIDINE DEAMINASE 1	412.1	2951.3	7.2	1.39e-08
	248959_at	AT5G45630		similar to unknown protein [Arabidopsis thaliana] (TAIR:AT4G18980.1)	62.1	853	13.7	1.55e-08
	255674_at	AT4G00430	TMP-C	PLASMA MEMBRANE INTRINSIC PROTEIN 1;4; water channel	2064.7	13082.2	6.3	1.57e-08
	263876_at	AT2G21880	AtRABG2/AtRab7A	Arabidopsis Rab GTPase homolog G2; GTP binding	81.5	337.9	4.1	1.66e-08
	251644_at	AT3G57540		remorin family protein	58.3	394.7	6.8	1.85e-08
	264130_at	AT1G79160		similar to unknown protein [Arabidopsis thaliana] (TAIR:AT1G79160.1)	599.2	2595.3	4.3	1.93e-08
	260039_at	AT1G68795	CLE12	CLAVATA3/ESR-RELATED 12; receptor binding	59.9	332.7	5.6	1.94e-08
	267612_at	AT2G26690		nitrate transporter (NTP2)	829	4938.2	6	1.96e-08
	253830_at	AT4G27652		similar to unknown protein [Arabidopsis thaliana] (TAIR:AT4G27657.1)	117.7	895.6	7.6	2e-08
	255129_at	AT4G08290		nodulin MtN21 family protein	345.7	2511.3	7.3	2e-08
	251743_at	AT3G55890		yippee family protein	18.2	345.9	19	2.02e-08
	252624_at	AT3G44735	PSK1	PHYTOSULFOKINE 3 PRECURSOR; growth factor	755	5902.7	7.8	2.02e-08
	256114_at	AT1G16850		unknown protein	113.8	921.2	8.1	2.23e-08
	249148_at	AT5G43260		chaperone protein dnaJ-related	2073.9	11283.1	5.4	2.29e-08
	257687_at	AT3G12800		short-chain dehydrogenase/reductase (SDR) family protein	1382.9	3466.2	2.5	2.37e-08
	252365_at	AT3G48350		cysteine proteinase, putative	59.7	387	6.5	2.41e-08
	264553_s_at	AT1G09480		cinnamyl-alcohol dehydrogenase family / CAD family	278	2039.1	7.3	2.41e-08
	257686_at	AT3G12800		short-chain dehydrogenase/reductase (SDR) family protein	929.8	2464.1	2.7	2.47e-08
	264288_at	AT1G62045		similar to ankyrin repeat family protein [Arabidopsis thaliana] (TAIR:AT1G11740.1)	58.1	299.5	5.2	2.5e-08
	247488_at	AT5G61820		similar to MtN19-like protein [Pisum sativum] (GB:AAU14999.2)	786.6	4746.1	6	2.66e-08
	265382_at	AT2G16790		shikimate kinase family protein	201.1	906.7	4.5	2.67e-08
	245976_at	AT5G13080	WRKY75	WRKY DNA-BINDING PROTEIN 75; transcription factor	54.3	1173.9	21.6	2.68e-08
	246158_at	AT5G19855		similar to unnamed protein product [Vitis vinifera] (GB:CAO21907.1)	1070.8	4073.1	3.8	2.71e-08
	258751_at	AT3G05890	RCI2B	RARE-COLD-INDUCIBLE 2B	372.9	3080.7	8.3	2.77e-08
	247120_at	AT5G65990		amino acid transporter family protein	182.1	655.9	3.6	2.79e-08
	249622_at	AT5G37550		similar to unknown protein [Arabidopsis thaliana] (TAIR:AT1G66190.1)	26	146.7	5.6	2.85e-08
	266155_at	266155_at		no_match	142.7	562.3	3.9	2.86e-08
	251438_s_at	AT3G59930		Encodes a defensin-like (DEFL) family protein	114	4249.8	37.3	2.98e-08
	265325_at	AT2G18240		RER1 protein, putative	150.7	415.5	2.8	2.99e-08
	266299_at	AT2G29450	ATGSTU5	Arabidopsis thaliana Glutathione S-transferase (class tau) 5; glutathion	1146.8	6837.1	6	3.27e-08
	250485_at	AT5G09990	PROPEP5	Elicitor peptide 5 precursor	49.9	246.9	4.9	3.28e-08
	265214_at	AT1G05000		tyrosine specific protein phosphatase family protein	118.4	492	4.2	3.56e-08
	261248_at	AT1G20030		pathogenesis-related thaumatin family protein	43	1288.7	30	3.88e-08
	260408_at	AT1G69880	ATH8	thioredoxin H-type 8; thiol-disulfide exchange intermediate	95.3	995.4	10.4	3.91e-08
	261785_at	AT1G08230		amino acid transporter family protein	132.8	512	3.9	3.94e-08
	262644_at	AT1G62710	BETA-VPE	vacuolar processing enzyme beta; cysteine-type endopeptidase	75.9	493	6.5	4e-08
	263210_at	AT1G10585		transcription factor	1471	6297.6	4.3	4.02e-08
	264580_at	AT1G05340		similar to unknown protein [Arabidopsis thaliana] (TAIR:AT2G32210.1)	1200.6	12320.3	10.3	4.02e-08
	265354_at	AT2G16700	ADF5	ACTIN DEPOLYMERIZING FACTOR 5; actin binding	769.9	3258.5	4.2	4.11e-08
	252677_at	AT3G44320	NIT3	NITRILASE 3	290.7	1172.1	4	4.12e-08
	266170_at	AT2G39050		hydroxyproline-rich glycoprotein family protein	261	2505.4	9.6	4.32e-08
	260875_at	AT1G21410	SKP2A	SKP2A; protein binding	253.1	2077.7	8.2	4.35e-08
	260727_at	AT1G48100		glycoside hydrolase family 28 protein / polygalacturonase (pectinase ) family protein	58.2	411.1	7.1	4.52e-08
	252042_at	AT3G51990		protein kinase family protein	198.4	426.7	2.2	4.68e-08
	260276_at	AT1G80450		VQ motif-containing protein	162	1128.4	7	4.75e-08
	253104_at	AT4G36010		pathogenesis-related thaumatin family protein	501.7	4383	8.7	5.26e-08
	247706_at	AT5G59480		haloacid dehalogenase-like hydrolase family protein	208.1	1421.4	6.8	5.31e-08
	246289_at	AT3G56880		VQ motif-containing protein	2448.6	7003.5	2.9	5.47e-08
	246799_at	AT5G26940		exonuclease family protein	404.4	1356.1	3.4	5.51e-08
	248440_at	AT5G51260		acid phosphatase, putative	303.3	1070	3.5	5.7e-08
	246842_at	AT5G26731		unknown protein	31	200	6.4	5.78e-08
	267264_at	AT2G22970	SCPL11	serine carboxypeptidase-like 11; serine carboxypeptidase	152.3	561.6	3.7	6.02e-08
	264514_at	AT1G09500		cinnamyl-alcohol dehydrogenase family / CAD family	8.3	1305.3	158	6.03e-08
	267026_at	AT2G38340		AP2 domain-containing transcription factor, putative (DRE2B)	23.4	275.3	11.8	6.05e-08
	264042_at	AT2G03760	ST	steroid sulfotransferase; sulfotransferase	456.1	2570.3	5.6	6.22e-08
	259705_at	AT1G77450	ANAC032	Arabidopsis NAC domain containing protein 32; transcription factor	393.3	2898.2	7.4	6.29e-08
	245501_at	AT4G15620		integral membrane family protein	99.4	1807.8	18.2	6.35e-08
	263385_at	AT2G40170	ATEM6/GEA6	ARABIDOPSIS EARLY METHIONINE-LABELLED 6	8.7	444.5	51.2	6.41e-08
	259057_at	AT3G03310		lecithin:cholesterol acyltransferase family protein / LACT family protein	145.1	657.1	4.5	6.6e-08
	265547_at	AT2G28305		similar to unknown protein [Arabidopsis thaliana] (TAIR:AT2G37210.1)	323.1	2441.5	7.6	6.65e-08
	258406_at	AT3G17611		rhomboid family protein / zinc finger protein-related	213.8	445.2	2.1	6.7e-08
	246260_at	AT1G31820		amino acid permease family protein	153.8	1100.4	7.2	6.78e-08
	250279_at	AT5G13200		GRAM domain-containing protein / ABA-responsive protein-related	1273.7	4690.1	3.7	6.85e-08
	262607_at	AT1G13990		similar to unnamed protein product [Vitis vinifera] (GB:CAO68469.1)	2134.3	10948.1	5.1	6.95e-08
	265539_at	AT2G15830		similar to unknown protein [Arabidopsis thaliana] (TAIR:AT4G33960.1)	198.4	1066.8	5.4	7.04e-08
	247431_at	AT5G62520	SRO5	SIMILAR TO RCD ONE 5; NAD+ ADP-ribosyltransferase	246.7	2591.5	10.5	7.18e-08
	253060_at	AT4G37710		VQ motif-containing protein	12.6	154	12.3	7.27e-08
	256285_at	AT3G12510		similar to At3g12510-like protein [Boechera stricta] (GB:ABB89768.1)	109.8	876.6	8	7.3e-08
	266613_at	AT2G14900		gibberellin-regulated family protein	177.3	1013.2	5.7	7.43e-08
	247467_at	AT5G62130		Per1-like protein-related	130.3	587.7	4.5	7.5e-08
	247657_at	AT5G59845		gibberellin-regulated family protein	32.8	128.5	3.9	7.7e-08
	260129_at	AT1G36380		electron carrier/ ubiquinol-cytochrome-c reductase	812.1	3839.7	4.7	7.71e-08
	263231_at	AT1G05680		UDP-glucoronosyl/UDP-glucosyl transferase family protein	22.4	337.6	15	7.83e-08
	247177_at	AT5G65300		unknown protein	184.4	1285.9	7	7.97e-08
	246735_at	AT5G27670	HTA7	HTA7; DNA binding	630.9	1995.6	3.2	8.03e-08
	261065_at	AT1G07500		unknown protein	60.4	460.5	7.6	8.23e-08
	255884_at	AT1G20310		similar to unknown protein [Arabidopsis thaliana] (TAIR:AT1G76070.1)	117.7	409	3.5	8.25e-08
	266544_at	AT2G35300		late embryogenesis abundant group 1 domain-containing protein	2.6	280.1	109.6	8.44e-08
	246763_at	AT5G27150	NHX1	NA+/H+ EXCHANGER; sodium ion transmembrane transporter	837.1	2437.6	2.9	8.74e-08
	262918_at	AT1G65000		similar to unknown protein [Arabidopsis thaliana] (TAIR:AT5G38060.1)	185.5	412.6	2.2	9.22e-08
	260352_at	AT1G69295		beta-1,3-glucanase-related	440.5	1349.7	3.1	9.67e-08
	247026_at	AT5G67080	MAPKKK19	Mitogen-activated protein kinase kinase kinase 19; kinase	152.6	1922.1	12.6	9.76e-08
	256934_at	AT3G22530		similar to unknown protein [Arabidopsis thaliana] (TAIR:AT4G14830.1)	485.3	2014.7	4.2	9.84e-08
	254210_at	AT4G23450		zinc finger (C3HC4-type RING finger) family protein	93.1	316.5	3.4	1.02e-07
	248738_at	AT5G48020		similar to unnamed protein product [Vitis vinifera] (GB:CAO15084.1)	837.7	1951.7	2.3	1.05e-07
	258735_at	AT3G05880	RCI2A	RARE-COLD-INDUCIBLE 2A	7608.5	23033.2	3	1.07e-07
	245987_at	AT5G13180	ANAC083	Arabidopsis NAC domain containing protein 83; transcription factor	1390.2	10004.8	7.2	1.08e-07
	267181_at	AT2G37760		aldo/keto reductase family protein	581.4	3342.5	5.7	1.15e-07
	255301_at	AT4G04800		methionine sulfoxide reductase domain-containing protein / SeIR domain-containing protein	310.6	1079.8	3.5	1.18e-07
	248227_at	AT5G53820		similar to unknown protein [Arabidopsis thaliana] (TAIR:AT5G38760.1)	20.5	267.1	13	1.23e-07
	259975_at	AT1G76470		cinnamoyl-CoA reductase	42	476.3	11.4	1.27e-07
	250287_at	AT5G13330	RAP2.6L	related to AP2 6L; DNA binding / transcription factor	397.9	2871.3	7.2	1.3e-07
	245427_at	AT4G17550		transporter-related	182	896.2	4.9	1.33e-07
	254598_at	AT4G18990		xyloglucan:xyloglucosyl transferase, putative / xyloglucan endotransglycosylase, putative	23.8	113.5	4.8	1.38e-07
	263065_at	AT2G18170	ATMPK7	MAP KINASE 7; MAP kinase/ kinase	626.3	2063.4	3.3	1.39e-07
	264147_at	AT1G02205	CER1	ECERIFERUM 1	4.7	358.3	75.5	1.39e-07
	249928_at	AT5G22250		CCR4-NOT transcription complex protein, putative	422.5	2082.7	4.9	1.47e-07
	262452_at	AT1G11210		similar to unknown protein [Arabidopsis thaliana] (TAIR:AT1G11220.1)	261.8	1529.7	5.8	1.51e-07
	245771_at	245771_at		no_match	120.8	2894.8	24	1.52e-07
	245463_at	AT4G17030	ATEXLB1	ARABIDOPSIS THALIANA EXPANSIN-LIKE B1	125.1	386.8	3.1	1.58e-07
	262630_at	AT1G06520	ATGPAT1/GPAT1	GLYCEROL-3-PHOSPHATE ACYLTRANSFERASE 1	122.1	376.3	3.1	1.62e-07
	250449_at	AT5G10830		embryo-abundant protein-related	158.1	679.5	4.3	1.67e-07
	264894_at	AT1G23040		hydroxyproline-rich glycoprotein family protein	503.3	3460.2	6.9	1.69e-07
	253737_at	AT4G28703		similar to unknown protein [Arabidopsis thaliana] (TAIR:AT3G04300.1)	30.8	289.7	9.4	1.71e-07
	255011_at	AT4G10040	CYTC-2	CYTOCHROME C-2; electron carrier	723.2	3449.4	4.8	1.72e-07
	248328_at	AT5G52660		myb family transcription factor	304.2	1047.2	3.4	1.77e-07
	264909_at	AT2G17300		similar to unknown protein [Arabidopsis thaliana] (TAIR:AT4G35320.1	32.3	110.5	3.4	1.87e-07
	256964_at	AT3G13520	AGP12	ARABINOGALACTAN PROTEIN 12	10107.2	26230.1	2.6	1.9e-07
	246440_at	AT5G17650		glycine/proline-rich protein	650.1	1944.9	3	1.92e-07
	257824_at	AT3G25290		auxin-responsive family protein	26.8	162	6	1.98e-07
	246215_at	AT4G37180		myb family transcription factor	221.6	1050.7	4.7	2e-07
	259439_at	AT1G01480	ACS2	1-Amino-cyclopropane-1-carboxylate synthase 2	52.5	551.1	10.5	2.04e-07
	258691_at	AT3G08630		similar to alphavirus core protein family [Arabidopsis thaliana] (TAIR:AT3G08640.1)	394.8	2063.1	5.2	2.11e-07
	264252_at	AT1G09180	ATSAR1/ATSARA1A	ARABIDOPSIS THALIANA SECRETION-ASSOCIATED RAS SUPER FAMILY 1; GTP binding	47.6	599.9	12.6	2.19e-07
	245711_at	AT5G04340	C2H2	ZINC FINGER OF ARABIDOPSIS THALIANA 6; nucleic acid binding	950.2	7417.5	7.8	2.21e-07
	264289_at	AT1G61890		MATE efflux family protein	604.7	6430.8	10.6	2.24e-07
	261420_at	AT1G07720		beta-ketoacyl-CoA synthase family protein	532.2	3446.2	6.5	2.25e-07
	248607_at	AT5G49480	ATCP1	CA2+-BINDING PROTEIN 1; calcium ion binding	516.4	3947.3	7.6	2.27e-07
	250858_at	AT5G04760		myb family transcription factor	1012.4	4226.6	4.2	2.27e-07
	247047_at	AT5G66650		similar to unknown protein [Arabidopsis thaliana] (TAIR:AT2G23790.1)	113.1	685.5	6.1	2.31e-07
	259293_at	AT3G11580		DNA-binding protein, putative	230.2	783.8	3.4	2.32e-07
	254562_at	AT4G19230	CYP707A1	cytochrome P450, family 707, subfamily A, polypeptide 1;	108.7	913.8	8.4	2.35e-07
	247118_at	AT5G65890	ACR1	ACT DOMAIN REPEAT 1	144.3	282.5	2	2.39e-07
	245776_at	AT1G30260	AGL79	AGAMOUS-LIKE 79	307.3	4937.7	16.1	2.4e-07
	246097_at	AT5G20270	HHP1	HEPTAHELICAL TRANSMEMBRANE PROTEIN1	309.9	2216.9	7.2	2.43e-07
	252068_at	AT3G51440		strictosidine synthase family protein	346.2	1140.5	3.3	2.44e-07
	257644_at	AT3G25780	AOC3	ALLENE OXIDE CYCLASE 3	532.2	3263.3	6.1	2.45e-07
	257774_at	AT3G29250		oxidoreductase	7.3	635.9	87.5	2.54e-07
	260005_at	AT1G67920		similar to unknown protein [Arabidopsis thaliana] (TAIR:AT1G24600.1)	139	873.9	6.3	2.54e-07
	254101_at	AT4G25000	AMY1/ATAMY1	ALPHA-AMYLASE-LIKE; alpha-amylase	32.2	419.1	13	2.56e-07
	261748_at	AT1G76070		similar to unknown protein [Arabidopsis thaliana] (TAIR:AT1G76070.1)	644	2768	4.3	2.69e-07
	251074_at	AT5G01800		saposin B domain-containing protein	1526.6	3344.9	2.2	2.75e-07
	252010_at	AT3G52740		similar to unknown protein [Arabidopsis thaliana] (TAIR:AT3G44450.1)	55.8	276.9	5	2.87e-07
	246310_at	AT3G51895	SULTR3;1	SULFATE TRANSPORTER 1; sulfate transmembrane transporter	237.4	634.5	2.7	2.88e-07
	259661_at	AT1G55265		similar to unknown protein [Arabidopsis thaliana] (TAIR:AT1G55265.1)	112.3	1038.6	9.2	2.95e-07
	253813_at	AT4G28150		similar to unknown protein [Arabidopsis thaliana] (TAIR:AT4G03420.1)	80.6	290.7	3.6	3.06e-07
	265886_at	AT2G25620		protein phosphatase 2C, putative / PP2C, putative	92.6	454.5	4.9	3.2e-07
	264365_s_at	AT1G03220		extracellular dermal glycoprotein, putative / EDGP, putative	1523.6	5027.9	3.3	3.26e-07
	252179_at	AT3G50760	GATL2	Galacturonosyltransferase-like 2; polygalacturonate 4-alpha-galacturonosyltransferase	418.5	2054.5	4.9	3.29e-07
	247486_at	AT5G62140		similar to unknown [Populus trichocarpa] (GB:ABK94834.1)	60.1	379.6	6.3	3.33e-07
	260405_at	AT1G69930	ATGSTU11	Arabidopsis thaliana Glutathione S-transferase (class tau) 11	139.2	896.7	6.4	3.37e-07
	259864_at	AT1G72800		nuM1-related	373.8	1423.7	3.8	3.41e-07
	247704_at	AT5G59510	DVL18/RTFL5	ROTUNDIFOLIA LIKE 5	30.5	306.6	10.1	3.54e-07
	251084_at	AT5G01520		zinc finger (C3HC4-type RING finger) family protein	757.7	3868.6	5.1	3.54e-07
	245742_at	AT1G44170	ALDH3H1	ALDEHYDE DEHYDROGENASE 4; 3-chloroallyl aldehyde dehydrogenase	343.9	963.2	2.8	3.79e-07
	254417_at	AT4G21470	ATFMN/FHY	RIBOFLAVIN KINASE/FMN HYDROLASE; FMN adenylyltransferase	866.4	1988.3	2.3	4.02e-07
	251950_at	AT3G53600		zinc finger (C2H2 type) family protein	11.9	563.3	47.4	4.11e-07
	266396_at	AT2G38790		unknown protein	134.5	773.3	5.8	4.23e-07
	258091_at	AT3G14560		unknown protein	284.2	2203.4	7.8	4.29e-07
	255794_at	AT2G33480	ANAC041	Arabidopsis NAC domain containing protein 41; transcription factor	176	651.3	3.7	4.36e-07
	262262_at	AT1G70782	CPuORF28	Conserved peptide upstream open reading frame 28	1520.3	4822.6	3.2	4.37e-07
	247125_at	AT5G66070		zinc finger (C3HC4-type RING finger) family protein	704.3	1791.6	2.5	4.4e-07
	247279_at	AT5G64310	AGP1	ARABINOGALACTAN-PROTEIN 1	1846.6	10373.4	5.6	4.42e-07
	260943_at	AT1G45145	ATTRX5	thioredoxin H-type 5; thiol-disulfide exchange intermediate	4746	21366.8	4.5	4.44e-07
	258610_at	AT3G02875	ILR1	IAA-LEUCINE RESISTANT 1; metallopeptidase	263.8	981.5	3.7	4.46e-07
	256145_at	AT1G48750		protease inhibitor/seed storage/lipid transfer protein (LTP) family protein	271.1	932.8	3.4	4.55e-07
	253203_at	AT4G34710	ADC2	ARGININE DECARBOXYLASE 2	1922	9549.4	5	4.61e-07
	245319_at	AT4G16146		similar to unknown protein [Arabidopsis thaliana] (TAIR:AT1G69510.2)	510.5	3802.9	7.5	4.78e-07
	257271_at	AT3G28007		nodulin MtN3 family protein	99.6	2227.8	22.4	4.92e-07
	265510_at	AT2G05630	ATG8D	autophagy gene 8-related; microtubule binding	653.2	1822.2	2.8	4.99e-07
	253277_at	AT4G34230	CAD5	CINNAMYL ALCOHOL DEHYDROGENASE 5; cinnamyl-alcohol dehydrogenase	4656.5	20589.1	4.4	5.19e-07
	258813_at	AT3G04060	ANAC046	Arabidopsis NAC domain containing protein 46; transcription factor	185.8	756.6	4.1	5.27e-07
	245332_at	AT4G15940		fumarylacetoacetate hydrolase family protein	1737.6	4666.1	2.7	5.46e-07
	253872_at	AT4G27410	RD26	RESPONSIVE TO DESSICATION 26; transcription factor	2273.9	9885.2	4.3	5.55e-07
	266743_at	AT2G02990	RNS1	RIBONUCLEASE 1; endoribonuclease	2220.1	22094.1	10	5.57e-07
	266455_at	AT2G22760		basic helix-loop-helix (bHLH) family protein	24.8	231.8	9.3	5.74e-07
	254922_at	AT4G11370	RHA1A	RING-H2 finger A1A; protein binding / zinc ion binding	113.3	378.2	3.3	5.98e-07
	259352_at	AT3G05170		phosphoglycerate/bisphosphoglycerate mutase family protein	144.6	228.3	1.6	6.21e-07
	247713_at	AT5G59330		Encodes a Protease inhibitor/seed storage/LTP family protein [pseudogene]	3.2	393.7	123.9	6.32e-07
	256891_at	AT3G19030		similar to unknown protein [Arabidopsis thaliana] (TAIR:AT1G49500.1)	1052.8	3414.7	3.2	6.33e-07
	246744_at	AT5G27760		hypoxia-responsive family protein	4454.1	11033	2.5	6.67e-07
	253105_at	253105_at		no_match	114.7	309.1	2.7	6.83e-07
	266296_at	AT2G29420	ATGSTU7	GLUTATHIONE S-TRANSFERASE 25; glutathione transferase	317.5	1914.8	6	6.91e-07
	250599_at	AT5G07730		similar to unknown protein [Arabidopsis thaliana] (TAIR:AT5G07730.1)	139.5	336.4	2.4	6.93e-07
	252334_at	AT3G48850		mitochondrial phosphate transporter, putative	28.7	341.9	11.9	6.98e-07
	247716_at	AT5G59350		similar to unnamed protein product [Vitis vinifera] (GB:CAO21684.1)	111.6	420.4	3.8	6.99e-07
	264006_at	AT2G22430	ATHB6	ARABIDOPSIS THALIANA HOMEOBOX PROTEIN 6; transcription factor	3619.6	8968.8	2.5	7.06e-07
	253059_s_at	AT4G37680	HHP4	heptahelical protein 4; receptor	436.1	1616.9	3.7	7.16e-07
	261721_at	AT1G08480		similar to unknown [Populus trichocarpa] (GB:ABK92625.1)	1333.5	3549.9	2.7	7.22e-07
	260042_at	AT1G68820		membrane protein, putative	455.6	991.1	2.2	7.26e-07
	261247_at	AT1G20070		unknown protein	143.5	1414.1	9.9	7.49e-07
	264957_at	AT1G77000	ATSKP2;2/SKP2B	ARABIDOPSIS HOMOLOG OF HOMOLOG OF HUMAN SKP2 2	327.6	1576	4.8	7.56e-07
	250956_at	AT5G03210		unknown protein	31.9	289.3	9.1	7.89e-07
	263757_at	AT2G21430		cysteine proteinase A494, putative / thiol protease, putative	203.6	579.6	2.8	7.91e-07
	246737_at	AT5G27710		similar to unnamed protein product [Vitis vinifera] (GB:CAO17522.1)	191.8	483.9	2.5	7.92e-07
	266834_s_at	AT2G05050		pseudogene, protein phosphatase 2C	225.7	1087.1	4.8	7.95e-07
	249289_at	AT5G41040		transferase family protein	33.3	390.4	11.7	8.2e-07
	246429_at	AT5G17450		heavy-metal-associated domain-containing protein	176.5	1111	6.3	8.68e-07
	261651_at	AT1G27760		interferon-related developmental regulator family protein	642.3	1534.7	2.4	8.76e-07
	263182_at	AT1G05575		unknown protein	311.8	1766.3	5.7	8.94e-07
	250428_at	AT5G10480	PAS2	PASTICCINO 2	795.2	1872.5	2.4	9.22e-07
	259922_at	AT1G72770	HAB1	HOMOLOGY TO ABI1; protein serine/threonine phosphatase	508.4	1503	3	9.55e-07
	264938_at	AT1G60610		protein binding / zinc ion binding	80.9	449.1	5.6	9.73e-07
	259793_at	AT1G64380		AP2 domain-containing transcription factor, putative	803.3	7638.1	9.5	9.82e-07
	249822_at	AT5G23710		DNA binding / DNA-directed RNA polymerase	302	653.4	2.2	1.01e-06
	251770_at	AT3G55970		oxidoreductase, 2OG-Fe(II) oxygenase family protein	1686.4	8351.7	5	1.01e-06
	245854_at	AT5G13490	AAC2	ADP/ATP CARRIER 2; ATP:ADP antiporter/ binding	1187.3	3751.8	3.2	1.05e-06
	260706_at	AT1G32350	AOX1D	ALTERNATIVE OXIDASE 1D; alternative oxidase	96.5	1058.2	11	1.08e-06
	250533_at	AT5G08640	FLS	FLAVONOL SYNTHASE	25	180	7.2	1.09e-06
	262590_at	AT1G15100	RHA2A	RING-H2 finger A2A; protein binding / zinc ion binding	151.8	606.8	4	1.09e-06
	251658_at	AT3G57020		strictosidine synthase family protein	352	2508.3	7.1	1.1e-06
	248160_at	AT5G54470		zinc finger (B-box type) family protein	15.3	114.9	7.5	1.12e-06
	248205_at	AT5G54300		similar to unknown protein [Arabidopsis thaliana] (TAIR:AT1G61260.1)	490.3	2192.7	4.5	1.15e-06
	264005_at	AT2G22470	AGP2	ARABINOGALACTAN-PROTEIN 2	756.4	16026	21.2	1.17e-06
	252097_at	AT3G51090		similar to unknown protein [Arabidopsis thaliana] (TAIR:AT2G16460.1)	63.7	277.5	4.4	1.2e-06
	266156_at	AT2G28110	FRA8	FRAGILE FIBER8; transferase	132	1159.4	8.8	1.21e-06
	245112_at	AT2G41540	GPDHC1	GPDHC1; NAD binding / glycerol-3-phosphate dehydrogenase (NAD+)	265.4	701.3	2.6	1.22e-06
	255900_at	AT1G17830		similar to unknown protein [Arabidopsis thaliana] (TAIR:AT1G73210.1)	6.8	156.3	23	1.22e-06
	248537_at	AT5G50100		similar to PBng143 [Vigna radiata] (GB:BAB82450.1)	221.3	803	3.6	1.25e-06
	252740_at	AT3G43270		pectinesterase family protein	906.4	4452.8	4.9	1.25e-06
	266419_at	AT2G38760	ANNAT3	ANNEXIN ARABIDOPSIS 3; calcium ion binding / calcium-dependent phospholipid binding	52.2	433.7	8.3	1.26e-06
	259129_at	AT3G02150	PTF1	PLASTID TRANSCRIPTION FACTOR 1; transcription factor	700.8	2359.9	3.4	1.32e-06
	246125_at	AT5G19875		similar to unknown protein [Arabidopsis thaliana] (TAIR:AT2G31940.1)	99	284.8	2.9	1.33e-06
	260986_at	AT1G53580	ETHE1/GLX2-3/GLY3	GLYOXALASE 2-3; hydroxyacylglutathione hydrolase	2933.7	10516.8	3.6	1.33e-06
	254299_at	AT4G22920	ATNYE1/NYE1	NON-YELLOWING 1	911.5	3105.5	3.4	1.36e-06
	263796_at	AT2G24540	AFR	ATTENUATED FAR-RED RESPONSE	88.2	507.1	5.8	1.37e-06
	265479_at	AT2G15760		similar to calmodulin-binding protein [Arabidopsis thaliana] (TAIR:AT2G15760.1)	139.1	403.7	2.9	1.41e-06
	260174_at	AT1G71940		similar to unknown protein [Arabidopsis thaliana] (TAIR:AT1G71940.1)	282.2	1067.5	3.8	1.42e-06
	247727_at	AT5G59490		haloacid dehalogenase-like hydrolase family protein	27.2	207.8	7.6	1.47e-06
	248544_at	248544_at		no_match	87.7	258.5	2.9	1.48e-06
	264887_at	AT1G23120		major latex protein-related / MLP-related	79.5	205.6	2.6	1.48e-06
	260391_at	AT1G74020	SS2	STRICTOSIDINE SYNTHASE 2; strictosidine synthase	754.4	3510	4.7	1.49e-06
	255243_at	AT4G05590		similar to unknown protein [Arabidopsis thaliana] (TAIR:AT4G22310.1)	413.7	1440.8	3.5	1.54e-06
	249583_at	AT5G37770	TCH2	TOUCH 2; calcium ion binding	1282.4	3805.7	3	1.59e-06
	258805_at	AT3G04010		glycosyl hydrolase family 17 protein	547.8	1709.2	3.1	1.59e-06
	266938_at	AT2G18950	HPT1	HOMOGENTISATE PHYTYLTRANSFERASE 1; prenyltransferase	323.4	1444.1	4.5	1.73e-06
	260051_at	AT1G78210		hydrolase, alpha/beta fold family protein	816	5550.7	6.8	1.74e-06
	254853_at	AT4G12080		DNA-binding family protein	102	354.7	3.5	1.77e-06
	260144_at	AT1G71960		ABC transporter family protein	85.4	293.9	3.4	1.8e-06
	256021_at	AT1G58270	ZW9	ZW9	310.3	2360.9	7.6	1.81e-06
	253101_at	AT4G37430	CYP91A2	CYTOCHROME P450 MONOOXYGENASE 91A2; oxygen binding	57	1032.1	18.1	1.83e-06
	263495_at	AT2G42530	COR15B	cold regulated 15b	283.4	2257.5	8	1.84e-06
	261410_at	AT1G07610	MT1C	metallothionein 1C	1336.8	12417.4	9.3	1.93e-06
	246463_at	AT5G16970	AT-AER	ALKENAL REDUCTASE; 2-alkenal reductase	899.6	4584.1	5.1	1.94e-06
	247360_at	AT5G63450	CYP94B1	cytochrome P450, family 94, subfamily B, polypeptide 1; oxygen binding	88.9	550.4	6.2	1.98e-06
	263661_at	AT1G04290		thioesterase family protein	381.9	1025.2	2.7	2e-06
	261609_at	AT1G49740		phospholipase C	234.5	877.5	3.7	2.04e-06
	267496_at	AT2G30550		lipase class 3 family protein	935.6	3186.7	3.4	2.07e-06
	262583_at	AT1G15110		phosphatidyl serine synthase family protein	212.7	500.9	2.4	2.09e-06
	245749_at	AT1G51090		heavy-metal-associated domain-containing protein	171.5	947.3	5.5	2.1e-06
	252320_at	AT3G48580		xyloglucan:xyloglucosyl transferase, putative / xyloglucan endotransglycosylase, putative	72.1	543.2	7.5	2.11e-06
	265418_at	AT2G20880		AP2 domain-containing transcription factor, putative	46.4	369.7	8	2.15e-06
	250141_at	AT5G14640		protein kinase family protein	144.7	626	4.3	2.23e-06
	260101_at	AT1G73260		trypsin and protease inhibitor family protein / Kunitz family protein	52	1879.1	36.2	2.24e-06
	260528_at	AT2G47260	WRKY23	WRKY DNA-binding protein 23; transcription factor	123.2	590.3	4.8	2.3e-06
	249063_at	AT5G44110	POP1	POP1	120.8	431.2	3.6	2.32e-06
	247006_at	AT5G67490		similar to unnamed protein product [Vitis vinifera] (GB:CAO48511.1)	2737.9	7985.9	2.9	2.4e-06
	258395_at	AT3G15500	ATNAC3	ARABIDOPSIS NAC DOMAIN CONTAINING PROTEIN 55; transcription factor	870.1	6212.6	7.1	2.42e-06
	254346_at	AT4G21980	APG8A	autophagy 8A	1308.6	5992.1	4.6	2.48e-06
	247280_at	AT5G64260		phosphate-responsive protein, putative	5070.8	13862.9	2.7	2.58e-06
	251169_at	AT3G63210	MARD1	MEDIATOR OF ABA-REGULATED DORMANCY 1	282.6	1670	5.9	2.6e-06
	265817_at	AT2G18050	HIS1-3	HISTONE H1-3; DNA binding	151.2	673.4	4.5	2.72e-06
	250161_at	AT5G15240		amino acid transporter family protein	34.8	198	5.7	2.83e-06
	259725_at	AT1G61065		similar to unknown protein [Arabidopsis thaliana] (TAIR:AT4G27435.1)	205.8	574.2	2.8	2.85e-06
	264210_at	AT1G22640	MYB3	myb domain protein 3; DNA binding / transcription factor	359.5	1469.4	4.1	2.9e-06
	253836_at	AT4G27840		similar to vesicle-associated membrane protein-related [Arabidopsis thaliana] (TAIR:AT5G52990.1)	216	860.2	4	2.99e-06
	259232_at	AT3G11420		fringe-related protein	292	825.3	2.8	3e-06
	247151_at	AT5G65640	BHLH093	BETA HLH PROTEIN 93; DNA binding / transcription factor	52.5	315.4	6	3.04e-06
	256159_at	AT1G30135	JAZ8/TIFY5A	JASMONATE-ZIM-DOMAIN PROTEIN 8	167.9	1379.9	8.2	3.05e-06
	251019_at	AT5G02420		similar to unknown protein [Arabidopsis thaliana] (TAIR:AT1G08180.1)	54.7	178.2	3.3	3.07e-06
	253608_at	AT4G30290	ATXTH19	XYLOGLUCAN ENDOTRANSGLUCOSYLASE/HYDROLASE 19; hydrolase, acting on glycosyl bonds	238.9	2138.7	9	3.09e-06
	267140_at	AT2G38250		DNA-binding protein-related	86.1	198.5	2.3	3.2e-06
	262942_at	AT1G79450	ALIS5	ALA-interacting subunit 5; LEM3 (ligand-effect modulator 3) family protein / CDC50 family protein	69.8	317	4.5	3.29e-06
	252363_at	AT3G48460		GDSL-motif lipase/hydrolase family protein	426.4	2680.4	6.3	3.37e-06
	250211_at	AT5G13880		similar to unknown protein [Arabidopsis thaliana] (TAIR:AT5G13880.1)	82.7	260.4	3.1	3.39e-06
	255142_at	AT4G08390	SAPX	stromal ascorbate peroxidase; L-ascorbate peroxidase	611.3	1362.1	2.2	3.46e-06
	262746_at	AT1G28960	ATNUDT15	ARABIDOPSIS THALIANA NUDIX HYDROLASE HOMOLOG 15; hydrolase	467.1	812.8	1.7	3.46e-06
	263475_at	AT2G31945		similar to unknown protein [Arabidopsis thaliana] (TAIR:AT1G05575.1)	246.1	2911.7	11.8	3.61e-06
	261708_at	AT1G32740		protein binding / zinc ion binding	44.8	241.8	5.4	3.65e-06
	258139_at	AT3G24520	AT-HSFC1	Arabidopsis thaliana heat shock transcription factor C1	17.5	156.2	8.9	3.74e-06
	249197_at	AT5G42380	CML37/CML39	CML37/CML39; calcium ion binding	128.5	1065.2	8.3	3.78e-06
	251207_at	AT3G63050		similar to unknown protein [Arabidopsis thaliana] (TAIR:AT2G48075.1)	131.7	535.1	4.1	4.03e-06
	253219_at	AT4G34990	AtMYB32	myb domain protein 32; DNA binding / transcription factor	225.6	656.3	2.9	4.06e-06
	252133_at	AT3G50900		similar to unknown protein [Arabidopsis thaliana] (TAIR:AT3G50900.1)	682.1	3840.5	5.6	4.2e-06
	250292_at	AT5G13220	JAS1/JAZ10/TIFY9	JASMONATE-ZIM-DOMAIN PROTEIN 10	811.4	2931.8	3.6	4.24e-06
	265122_at	AT1G62540		flavin-containing monooxygenase family protein / FMO family protein	22.4	101.4	4.5	4.35e-06
	251725_at	AT3G56260		unknown protein	105.6	669.3	6.3	4.37e-06
	265480_at	AT2G15970	COR413-PM1	cold regulated 413 plasma membrane 1	6136.4	18229.1	3	4.37e-06
	247243_at	AT5G64700		nodulin MtN21 family protein	64.4	150.3	2.3	4.4e-06
	259846_at	AT1G72140		proton-dependent oligopeptide transport (POT) family protein	103.1	728.4	7.1	4.57e-06
	260546_at	AT2G43520	ATTI2	ARABIDOPSIS THALIANA TRYPSIN INHIBITOR PROTEIN 2	1680	7743	4.6	4.57e-06
	245748_at	AT1G51140		basic helix-loop-helix (bHLH) family protein	81.8	354	4.3	4.71e-06
	259675_at	AT1G77710		Identical to Probable ubiquitin-fold modifier 1 precursor [Arabidopsis Thaliana] (GB:Q9CA23)	2696.4	6104.5	2.3	4.84e-06
	258167_at	AT3G21560	UGT84A2	UGT84A2; UDP-glycosyltransferase/ sinapate 1-glucosyltransferase	129.2	440.1	3.4	4.86e-06
	248375_at	AT5G51710	KEA5	K+ efflux antiporter 5; potassium:hydrogen antiporter	211.1	334.6	1.6	4.87e-06
	266075_s_at	AT4G38290		similar to HHP4 (heptahelical protein 4), receptor [Arabidopsis thaliana] (TAIR:AT4G37680.1)	1528.7	4841	3.2	5.13e-06
	261266_at	AT1G26770	ATEXPA10	ARABIDOPSIS THALIANA EXPANSIN A10	166.5	752.4	4.5	5.2e-06
	254193_at	AT4G23870		similar to unknown protein [Arabidopsis thaliana] (TAIR:AT4G11020.1)	96.2	320.7	3.3	5.22e-06
	248592_at	AT5G49280		hydroxyproline-rich glycoprotein family protein	158.6	1025.6	6.5	5.39e-06
	254066_at	AT4G25480	DREB1A	DEHYDRATION RESPONSE ELEMENT B1A; DNA binding / transcription activator	85.8	669.7	7.8	5.43e-06
	257965_at	AT3G19900		similar to unknown [Picea sitchensis] (GB:ABK25235.1)	624.2	1893.6	3	5.48e-06
	245901_at	AT5G11060	KNAT4	KNOTTED1-LIKE HOMEOBOX GENE 4; transcription factor	1116.3	2236	2	5.53e-06
	253046_at	AT4G37370	CYP81D8	cytochrome P450, family 81, subfamily D, polypeptide 8; oxygen binding	226.9	784.2	3.5	5.55e-06
	245629_at	AT1G56580		similar to unknown protein [Arabidopsis thaliana] (TAIR:AT1G09310.1)	1151.9	5685.5	4.9	5.59e-06
	253629_at	AT4G30450		glycine-rich protein	377.1	1857.4	4.9	5.78e-06
	252120_at	AT3G51130		Identical to UPF0183 protein At3g51130 [Arabidopsis Thaliana]	1315.8	3694.5	2.8	5.83e-06
	255554_at	AT4G01897		similar to unnamed protein product [Vitis vinifera] (GB:CAO40169.1)	369.6	998.8	2.7	5.95e-06
	260560_at	AT2G43590		chitinase, putative	91.7	592.1	6.5	5.95e-06
	252822_at	AT4G39955		hydrolase, alpha/beta fold family protein	130.6	270	2.1	6.05e-06
	258321_at	AT3G22840	ELIP1	EARLY LIGHT-INDUCABLE PROTEIN; chlorophyll binding	19.2	81.5	4.2	6.14e-06
	260152_at	AT1G52830		IAA6 (indoleacetic acid-induced protein 6); transcription factor	26.5	207.5	7.8	6.19e-06
	262751_at	AT1G16310		cation efflux family protein	32.2	65.8	2	6.29e-06
	266327_at	AT2G46680	ATHB-7	ARABIDOPSIS THALIANA HOMEOBOX 7; transcription factor	433	2144.4	5	6.6e-06
	251827_at	AT3G55120	A11/CFI/TT5	TRANSPARENT TESTA 5; chalcone isomerase	160.6	343.1	2.1	6.67e-06
	267032_at	AT2G38490	CIPK22	CBL-INTERACTING PROTEIN KINASE 22; kinase	49	260	5.3	6.68e-06
	266294_at	AT2G29500		17.6 kDa class I small heat shock protein (HSP17.6B-CI)	262.4	2617.3	10	6.94e-06
	259235_at	AT3G11600		similar to unknown protein [Arabidopsis thaliana] (TAIR:AT3G11600.1)	64.4	291	4.5	7.01e-06
	251372_at	AT3G60520		zinc ion binding	204.4	556	2.7	7.11e-06
	259426_at	AT1G01470	LEA14	LATE EMBRYOGENESIS ABUNDANT 14	8538.4	23241.4	2.7	7.11e-06
	255031_at	AT4G09490		RNase H domain-containing protein	108.9	231.2	2.1	7.22e-06
	259053_at	AT3G03320		similar to unknown protein [Arabidopsis thaliana] (TAIR:AT2G43470.1)	123.4	303.7	2.5	7.38e-06
	261949_at	AT1G64670	BDG1	BODYGUARD1; hydrolase	109.6	278.9	2.5	7.42e-06
	254702_at	AT4G17940		binding	437.5	1040.3	2.4	7.46e-06
	250955_at	AT5G03190	CPuORF47	Conserved peptide upstream open reading frame 47	104.7	205.4	2	7.58e-06
	267266_at	AT2G23150	NRAMP3	NRAMP metal ion transporter 3; manganese ion transmembrane transporter	330.4	836.3	2.5	7.75e-06
	261125_at	AT1G04990		zinc finger (CCCH-type) family protein	143.9	307.3	2.1	8.1e-06
	266418_at	AT2G38750	ANNAT4	ANNEXIN ARABIDOPSIS 4; calcium ion binding / calcium-dependent phospholipid binding	159.6	1355.3	8.5	8.1e-06
	252364_at	AT3G48450		nitrate-responsive NOI protein, putative	70.7	424.1	6	8.31e-06
	267177_at	AT2G37580		zinc finger (C3HC4-type RING finger) family protein	17.6	188.2	10.7	8.35e-06
	251060_at	AT5G01820	ATSR1	SERINE/THREONINE PROTEIN KINASE 1; kinase	836.3	2691.7	3.2	8.41e-06
	263184_at	AT1G05560	UGT1	UDP-glucosyl transferase 75B1; UDP-glycosyltransferase/ transferase	67.3	544.2	8.1	8.46e-06
	247492_at	AT5G61890		AP2 domain-containing transcription factor family protein	372	2753.1	7.4	8.5e-06
	248163_at	AT5G54510	DFL1/GH3.6	DWARF IN LIGHT 1; indole-3-acetic acid amido synthetase	583.9	5584.3	9.6	8.66e-06
	260415_at	AT1G69790		protein kinase, putative	31.6	137	4.3	8.8e-06
	255732_at	AT1G25450		very-long-chain fatty acid condensing enzyme, putative	699.7	1882.9	2.7	8.86e-06
	246488_at	AT5G16010		3-oxo-5-alpha-steroid 4-dehydrogenase family protein	11243.3	32693.6	2.9	8.94e-06
	257401_at	AT1G23550	SRO2	SIMILAR TO RCD ONE 2; NAD+ ADP-ribosyltransferase	121.6	359.3	3	9.01e-06
	251293_at	AT3G61930		unknown protein	5.9	496.5	84.4	9.27e-06
	261443_at	AT1G28480	GRX480	GRX480; thiol-disulfide exchange intermediate	168.2	962.7	5.7	9.38e-06
	253344_at	AT4G33550		lipid binding	24.4	165.6	6.8	9.53e-06
	257893_at	AT3G17000	UBC32	UBIQUITIN-CONJUGATING ENZYME 32; ubiquitin-protein ligase	1113.9	3055.2	2.7	9.6e-06
	260568_at	AT2G43570		chitinase, putative	287.5	4774.6	16.6	9.87e-06
	246235_at	AT4G36830		GNS1/SUR4 membrane family protein	43.6	180.7	4.1	9.9e-06
	249895_at	AT5G22500		acyl CoA reductase, putative / male-sterility protein, putative	1155.8	4040.3	3.5	1.01e-05
	259150_at	AT3G10320		similar to unknown protein [Arabidopsis thaliana] (TAIR:AT2G41640.1)	6.8	232	33.9	1.03e-05
	264953_at	AT1G77120	ADH1	ALCOHOL DEHYDROGENASE 1	266.6	832.1	3.1	1.06e-05
	254075_at	AT4G25470	CBF2	FREEZING TOLERANCE QTL 4; DNA binding / transcription activat	203	872	4.3	1.08e-05
	262248_at	AT1G48370	YSL8	YELLOW STRIPE LIKE 8; oligopeptide transporter	112.7	333.7	3	1.1e-05
	253937_at	AT4G26890	MAPKKK16	Mitogen-activated protein kinase kinase kinase 16; kinase	59	241.5	4.1	1.16e-05
	247452_at	AT5G62430	CDF1	CYCLING DOF FACTOR 1; DNA binding / protein binding / transcription factor	166.1	450.8	2.7	1.18e-05
	255787_at	AT2G33590		cinnamoyl-CoA reductase family	791.8	1716.9	2.2	1.21e-05
	263881_at	AT2G21820		similar to hypothetical protein MtrDRAFT_AC155884g16v2 [Medicago truncatula] (GB:ABN08202.1)	17.9	176.7	9.9	1.21e-05
	256243_at	AT3G12500	ATHCHIB	BASIC CHITINASE; chitinase	8.2	96.1	11.7	1.23e-05
	245349_at	AT4G16690		esterase/lipase/thioesterase family protein	365	3000.8	8.2	1.25e-05
	267425_at	AT2G34810		FAD-binding domain-containing protein	395.6	5505.9	13.9	1.26e-05
	247102_at	AT5G66550		Maf family protein	115.8	269.8	2.3	1.27e-05
	249136_at	AT5G43180		similar to unknown protein [Arabidopsis thaliana] (TAIR:AT5G10580.1)	103.3	400.4	3.9	1.27e-05
	256209_at	AT1G50940	ETFALPHA	ELECTRON TRANSFER FLAVOPROTEIN ALPHA; FAD binding / electron carrier	682.3	1039	1.5	1.3e-05
	265359_at	AT2G16720	MYB7	myb domain protein 7; DNA binding / transcription factor	118.6	351.2	3	1.32e-05
	264773_at	AT1G22900		similar to disease resistance-responsive family protein [Arabidopsis thaliana] (TAIR:AT5G42500.1)	182.6	727.2	4	1.39e-05
	257262_at	AT3G21890		zinc finger (B-box type) family protein	49.8	292.7	5.9	1.4e-05
	249379_at	AT5G40460		similar to unknown protein [Arabidopsis thaliana] (TAIR:AT3G27630.1)	65.1	380.2	5.8	1.44e-05
	261436_at	AT1G07870		protein kinase family protein	153.2	277.8	1.8	1.56e-05
	258652_at	AT3G09910	AtRABC2b/AtRab18C	Arabidopsis Rab GTPase homolog C2b; GTP binding	2.2	75.8	33.8	1.61e-05
	252739_at	AT3G43250		cell cycle control protein-related	55.8	195.5	3.5	1.62e-05
	264019_at	AT2G21130		peptidyl-prolyl cis-trans isomerase / cyclophilin (CYP2) / rotamase	326.8	842.3	2.6	1.62e-05
	248336_at	AT5G52420		similar to unknown protein [Arabidopsis thaliana] (TAIR:AT5G23920.1)	244.1	662.1	2.7	1.63e-05
	254185_at	AT4G23990	ATCSLG3	Cellulose synthase-like G3; transferase/ transferase, tran	7	155.9	22.2	1.66e-05
	246417_at	AT5G16990		NADP-dependent oxidoreductase, putative	743	1822.2	2.5	1.67e-05
	247511_at	AT5G62040		brother of FT and TFL1 protein (BFT)	17.5	71.9	4.1	1.67e-05
	247835_at	AT5G57910		similar to unknown protein [Arabidopsis thaliana] (TAIR:AT4G30630.1)	438.4	1926.1	4.4	1.68e-05
	258975_at	AT3G01970	WRKY45	WRKY DNA-binding protein 45; transcription factor	293.5	1267.1	4.3	1.7e-05
	260423_at	AT1G72470	ATEXO70D1	exocyst subunit EXO70 family protein D1; protein binding	122.7	188.1	1.5	1.73e-05
	249267_at	AT5G41600	BTI3	VIRB2-INTERACTING PROTEIN 3	947.9	4681.1	4.9	1.77e-05
	257466_at	AT1G62840		similar to unknown protein [Arabidopsis thaliana] (TAIR:AT1G12320.1)	288.2	538.6	1.9	1.79e-05
	250483_at	AT5G10300		hydrolase, alpha/beta fold family protein	145.7	636.6	4.4	1.89e-05
	249773_at	AT5G24140	SQP2	Squalene monooxygenase 2; oxidoreductase	27.5	174.4	6.3	1.92e-05
	247965_at	AT5G56540	AGP14	ARABINOGALACTAN PROTEIN 14	113.9	421.1	3.7	2.02e-05
	259879_at	AT1G76650	CML38	calmodulin-like 38; calcium ion binding	1224.4	4715.2	3.9	2.26e-05
	259660_at	AT1G55260		lipid binding	191.8	1637.1	8.5	2.27e-05
	263482_at	AT2G03980		GDSL-motif lipase/hydrolase family protein	653.3	2081.4	3.2	2.31e-05
	260453_s_at	AT1G72510		similar to unknown protein [Arabidopsis thaliana] (TAIR:AT2G09970.1)	674.9	2725.4	4	2.41e-05
	261037_at	AT1G17420	LOX3	Lipoxygenase 3; iron ion binding / lipoxygenase/ metal ion binding	383.1	2231	5.8	2.41e-05
	255622_at	AT4G01070	GT72B1	UDP-GLUCOSE-DEPENDENT GLUCOSYLTRANSFERASE 72 B1	418.2	2560.8	6.1	2.44e-05
	258160_at	AT3G17820	ATGSKB6	Arabidopsis thaliana glutamine synthase clone KB6; glutamate-ammonia ligase	631.1	1441.1	2.3	2.51e-05
	266604_at	AT2G46030	UBC6	UBIQUITIN-CONJUGATING ENZYME 6; ubiquitin-protein ligase	832.5	3027.5	3.6	2.53e-05
	266271_at	AT2G29440	ATGSTU6	GLUTATHIONE S-TRANSFERASE 24; glutathione transferase	469.3	1894.6	4	2.54e-05
	250978_at	AT5G03080		phosphatidic acid phosphatase-related / PAP2-related	725.5	2311	3.2	2.6e-05
	246335_at	AT3G44880	ACD1	ACCELERATED CELL DEATH 1	1885.5	5178.8	2.7	2.65e-05
	256319_at	AT1G35910		trehalose-6-phosphate phosphatase, putative	3.7	122.9	33.4	2.68e-05
	259081_at	AT3G05030	NHX2	sodium proton exchanger 2; sodium:hydrogen antiporter	133.7	275.5	2.1	2.83e-05
	254020_at	AT4G25700	BETA-OHASE 1	BETA-HYDROXYLASE 1; beta-carotene hydroxylase	597.9	1551.1	2.6	2.85e-05
	245885_at	AT5G09440		phosphate-responsive protein, putative	5021.7	13806.9	2.7	2.88e-05
	248424_at	AT5G51680		hydroxyproline-rich glycoprotein family protein	41.6	205	4.9	2.88e-05
	250316_at	AT5G12140	ATCYS1	A. THALIANA CYSTATIN-1; cysteine protease inhibitor	3612.4	8740.5	2.4	2.88e-05
	251804_at	AT3G55430		glycosyl hydrolase family 17 protein / beta-1,3-glucanase, putative	2448	7747.6	3.2	2.88e-05
	254434_at	AT4G20880		ethylene-responsive nuclear protein / ethylene-regulated nuclear protein	129.9	208.8	1.6	3.16e-05
	266142_at	AT2G39030		GCN5-related N-acetyltransferase (GNAT) family protein	863.5	10070.7	11.7	3.19e-05
	248311_at	AT5G52570	BETA-OHASE 2	BETA-CAROTENE HYDROXYLASE 2; beta-carotene hydroxylase	191	435	2.3	3.2e-05
	257933_at	AT3G25585	AAPT2	AMINOALCOHOLPHOSPHOTRANSFERASE; phosphatidyltransferase	298.1	820.6	2.8	3.23e-05
	262640_at	AT1G62760		invertase/pectin methylesterase inhibitor family protein	108.4	297.7	2.7	3.24e-05
	248764_at	AT5G47640		CCAAT-box binding transcription factor subunit B (NF-YB) (HAP3 ) (AHAP3) family (Hap3b)	365.5	874.5	2.4	3.31e-05
	252414_at	AT3G47420		glycerol-3-phosphate transporter, putative / glycerol 3-phosphate permease, putative	501.5	1120.5	2.2	3.38e-05
	260335_at	AT1G74000	SS3	STRICTOSIDINE SYNTHASE 3	192.7	1097.9	5.7	3.46e-05
	253017_at	AT4G37970		mannitol dehydrogenase, putative	26.9	96.3	3.6	3.47e-05
	248358_at	AT5G52400	CYP715A1	cytochrome P450, family 715, subfamily A, polypeptide 1	52.5	209.2	4	3.49e-05
	251713_at	AT3G56080		dehydration-responsive protein-related	58.5	195.5	3.3	3.6e-05
	264436_at	AT1G10370	ATGSTU17/ERD9/GST30/GST30B	EARLY-RESPONSIVE TO DEHYDRATION 9; glutathione transferase	3295.2	12844.1	3.9	3.73e-05
	251039_at	AT5G02020		similar to unknown protein [Arabidopsis thaliana] (TAIR:AT5G02020.1)	445.2	2173.9	4.9	3.76e-05
	246161_at	AT5G20900	JAZ12/TIFY3B	JASMONATE-ZIM-DOMAIN PROTEIN 12	3347	9577.6	2.9	3.89e-05
	266995_at	AT2G34500	CYP710A1	cytochrome P450, family 710, subfamily A, polypeptide 1	88.3	489.3	5.5	3.89e-05
	257666_at	AT3G20270		lipid-binding serum glycoprotein family protein	149.4	302.7	2	4.03e-05
	254188_at	AT4G23920		UGE2 (UDP-D-GLUCOSE/UDP-D-GALACTOSE 4-EPIMERASE 2); UDP-glucose 4-ep	166.1	380.6	2.3	4.1e-05
	245273_at	AT4G14950		similar to unknown protein [Arabidopsis thaliana] (TAIR:AT1G05360.1)	336.1	527.6	1.6	4.11e-05
	246464_at	AT5G16980		NADP-dependent oxidoreductase, putative	45.9	140.7	3.1	4.22e-05
	246197_at	AT4G37010		caltractin, putative / centrin, putative	41.9	322.3	7.7	4.23e-05
	261899_at	AT1G80820	CCR2	CINNAMOYL COA REDUCTASE	189.6	1148.1	6.1	4.31e-05
	249794_at	AT5G23530	ATCXE18	ARABIDOPSIS THALIANA CARBOXYESTERASE 18; carboxylesterase	25.2	153.2	6.1	4.32e-05
	265511_at	AT2G05540		glycine-rich protein	4861.1	16944.3	3.5	4.44e-05
	255960_at	AT1G22140		similar to unnamed protein product [Vitis vinifera] (GB:CAO61756.1)	1409.6	3381.5	2.4	4.45e-05
	254575_at	AT4G19460		glycosyl transferase family 1 protein	46.3	171.8	3.7	4.55e-05
	245523_at	AT4G15910	ATDI21	Arabidopsis thaliana drought-induced 21	56.6	175.8	3.1	4.56e-05
	262496_at	AT1G21790		similar to unnamed protein product [Vitis vinifera] (GB:CAO61872.1)	707.6	2408.8	3.4	4.61e-05
	265118_at	AT1G62660		beta-fructosidase (BFRUCT3) / beta-fructofuranosidase / invertase, vacuolar	721.1	2198.5	3	4.79e-05
	259308_at	AT3G05180		GDSL-motif lipase/hydrolase family protein	64.3	170.6	2.7	4.86e-05
	263250_at	AT2G31390		pfkB-type carbohydrate kinase family protein	1001.4	2096.7	2.1	4.99e-05
	255891_at	AT1G17870	ATEGY3	ETHYLENE-DEPENDENT GRAVITROPISM-DEFICIENT AND YELLOW-GREEN-LIKE 3	80.9	230	2.8	5.01e-05
	258983_at	AT3G08860		alanine--glyoxylate aminotransferase, putative / beta-alanine-pyruvate	14.6	322.8	22.2	5.07e-05
	263259_at	AT1G10560		armadillo/beta-catenin repeat family protein / U-box domain-containing protein	160	249.2	1.6	5.17e-05
	250199_at	AT5G14180	MPL1	MYZUS PERSICAE-INDUCED LIPASE 1; catalytic	305.2	2198	7.2	5.25e-05
	264685_at	AT1G65610	ATGH9A2/KOR2	ARABIDOPSIS THALIANA GLYCOSYL HYDROLASE 9A2; hydrolase	277.2	1123.5	4.1	5.48e-05
	263809_at	AT2G04570		GDSL-motif lipase/hydrolase family protein	248.3	1214.4	4.9	6.49e-05
	251824_at	AT3G55090		ATPase, coupled to transmembrane movement of substances	25.2	122.7	4.9	6.56e-05
	245304_at	AT4G15630		integral membrane family protein	747.6	4853.8	6.5	6.65e-05
	259987_at	AT1G75030	ATLP-3	Arabidopsis thaumatin-like protein 3	48.3	222.5	4.6	6.97e-05
	262911_s_at	AT1G59860		17.6 kDa class I heat shock protein (HSP17.6A-CI)	307.6	1369.4	4.5	7.15e-05
	257363_at	257363_at		no_match	29.4	209.4	7.1	7.4e-05
	260048_at	AT1G73750		similar to unknown protein [Arabidopsis thaliana] (TAIR:AT1G15060.1)	1155.1	2840.1	2.5	8.16e-05
	253473_at	AT4G32250		protein kinase family protein	482.6	1452.7	3	8.23e-05
	247215_at	AT5G64905	PROPEP3	Elicitor peptide 3 precursor	136.5	448.1	3.3	8.4e-05
	256443_at	AT3G10960		xanthine/uracil permease family protein	208.1	399	1.9	8.5e-05
	261431_at	AT1G18710	AtMYB47	myb domain protein 47; DNA binding / transcription factor	7.5	119.5	16	9.06e-05
	256069_at	AT1G13740		similar to unknown protein [Arabidopsis thaliana] (TAIR:AT1G69260.1)	62.1	194.8	3.1	9.15e-05
	259418_at	AT1G02390	ATGPAT2/GPAT2	GLYCEROL-3-PHOSPHATE ACYLTRANSFERASE 2	139.5	362.4	2.6	9.43e-05
	263574_at	AT2G16990		tetracycline transporter	78.8	142.4	1.8	9.76e-05
	267034_at	AT2G38310		similar to unknown protein [Arabidopsis thaliana] (TAIR:AT5G05440.1)	8439.4	280.6	30.1	2.87e-16
ABA-repressed genes	263836_at	AT2G40330		Bet v I allergen family protein	585.6	23.3	25.2	5.04e-13
	267126_s_at	AT2G23600	ACL	ACETONE-CYANOHYDRIN LYASE; hydrolase	8034.3	666.6	12.1	2.61e-12
	254384_at	AT4G21870		26.5 kDa class P-related heat shock protein (HSP26.5-P)	4979.2	157.3	31.7	9.48e-12
	262582_at	AT1G15410		aspartate-glutamate racemase family	803.2	70.6	11.4	5.55e-11
	254810_at	AT4G12390	PME1	pectin methylesterase inhibitor 1	808.3	138.7	5.8	8.47e-11
	265175_at	AT1G23480	ATCSLA03	Cellulose synthase-like A3; transferase, transferring glycosyl groups	514.1	122.5	4.2	1.42e-10
	255856_at	AT1G66940		protein kinase-related	1110.2	71.8	15.5	2.56e-10
	251402_at	AT3G60290		oxidoreductase, acting on paired donors	1380.3	102	13.5	2.7e-10
	253558_at	AT4G31120	ATPRMT5/PRMT5/SKB1	SHK1 BINDING PROTEIN 1; protein methyltransferase	462.4	66.8	6.9	3.53e-10
	262377_at	AT1G73110		ribulose bisphosphate carboxylase/oxygenase activase, putative / RuBisCO activase	700	99.3	7	3.7e-10
	264624_at	AT1G08930	ERD6	EARLY RESPONSE TO DEHYDRATION 6; carbohydrate transmembrane transporter	11131.4	2910.3	3.8	3.8e-10
	266591_at	AT2G46225	ABIL1	ABI-1-LIKE 1	633.5	109.1	5.8	7.21e-10
	251242_at	AT3G61860	ATRSP31	ARGININE/SERINE-RICH SPLICING FACTOR 31; RNA binding	2276.9	856.4	2.7	2.06e-09
	259672_at	AT1G68990		DNA-directed RNA polymerase, mitochondrial (RPOMT)	231.7	24.6	9.4	3e-09
	267562_at	AT2G39670		radical SAM domain-containing protein	589.4	19.6	30	3.47e-09
	256241_at	AT3G12390		nascent polypeptide associated complex alpha chain protein, putative	2802.7	713.1	3.9	3.99e-09
	266574_at	AT2G23890		5' nucleotidase family protein	246.5	78.9	3.1	4.62e-09
	247540_at	AT5G61590		AP2 domain-containing transcription factor family protein	5262.8	632.3	8.3	4.95e-09
	247609_at	AT5G60940		transducin family protein / WD-40 repeat family protein	260.7	33.4	7.8	5.17e-09
	251919_at	AT3G53800		armadillo/beta-catenin repeat family protein	1712.3	307.4	5.6	5.58e-09
	260781_at	AT1G14620	DECOY	endoxyloglucan transferase A2	363	101.5	3.6	5.7e-09
	260799_at	AT1G78270	ATUGT85A4	UDP-GLUCOSYL TRANSFERASE 85A4); UDP-glycosyltransferase	555.4	79.5	7	5.76e-09
	263000_at	AT1G54350		ABC transporter family protein	451.5	182.5	2.5	6.09e-09
	264956_at	AT1G76990	ACR3	ACT Domain Repeat 3	5414.3	529.5	10.2	8.53e-09
	258884_at	AT3G10050	OMR1	L-O-METHYLTHREONINE RESISTANT 1; L-threonine ammonia-lyase	606.3	89.4	6.8	9.59e-09
	247153_at	AT5G65700	BAM1	big apical meristem 1; ATP binding / kinase/ protein serine/threonine kinase	647.3	125.6	5.2	9.67e-09
	259860_at	AT1G80640		protein kinase family protein	558	116.7	4.8	1.03e-08
	256343_at	AT1G72090		radical SAM domain-containing protein / TRAM domain-containing protein	186.2	29	6.4	1.04e-08
	260266_at	AT1G68520		zinc finger (B-box type) family protein	2194.9	291.2	7.5	1.08e-08
	263053_at	AT2G13440		glucose-inhibited division family A protein	200.8	41.7	4.8	1.13e-08
	251538_at	AT3G58660		60S ribosomal protein-related	299.1	74.2	4	1.46e-08
	262657_at	AT1G14210		ribonuclease T2 family protein	520.6	132.3	3.9	1.55e-08
	247184_at	AT5G65450		ubiquitin carboxyl-terminal hydrolase family protein / zinc finger (MYND type) family protein	369.8	55.3	6.7	1.56e-08
	256862_at	AT3G23940		dehydratase family	608.4	68.3	8.9	1.61e-08
	265274_at	AT2G28450		zinc finger (CCCH-type) family protein	431.6	34.7	12.4	1.61e-08
	247377_at	AT5G63180		pectate lyase family protein	382.2	7.2	53.4	1.69e-08
	253533_at	AT4G31590	ATCSLC05	Cellulose synthase-like C5; transferase, transferring glycosyl groups	270.4	56.8	4.8	1.7e-08
	267127_at	AT2G23610		esterase, putative	1783.5	230.2	7.7	1.72e-08
	263448_at	AT2G31660	SAD2	SUPER SENSITIVE TO ABA AND DROUGHT2; protein transporter	291.2	67.4	4.3	1.99e-08
	261498_at	AT1G28440	HSL1	HAESA-LIKE 1; ATP binding / kinase/ protein serine/threonine	906.4	143.7	6.3	2.38e-08
	262668_at	AT1G62830	LDL1	LSD1-LIKE1; amine oxidase	173.3	71.6	2.4	2.97e-08
	250741_at	AT5G05790		myb family transcription factor	247.7	16.9	14.7	3.14e-08
	259731_at	AT1G77460		binding	320.3	29.2	11	3.33e-08
	248276_at	AT5G53550	YSL3	YELLOW STRIPE LIKE 3; oligopeptide transporter	1667.5	328	5.1	3.82e-08
	259193_at	AT3G01480	CYP38	CYCLOPHILIN 38; peptidyl-prolyl cis-trans isomerase	2304.9	1045.6	2.2	3.99e-08
	265342_at	AT2G18300		basic helix-loop-helix (bHLH) family protein	1321	92.5	14.3	4.36e-08
	248873_at	AT5G46450		disease resistance protein (TIR-NBS-LRR class), putative	572.8	28.1	20.3	4.48e-08
	253566_at	AT4G31210		DNA topoisomerase family protein	389.3	69.4	5.6	4.6e-08
	258861_at	AT3G02060		DEAD/DEAH box helicase, putative	261.6	29.5	8.9	4.63e-08
	253062_at	AT4G37590		phototropic-responsive NPH3 family protein	377.9	22.2	17	5.96e-08
	260285_at	AT1G80560		3-isopropylmalate dehydrogenase, chloroplast, putative	1117.8	195.9	5.7	5.96e-08
	265336_at	AT2G18290		anaphase-promoting complex, subunit 10 family / APC10 family	928.9	249.2	3.7	6.01e-08
	260598_at	AT1G55930		CBS domain-containing protein / transporter associated domain-containing protein	236.3	27.4	8.6	6.08e-08
	263989_at	AT2G42880	ATMPK20	Arabidopsis thaliana MAP kinase 20; MAP kinase	1039	245	4.2	6.08e-08
	246768_at	AT5G27400		similar to unnamed protein product [Vitis vinifera] (GB:CAO17659.1)	652.9	134.4	4.9	6.14e-08
	261873_at	AT1G11350		S-locus lectin protein kinase family protein	309.8	24.4	12.7	6.61e-08
	245362_at	AT4G17460	HAT1	homeobox-leucine zipper protein 1; DNA binding / transcription factor	2472.6	253.7	9.7	6.89e-08
	262577_at	AT1G15290		binding	434.2	44.4	9.8	6.95e-08
	246919_at	AT5G25460		similar to unknown protein [Arabidopsis thaliana] (TAIR:AT5G11420.1)	3009	199.8	15.1	7.04e-08
	261301_at	AT1G48570		zinc finger (Ran-binding) family protein	451.3	53.5	8.4	7.22e-08
	253777_at	AT4G28450		transducin family protein / WD-40 repeat family protein	312.5	62.5	5	7.37e-08
	245007_at	ATCG00350		Encodes psaA protein comprising the reaction center for photosystem I	8497.3	517.4	16.4	7.7e-08
	265042_at	AT1G04040		acid phosphatase class B family protein	1750.1	208	8.4	7.76e-08
	258997_at	AT3G01810		similar to unknown protein [Arabidopsis thaliana] (TAIR:AT3G01810.1)	425	58.1	7.3	7.96e-08
	257000_at	AT3G14120		similar to hypothetical protein OsJ_033267 [Oryza sativa (japonica cultivar-group)] (GB:EAZ19058.1)	340.4	37.3	9.1	8.24e-08
	266127_s_at	AT1G45332		mitochondrial elongation factor, putative	1401.2	159.9	8.8	8.6e-08
	266410_at	AT2G38770	EMB2765	EMBRYO DEFECTIVE 2765	334.8	72	4.7	8.66e-08
	253028_at	AT4G38160	PDE191	PIGMENT DEFECTIVE 191	604.4	134.6	4.5	9.7e-08
	261603_at	AT1G49600	ATRBP47A	ARABIDOPSIS THALIANA RNA-BINDING PROTEIN 47A; RNA binding	702	166.6	4.2	9.79e-08
	267486_at	AT2G02800	APK2B	PROTEIN KINASE 2B; kinase	1597.1	529.7	3	9.89e-08
	256207_at	AT1G50920		GTP-binding protein-related	1534.4	273.6	5.6	1.04e-07
	254578_at	AT4G19410		pectinacetylesterase, putative	6513.3	1811	3.6	1.05e-07
	266803_at	AT2G28930	APK1B	Arabidopsis protein kinase 1B; kinase	1049.1	156.9	6.7	1.08e-07
	255053_at	AT4G09730		DEAD/DEAH box helicase, putative	469.4	32	14.7	1.11e-07
	262250_at	AT1G48280		hydroxyproline-rich glycoprotein family protein	196.3	52.2	3.8	1.12e-07
	252280_at	AT3G49260	IQD21	IQ-DOMAIN 21, IQ-domain 21; calmodulin binding	321.2	50.3	6.4	1.15e-07
	257939_at	AT3G19930	STP4	SUGAR TRANSPORTER 4; carbohydrate transmembrane transporter	5963	2409.8	2.5	1.15e-07
	248703_at	AT5G48430		aspartic-type endopeptidase/ pepsin A	1340.9	55	24.4	1.21e-07
	250222_at	AT5G14050		transducin family protein / WD-40 repeat family protein	324	74.5	4.4	1.21e-07
	261594_at	AT1G33240	AT-GTL1	Arabidopsis thaliana GT2-like 1; transcription factor	1326.4	188.1	7.1	1.23e-07
	265010_at	AT1G24510		T-complex protein 1 epsilon subunit, putative / TCP-1-epsilon, putative	1581.3	359.1	4.4	1.23e-07
	266509_at	AT2G47940	DEGP2	DEGP PROTEASE 2; serine-type peptidase/ trypsin	2064.6	429.1	4.8	1.25e-07
	248036_at	AT5G55920		nucleolar protein, putative	506.7	53.7	9.4	1.26e-07
	249093_at	AT5G43880		similar to unknown protein [Arabidopsis thaliana] (TAIR:AT4G28760.2)	661.5	145.5	4.5	1.3e-07
	261049_at	AT1G01430		similar to unknown protein [Arabidopsis thaliana] (TAIR:AT1G01430.1)	1667.1	439.3	3.8	1.36e-07
	251496_at	AT3G59040		pentatricopeptide (PPR) repeat-containing protein	596.7	103	5.8	1.39e-07
	253921_at	AT4G26900	AT-HF	ARABIDOPSIS THALIANA HISF PROTEIN	502	102.3	4.9	1.39e-07
	256204_at	AT1G50840	POLGAMMA2	polymerase gamma 2; DNA binding / DNA-directed DNA polymerase	394.2	32	12.3	1.42e-07
	257044_at	AT3G19720	ARC5	ACCUMULATION AND REPLICATION OF CHLOROPLAST 5; GTP binding / GTPase	542.4	110.4	4.9	1.42e-07
	258122_at	AT3G14570	ATGSL04	GLUCAN SYNTHASE-LIKE 4; 1,3-beta-glucan synthase/ transferase	218.2	52.9	4.1	1.45e-07
	258460_at	AT3G17330	ECT6	evolutionarily conserved C-terminal region 6	296.9	67.6	4.4	1.49e-07
	256547_at	AT3G14840		leucine-rich repeat family protein / protein kinase family protein	2362.5	183.4	12.9	1.52e-07
	265253_at	AT2G02020		proton-dependent oligopeptide transport (POT) family protein	141.2	3.9	36.6	1.73e-07
	262797_at	AT1G20840	TMT1	TONOPLAST MONOSACCHARIDE TRANSPORTER1; carbohydrate transmembrane transporter	1788	389.9	4.6	1.74e-07
	255224_at	AT4G05400		similar to unknown protein [Arabidopsis thaliana] (TAIR:AT4G05400.1)	239.4	47	5.1	1.75e-07
	253493_at	AT4G31820	ENP	ENHANCER OF PINOID; signal transducer	1060	170.8	6.2	1.76e-07
	254093_at	AT4G25110	ATMC2	METACASPASE 2; caspase	597.5	72.2	8.3	1.81e-07
	245644_at	AT1G25320		leucine-rich repeat transmembrane protein kinase, putative	444.5	109.9	4	1.85e-07
	253116_at	AT4G35850		pentatricopeptide (PPR) repeat-containing protein	565.4	160.8	3.5	1.9e-07
	260921_at	AT1G21540		AMP-binding protein, putative	178.1	2.7	66.9	1.91e-07
	264153_at	AT1G65390	ATPP2-A5	phloem protein 2 A5; carbohydrate binding	2405.7	215.2	11.2	1.91e-07
	253980_at	AT4G26620		sucrase-related	436.3	116.1	3.8	1.99e-07
	260250_at	AT1G74260		catalytic	587.7	121	4.9	2.32e-07
	261552_at	AT1G63430		leucine-rich repeat transmembrane protein kinase, putative	236.1	66.7	3.5	2.32e-07
	259839_at	AT1G52190		proton-dependent oligopeptide transport (POT) family protein	2335.9	464.2	5	2.43e-07
	264172_at	AT1G02120	VAD1	VASCULAR ASSOCIATED DEATH1	1734.1	556.6	3.1	2.46e-07
	259818_at	AT1G49890		similar to unknown protein [Arabidopsis thaliana] (TAIR:AT1G49890.1)	273.6	89.3	3.1	2.47e-07
	247977_at	AT5G56850		similar to unknown [Populus trichocarpa x Populus deltoides] (GB:ABK96358.1)	291.8	47.3	6.2	2.5e-07
	245502_at	AT4G15640		similar to unknown protein [Arabidopsis thaliana] (TAIR:AT3G21465.1)	262.1	52.5	5	2.53e-07
	254250_at	AT4G23290		protein kinase family protein	756.9	104.6	7.2	2.54e-07
	248237_at	AT5G53890		leucine-rich repeat transmembrane protein kinase, putative	246.1	40.3	6.1	2.58e-07
	256002_at	AT1G29900	CARB	CARBAMOYL PHOSPHATE SYNTHETASE B; ATP binding	1427.4	137.1	10.4	2.59e-07
	267211_at	AT2G44065		ribosomal protein L2 family protein	552.7	165.7	3.3	2.59e-07
	251017_at	AT5G02760		protein phosphatase 2C family protein / PP2C family protein	913	67.4	13.5	2.68e-07
	256881_at	AT3G26410		methyltransferase/ nucleic acid binding	210.9	64.8	3.3	2.78e-07
	257932_at	AT3G17040	HCF107	HIGH CHLOROPHYLL FLUORESCENT 107; binding	744.7	118.8	6.3	2.78e-07
	249314_at	AT5G41180		leucine-rich repeat protein kinase, putative	205.8	25.3	8.1	2.82e-07
	247890_at	AT5G57940	ATCNGC5	CYCLIC NUCLEOTIDE GATED CHANNEL 5; calmodulin binding / cyclic nucleotide binding	1326.1	229.5	5.8	2.94e-07
	250775_at	AT5G05460		hydrolase, acting on glycosyl bonds	428.6	64.7	6.6	2.97e-07
	264213_at	AT1G65390	ATPP2-A5	phloem protein 2 A5; carbohydrate binding	3664.9	296.3	12.4	2.98e-07
	250774_at	AT5G05450		DEAD/DEAH box helicase, putative (RH18)	361.6	61.1	5.9	2.99e-07
	249900_at	AT5G22640	EMB1211	EMBRYO DEFECTIVE 1211	320.7	44.2	7.3	3e-07
	250217_at	AT5G14120		nodulin family protein	14012.8	5732.5	2.4	3.04e-07
	261435_at	AT1G07615		GTP binding	103.4	16	6.5	3.04e-07
	265467_at	AT2G37050		kinase	510.1	26	19.6	3.09e-07
	251178_at	AT3G63440	ATCKX6/ATCKX7/CKX6	CYTOKININ OXIDASE/DEHYDROGENASE 6	293	22.1	13.3	3.1e-07
	251669_at	AT3G57180		GTP binding	142	5.2	27.3	3.13e-07
	249247_at	AT5G42310		pentatricopeptide (PPR) repeat-containing protein	611.9	90	6.8	3.16e-07
	252890_at	AT4G39400	BRI1	BRASSINOSTEROID INSENSITIVE 1; kinase	2566.6	339.5	7.6	3.17e-07
	267189_at	AT2G44180	MAP2A	METHIONINE AMINOPEPTIDASE 2A; methionyl aminopeptidase	1343	461.4	2.9	3.19e-07
	267421_at	AT2G35040		AICARFT/IMPCHase bienzyme family protein	869.1	206.9	4.2	3.19e-07
	249938_at	AT5G22330	ATTIP49A/RIN1	RESISTANCE TO PSEUDOMONAS SYRINGAE PV MACULICOLA INTERACTOR 1	386.7	121.7	3.2	3.2e-07
	253429_at	AT4G32420		peptidyl-prolyl cis-trans isomerase cyclophilin-type family protein	225.5	49.7	4.5	3.2e-07
	258472_at	AT3G06080		similar to unknown protein [Arabidopsis thaliana] (TAIR:AT3G06080.2)	2180.7	617.5	3.5	3.27e-07
	265340_at	AT2G18330		AAA-type ATPase family protein	272.9	62.4	4.4	3.37e-07
	249493_at	AT5G39080		transferase family protein	825.4	172.4	4.8	3.4e-07
	258034_at	AT3G21300		RNA methyltransferase family protein	207.5	36.5	5.7	3.4e-07
	263846_at	AT2G36990	SIGF	RNA POLYMERASE SIGMA-70 FACTOR; DNA binding	498	92.6	5.4	3.48e-07
	267539_at	AT2G42030		zinc finger (C3HC4-type RING finger) family protein	658.9	213.7	3.1	3.48e-07
	251935_at	AT3G54090		pfkB-type carbohydrate kinase family protein	726.7	111.4	6.5	3.61e-07
	250220_at	AT5G14210		leucine-rich repeat transmembrane protein kinase, putative	356.1	88.2	4	3.7e-07
	252968_at	AT4G38890		dihydrouridine synthase family protein	516.4	79.3	6.5	3.79e-07
	254409_at	AT4G21400		protein kinase family protein	1085.9	71.6	15.2	3.84e-07
	253887_at	AT4G27730	ATOPT6	oligopeptide transporter 6; oligopeptide transporter	1538.1	145.4	10.6	3.87e-07
	251536_at	AT3G58610		ketol-acid reductoisomerase	4684.4	1839.6	2.5	3.88e-07
	257803_at	AT3G18790		similar to hypothetical protein [Vitis vinifera] (GB:CAN60270.1)	364.6	124.2	2.9	3.89e-07
	250087_at	AT5G17270		tetratricopeptide repeat (TPR)-containing protein	114.8	2.6	44.6	3.92e-07
	262176_at	AT1G74960	FAB1	FATTY ACID BIOSYNTHESIS 1; fatty-acid synthase	1400.2	652.3	2.1	3.92e-07
	267162_s_at	AT2G37690		phosphoribosylaminoimidazole carboxylase, putative / AIR carboxylase, putative	311.5	68.1	4.6	4.03e-07
	250480_at	AT5G10290		leucine-rich repeat family protein / protein kinase family protein	479.3	40	12	4.05e-07
	246350_at	AT1G16650		similar to unnamed protein product [Vitis vinifera] (GB:CAO23849.1)	176.3	19.9	8.8	4.08e-07
	246275_at	AT4G36540	BEE2	BR ENHANCED EXPRESSION 2; DNA binding / transcription factor	570.3	46.6	12.2	4.13e-07
	252485_at	AT3G46530	RPP13	RECOGNITION OF PERONOSPORA PARASITICA 13; ATP binding	804.5	50.9	15.8	4.31e-07
	249542_at	AT5G38140		histone-like transcription factor (CBF/NF-Y) family protein	315	84.8	3.7	4.32e-07
	260596_at	AT1G55900	TIM50	EMBRYO DEFECTIVE 1860	573.7	118.7	4.8	4.32e-07
	253648_at	AT4G29940	PRHA	PATHOGENESIS RELATED HOMEODOMAIN PROTEIN A; transcription factor	80.9	13.4	6	4.35e-07
	265270_at	AT2G42910		ribose-phosphate pyrophosphokinase 4 / phosphoribosyl diphosphate synthetase 4 (PRS4)	1435.1	542.2	2.6	4.44e-07
	253495_at	AT4G31850	PGR3	PROTON GRADIENT REGULATION 3	411.1	45.7	9	4.45e-07
	251248_at	AT3G62150	PGP21	P-GLYCOPROTEIN 21; ATPase, coupled to transmembrane movement of substances	1071.9	95	11.3	4.46e-07
	249953_at	AT5G18960	FRS12	FAR1-RELATED SEQUENCE 12; zinc ion binding	252	55.6	4.5	4.47e-07
	263101_s_at	AT2G05250		DNAJ heat shock N-terminal domain-containing protein	600.4	227.5	2.6	4.47e-07
	260425_at	AT1G72440	EDA25	embryo sac development arrest 25; binding	275.9	44.5	6.2	4.55e-07
	246478_at	AT5G15980		pentatricopeptide (PPR) repeat-containing protein	205.7	52.4	3.9	4.63e-07
	262841_at	AT1G14810		semialdehyde dehydrogenase family protein	1836.6	639.2	2.9	5.05e-07
	253758_at	AT4G29060	EMB2726	EMBRYO DEFECTIVE 2726; translation elongation factor	975.9	93.3	10.5	5.16e-07
	254081_at	AT4G25660		similar to unknown protein [Arabidopsis thaliana] (TAIR:AT4G25680.1)	1366.5	516.2	2.6	5.27e-07
	266929_at	AT2G45850		DNA-binding family protein	433.6	120.7	3.6	5.35e-07
	247478_at	AT5G62360		invertase/pectin methylesterase inhibitor family protein	3927.8	605.7	6.5	5.36e-07
	258369_at	AT3G14310	ATPME3	Arabidopsis thaliana pectin methylesterase 3	6837.1	1620.2	4.2	5.66e-07
	244937_at	ATCG01110		Encodes the 49KDa plastid NAD(P)H dehydrogenase subunit H protein	934.1	121.4	7.7	5.76e-07
	247889_at	AT5G57930	APO2	ACCUMULATION OF PHOTOSYSTEM ONE 2	675.9	243.1	2.8	5.89e-07
	263322_at	AT2G04270		glycoside hydrolase starch-binding domain-containing protein	159	21.7	7.3	5.99e-07
	248737_at	AT5G48120		binding	575	113.5	5.1	6.31e-07
	247277_at	AT5G64420		DNA polymerase V family	373.3	67.7	5.5	6.8e-07
	256025_at	AT1G58370	RXF12	ARABIDOPSIS THALIANA XYLANASE 1; hydrolase, hydrolyzing O-glycosyl compounds	162.7	37.1	4.4	7.01e-07
	249641_at	AT5G36950	DEGP10	DEGP PROTEASE 10; serine-type peptidase/ trypsin	130.8	14.8	8.9	7.03e-07
	257773_at	AT3G29185		similar to hypothetical protein MtrDRAFT_AC147482g2v2 [Medicago truncatula] (GB:ABD32485.1)	520.2	119.5	4.4	7.26e-07
	252277_at	AT3G49470	NACA2	NASCENT POLYPEPTIDE-ASSOCIATED COMPLEX SUBUNIT ALPHA-LIKE PROTEIN 2	1058.2	422.5	2.5	7.48e-07
	257516_at	AT1G69040	ACR4	ACT REPEAT 4; amino acid binding	635.8	119.1	5.3	7.53e-07
	263435_at	AT2G28600		ATP binding / ATP-dependent helicase/ nucleic acid binding	269	79.2	3.4	7.71e-07
	262473_at	AT1G50250	FTSH1	FtsH protease 1; ATP-dependent peptidase/ ATPase/ metallopeptidase	2969.9	919.3	3.2	7.77e-07
	246313_at	AT1G31920		pentatricopeptide (PPR) repeat-containing protein	191.4	13.7	14	7.78e-07
	251322_at	AT3G61440	ATCYSC1	BETA-SUBSTITUTED ALA SYNTHASE 3;1; L-3-cyanoalanine synthase/ cysteine synthase	12961.9	3449.9	3.8	7.91e-07
	253695_at	AT4G29510	ATPRMT11/PRMT11	ARABIDOPSIS ARGININE METHYLTRANSFERASE 11	520.5	202.4	2.6	7.96e-07
	247823_at	AT5G58450		binding	280.6	82.4	3.4	8.24e-07
	250257_at	AT5G13770		pentatricopeptide (PPR) repeat-containing protein	1088.4	184.1	5.9	8.48e-07
	261451_at	AT1G21060		similar to unknown protein [Arabidopsis thaliana] (TAIR:AT1G21060.1)	547.1	96.4	5.7	8.75e-07
	254211_at	AT4G23570	SGT1A	Suppressor of G2 (Two) 1A; protein binding	3990.7	552.7	7.2	8.84e-07
	265884_at	AT2G42320		similar to nucleolar protein gar2-related [Arabidopsis thaliana] (TAIR:AT2G42320.1)	1547.7	304.8	5.1	9.26e-07
	247014_at	AT5G67630		DNA helicase, putative	378	105.1	3.6	9.31e-07
	261920_at	AT1G65930		isocitrate dehydrogenase, putative / NADP+ isocitrate dehydrogenase,	10876.8	4281.4	2.5	9.32e-07
	261479_at	AT1G14380	IQD28	IQD28; calmodulin binding	250.5	55.4	4.5	9.44e-07
	250974_at	AT5G02820	RHL2	ROOT HAIRLESS 2; ATP binding / DNA binding / DNA topoisomerase (ATP-hydrolyzing)	268.5	89.5	3	9.58e-07
	258481_at	AT3G02600	ATLPP3/LPP3	LIPID PHOSPHATE PHOSPHATASE 3; phosphatidate phosphata	1038.8	550.9	1.9	1e-06
	258368_at	AT3G14240		subtilase family protein	1356.9	361.6	3.8	1.02e-06
	259259_at	AT3G11540	SPY	SPINDLY; transferase, transferring glycosyl groups	782.7	159.3	4.9	1.05e-06
	259920_at	AT1G72550		tRNA synthetase beta subunit family protein	1146.5	323.7	3.5	1.1e-06
	262618_at	AT1G06560		NOL1/NOP2/sun family protein	238.7	92.4	2.6	1.1e-06
	262645_at	AT1G62750	ATSCO1/ATSCO1/CPEF-G/SCO1	SNOWY COTYLEDON1; translation elongation factor	2302.9	240.6	9.6	1.12e-06
	254251_at	AT4G23300		protein kinase family protein	609.3	117.5	5.2	1.14e-06
	260585_at	AT2G43650	EMB2777	EMBRYO DEFECTIVE 2777	129.5	4.2	30.7	1.14e-06
	247563_at	AT5G61130		glycosyl hydrolase family protein 17	499	91.1	5.5	1.16e-06
	251413_at	AT3G60320		DNA binding	2548.1	230.8	11	1.17e-06
	254043_at	AT4G25990	CIL	CIL	156.9	4.2	37.4	1.17e-06
	266745_at	AT2G02950	PKS1	PHYTOCHROME KINASE SUBSTRATE 1	545.4	56.7	9.6	1.17e-06
	250004_at	AT5G18750		DNAJ heat shock N-terminal domain-containing protein	181.3	46.2	3.9	1.21e-06
	257829_at	AT3G26680	SNM1	SENSITIVE TO NITROGEN MUSTARD 1	272.1	67.4	4	1.22e-06
	259771_at	AT1G29470		dehydration-responsive protein-related	7505.5	1380.5	5.4	1.23e-06
	255913_at	AT1G66980		protein kinase family protein / glycerophosphoryl diester phosphodiesterase	486.6	64	7.6	1.24e-06
	261909_at	AT1G80680	MOS3/PRE/SAR3	SUPPRESSOR OF AUXIN RESISTANCE3; porin	584.1	120.5	4.8	1.25e-06
	248046_at	AT5G56040		leucine-rich repeat protein kinase, putative	742.1	86.2	8.6	1.29e-06
	266934_at	AT2G18900		transducin family protein / WD-40 repeat family protein	183.8	39.9	4.6	1.29e-06
	266924_at	AT2G45730		eukaryotic initiation factor 3 gamma subunit family protein	372.5	89.9	4.1	1.33e-06
	246860_at	AT5G25840		similar to unknown protein [Arabidopsis thaliana] (TAIR:AT1G79770.1)	739.6	84.6	8.7	1.34e-06
	255328_at	AT4G04350	EMB2369	EMBRYO DEFECTIVE 2369; ATP binding / aminoacyl-tRNA ligase	256.7	78.1	3.3	1.39e-06
	246818_at	AT5G27270	EMB976	EMBRYO DEFECTIVE 976	196.2	45.3	4.3	1.4e-06
	263777_at	AT2G46450	ATCNGC12	cyclic nucleotide gated channel 12; cyclic nucleotide binding /ion channel	863.2	115.3	7.5	1.53e-06
	251264_at	AT3G62120		tRNA synthetase class II (G, H, P and S) family protein	1886.8	471.2	4	1.54e-06
	263666_at	AT1G04510		transducin family protein / WD-40 repeat family protein	503.9	225	2.2	1.57e-06
	264782_at	AT1G08810	MYB60	myb domain protein 60; DNA binding / transcription factor	204.4	36.7	5.6	1.6e-06
	256570_at	AT3G19540		similar to unknown protein [Arabidopsis thaliana] (TAIR:AT1G49840.1)	697.9	205.3	3.4	1.61e-06
	263824_at	AT2G40360		transducin family protein / WD-40 repeat family protein	928.8	173.4	5.4	1.62e-06
	253686_at	AT4G29750		similar to unknown protein [Arabidopsis thaliana] (TAIR:AT3G23070.1)	486.7	124.3	3.9	1.68e-06
	247694_at	AT5G59750		riboflavin biosynthesis protein, putative	689.6	169.1	4.1	1.7e-06
	249639_at	AT5G36930		disease resistance protein (TIR-NBS-LRR class), putative	301.8	54.2	5.6	1.72e-06
	259858_at	AT1G68400		leucine-rich repeat transmembrane protein kinase, putative	162.8	16.8	9.7	1.73e-06
	249821_at	AT5G23690		polynucleotide adenylyltransferase family protein	132.7	33.6	4	1.76e-06
	249008_at	AT5G44680		methyladenine glycosylase family protein	848.7	81.2	10.5	1.79e-06
	249546_at	AT5G38150	PMI15	plastid movement impaired 15	140.2	22.1	6.3	1.83e-06
	265594_at	AT2G20060		ribosomal protein L4 family protein	1503.4	395.2	3.8	1.83e-06
	249271_at	AT5G41790	CIP1	COP1-INTERACTIVE PROTEIN 1	1000.6	162.4	6.2	1.87e-06
	265918_at	AT2G15090		fatty acid elongase, putative	346.1	82.5	4.2	1.97e-06
	246170_at	AT5G32450		RNA recognition motif (RRM)-containing protein	6436	3090.7	2.1	2.11e-06
	256972_at	AT3G21140		FMN binding	286.9	111.9	2.6	2.12e-06
	245565_at	AT4G14605		mitochondrial transcription termination factor-related / mTERF-related	186.6	58.4	3.2	2.16e-06
	259671_at	AT1G52290		protein kinase family protein	743.1	121.6	6.1	2.23e-06
	256411_at	AT1G66670	CLPP3	Clp protease proteolytic subunit 3; endopeptidase Clp	3115	1176.3	2.6	2.29e-06
	252960_at	AT4G38750		similar to hypothetical protein [Vitis vinifera] (GB:CAN77165.1)	335.1	79.2	4.2	2.31e-06
	255817_at	AT2G33330		33 kDa secretory protein-related	429.5	38.8	11.1	2.32e-06
	254579_at	AT4G19400		actin binding	287.1	89.3	3.2	2.35e-06
	250524_at	AT5G08520		myb family transcription factor	1158.9	454.7	2.5	2.52e-06
	249785_at	AT5G24300	ATSS1/SSI	STARCH SYNTHASE I; transferase, transferring glycosyl groups	754.8	169.5	4.5	2.55e-06
	260665_at	AT1G19360		similar to RRA2 (REDUCED RESIDUAL ARABINOSE 2) [Arabidopsis thaliana] (TAIR:AT1G75110.1)	1783.1	375.1	4.8	2.55e-06
	250419_at	AT5G11250		disease resistance protein (TIR-NBS-LRR class), putative	391.9	116.6	3.4	2.68e-06
	253547_at	AT4G30950	FAD6	FATTY ACID DESATURASE 6; omega-6 fatty acid desaturase	5451	1806.2	3	2.68e-06
	256914_at	AT3G23880		F-box family protein	287.6	16.1	17.8	2.68e-06
	264663_at	AT1G09970		leucine-rich repeat transmembrane protein kinase, putative	6170.3	1551.8	4	2.82e-06
	262563_at	AT1G34210	SERK2	SOMATIC EMBRYOGENESIS RECEPTOR-LIKE KINASE 2; kinase	390.9	57.9	6.8	2.86e-06
	260770_at	AT1G49200		zinc finger (C3HC4-type RING finger) family protein	370.3	58.4	6.3	2.92e-06
	257176_s_at	AT3G23530		cyclopropane fatty acid synthase, putative / CPA-FA synthase, putative	1036.7	129.4	8	2.97e-06
	249372_at	AT5G40760	G6PD6	GLUCOSE-6-PHOSPHATE DEHYDROGENASE 6; glucose-6-phosphate dehydrogenase	1747.8	483.6	3.6	3.01e-06
	258366_at	AT3G14230	RAP2.2	related to AP2 2; DNA binding / transcription factor	4088.4	695.6	5.9	3.04e-06
	255933_at	AT1G12750		rhomboid family protein	910.8	270.3	3.4	3.06e-06
	262345_at	AT1G64180		intracellular protein transport protein USO1-related	179.5	18.7	9.6	3.06e-06
	264705_at	AT1G09620		ATP binding / aminoacyl-tRNA ligase	1039.2	243.1	4.3	3.06e-06
	267310_at	AT2G34680	AIR9	Auxin-Induced in Root cultures 9; protein binding	682.4	81.9	8.3	3.07e-06
	262209_at	AT1G74720		C2 domain-containing protein	285.1	65.1	4.4	3.16e-06
	255762_at	AT1G16710	HAC12	HISTONE ACETYLTRANSFERASE OF THE CBP FAMILY 12	331.4	123.2	2.7	3.18e-06
	255829_at	AT2G40540	KT2	POTASSIUM TRANSPORTER 2; potassium ion transmembrane transporter	410.8	118.5	3.5	3.19e-06
	256230_at	AT3G12340		FK506 binding / peptidyl-prolyl cis-trans isomerase	106.8	51	2.1	3.28e-06
	247241_at	AT5G64680		similar to unnamed protein product [Vitis vinifera] (GB:CAO68707.1)	390.6	125.4	3.1	3.31e-06
	256982_at	AT3G13460	ECT2	evolutionarily conserved C-terminal region 2; protein binding	2195.3	1030.9	2.1	3.33e-06
	256255_at	AT3G11280		myb family transcription factor	3855	1069.8	3.6	3.35e-06
	251956_at	AT3G53460	CP29	chloroplast 29 kDa ribonucleoprotein; RNA binding / poly(U) binding	3000.2	670.7	4.5	3.38e-06
	247567_at	AT5G61190		zinc finger protein-related	99.7	32.4	3.1	3.52e-06
	248158_at	AT5G54440		binding	700	174.9	4	3.54e-06
	260930_at	AT1G02620		GTP-binding protein (SAR1A)	304.1	63.8	4.8	3.54e-06
	259202_at	AT3G09100		mRNA capping enzyme family protein	456.3	94.1	4.8	3.62e-06
	261524_at	AT1G14300		binding	761.6	218.5	3.5	3.64e-06
	251789_at	AT3G55450		protein kinase, putative	1500.8	566.6	2.6	3.66e-06
	251013_at	AT5G02540		short-chain dehydrogenase/reductase (SDR) family protein	1310.5	107.4	12.2	3.68e-06
	254493_at	AT4G20020		similar to unknown protein [Arabidopsis thaliana] (TAIR:AT4G20020.2)	467.3	111	4.2	3.73e-06
	258100_at	AT3G23550		MATE efflux family protein	4227	774.5	5.5	3.74e-06
	250243_at	AT5G13630	GUN5	GENOMES UNCOUPLED 5	3592.2	334.3	10.7	3.75e-06
	261547_at	AT1G63500		protein kinase-related	1097.2	355.3	3.1	3.8e-06
	262570_at	AT1G15200		protein-protein interaction regulator family protein	335.5	76.9	4.4	3.82e-06
	246031_at	AT5G21160		La domain-containing protein / proline-rich family protein	1162.6	238	4.9	3.85e-06
	267610_at	AT2G26650	AKT1	ARABIDOPSIS K TRANSPORTER 1; cyclic nucleotide binding	199.3	9.7	20.6	3.9e-06
	258424_at	AT3G16750		unknown protein	200.9	47.7	4.2	3.94e-06
	247588_at	AT5G60640	ATPDIL1-4	PDI-LIKE 1-4; thiol-disulfide exchange intermediate	3008.4	1436.4	2.1	3.97e-06
	259637_at	AT1G52260	ATPDIL1-5	PDI-LIKE 1-5; thiol-disulfide exchange intermediate	230	64.7	3.6	4e-06
	266288_s_at	AT2G29200	APUM1	ARABIDOPSIS PUMILIO 1; RNA binding	411.1	72.9	5.6	4.02e-06
	248419_at	AT5G51550		phosphate-responsive 1 family protein	2735.5	649.1	4.2	4.13e-06
	261202_at	AT1G12910	ATAN11	ANTHOCYANIN11; nucleotide binding	1158.7	507.8	2.3	4.17e-06
	257174_at	AT3G27190		uracil phosphoribosyltransferase, putative / UMP pyrophosphorylase, putative	166.1	74.2	2.2	4.22e-06
	258701_at	AT3G09720		DEAD/DEAH box helicase, putative	102	49.9	2	4.22e-06
	259113_at	AT3G05510		phospholipid/glycerol acyltransferase family protein	248.9	62.7	4	4.36e-06
	265412_at	AT2G16640	ATTOC132/TOC132	MULTIMERIC TRANSLOCON COMPLEX IN THE OUTER ENVELOPE MEMBRANE 132	414.6	76	5.5	4.62e-06
	248684_at	AT5G48485	DIR1	DEFECTIVE IN INDUCED RESISTANCE 1; lipid binding	1315.2	232.6	5.7	4.84e-06
	246051_at	AT5G28840	GME	GDP-D-MANNOSE 3',5'-EPIMERASE; GDP-mannose 3,5-epimerase	5683	1954.6	2.9	4.87e-06
	254079_at	AT4G25730		FtsJ-like methyltransferase family protein	285.4	21.3	13.4	4.91e-06
	258104_at	AT3G23620		brix domain-containing protein	705.8	207.1	3.4	4.93e-06
	246111_at	AT5G20170		similar to hypothetical protein [Vitis vinifera] (GB:CAN63500.1)	412.3	120.7	3.4	4.97e-06
	253854_at	AT4G27900		similar to unknown protein [Arabidopsis thaliana] (TAIR:AT4G27900.1)	1832.8	372.2	4.9	5.07e-06
	254218_at	AT4G23740		leucine-rich repeat transmembrane protein kinase, putative	219.7	69.7	3.2	5.15e-06
	246180_at	AT5G20840		phosphoinositide phosphatase family protein	541.6	115.3	4.7	5.3e-06
	260531_at	AT2G47240		long-chain-fatty-acid--CoA ligase family protein / long-chain acyl-CoA synthetase family protein	133.5	19.7	6.8	5.3e-06
	247792_at	AT5G58787		zinc finger (C3HC4-type RING finger) family protein	654.6	208.9	3.1	5.5e-06
	255631_at	AT4G00710		protein kinase family protein	1615.1	601.5	2.7	5.61e-06
	255586_at	AT4G01560	MEE49	maternal effect embryo arrest 49	545.1	147.9	3.7	5.66e-06
	258696_at	AT3G09650	HCF152	HIGH CHLOROPHYLL FLUORESCENCE 152	285.9	37	7.7	5.72e-06
	260815_at	AT1G06950	ATTIC110/TIC110	TRANSLOCON AT THE INNER ENVELOPE MEMBRANE OF CHLOROPLASTS 110	701.1	77.3	9.1	5.82e-06
	258935_at	AT3G10120		similar to unknown protein [Arabidopsis thaliana] (TAIR:AT5G03890.1)	266.4	58.3	4.6	5.84e-06
	266175_at	AT2G02450	ANAC034/ANAC035	Arabidopsis NAC domain containing protein 34/35	218.5	16.9	12.9	5.96e-06
	255365_at	AT4G04040	MEE51	maternal effect embryo arrest 51; diphosphate-fructose-6-phosphate 1-phosphotransferase	1481	362.1	4.1	6.04e-06
	254105_at	AT4G25080	CHLM	MAGNESIUM-PROTOPORPHYRIN IX METHYLTRANSFERASE	4557.4	1517	3	6.11e-06
	252272_at	AT3G49670	BAM2	big apical meristem 2; ATP binding / protein serine/threonine kinase	308.8	83.1	3.7	6.15e-06
	254944_at	AT4G10930		similar to hypothetical protein [Vitis vinifera] (GB:CAN74396.1)	140.7	43.5	3.2	6.2e-06
	256106_at	AT1G16870		mitochondrial 28S ribosomal protein S29-related	989.7	220	4.5	6.23e-06
	255656_at	AT4G00990		transcription factor jumonji (jmjC) domain-containing protein	176.9	17.1	10.3	6.29e-06
	251383_at	AT3G60740	TTN1	TITAN 1	172.7	53.3	3.2	6.32e-06
	259504_at	AT1G15690	AVP1	vacuolar-type H+-pumping pyrophosphatase 1; ATPase	11941	4864.8	2.5	6.49e-06
	245915_s_at	AT5G19780	TUA5	tubulin alpha-5	9003.1	1917	4.7	6.69e-06
	259000_at	AT3G01860		similar to unknown protein [Arabidopsis thaliana] (TAIR:AT3G27210.1)	286.1	31.7	9	7.1e-06
	266246_at	AT2G27690	CYP94C1	cytochrome P450, family 94, subfamily C, polypeptide 1	2652.2	514.4	5.2	7.35e-06
	245696_at	AT5G04190	PKS4	PHYTOCHROME KINASE SUBSTRATE 4	352.3	26.5	13.3	7.88e-06
	253876_at	AT4G27430	CIP7	COP1-INTERACTING PROTEIN 7	568.2	109.3	5.2	7.9e-06
	256905_at	AT3G23990	HSP60	Heat shock protein 60; ATP binding / protein binding / unfolded protein binding	857.9	164.4	5.2	8.16e-06
	258920_at	AT3G10520	AHB2	NON-SYMBIOTIC HAEMOGLOBIN 2	1750	328.7	5.3	8.24e-06
	255650_s_at	AT5G37190	CIP4	COP1-INTERACTING PROTEIN 4	140.1	20.8	6.7	8.28e-06
	251278_at	AT3G61780	EMB1703	EMBRYO DEFECTIVE 1703	163.1	29	5.6	8.4e-06
	261911_at	AT1G80750		60S ribosomal protein L7 (RPL7A)	385	136.3	2.8	8.41e-06
	259444_at	AT1G02370		pentatricopeptide (PPR) repeat-containing protein	149.4	8.3	18.1	8.68e-06
	260312_at	AT1G63880		disease resistance protein (TIR-NBS-LRR class), putative	957	192.8	5	8.89e-06
	263586_at	AT2G25350		phox (PX) domain-containing protein	156.1	20.1	7.8	9.12e-06
	266956_at	AT2G34510		similar to unknown protein [Arabidopsis thaliana] (TAIR:AT1G29980.1)	581.2	123	4.7	9.45e-06
	263126_at	AT1G78460		SOUL heme-binding family protein	2679.4	1009.7	2.7	1.01e-05
	255720_at	AT1G32060	PRK	PHOSPHORIBULOKINASE; ATP binding / phosphoribulokinase/ protein binding	6950.5	1740.8	4	1.02e-05
	260031_at	AT1G68790	LINC3	LITTLE NUCLEI3	379.7	49.5	7.7	1.02e-05
	257311_at	AT3G26570	PHT2;1	phosphate transporter 2;1	1889.9	663.7	2.8	1.03e-05
	257510_at	AT1G55360		similar to unknown protein [Arabidopsis thaliana] (TAIR:AT5G56530.1)	1291.2	226.2	5.7	1.03e-05
	250216_at	AT5G14090		similar to hypothetical protein [Vitis vinifera] (GB:CAN72196.1)	171	18.9	9.1	1.04e-05
	249094_at	AT5G43890	SUPER1/YUCCA5	SUPPRESSOR OF ER1; monooxygenase	563.3	28.4	19.9	1.06e-05
	259505_at	AT1G15810		ribosomal protein S15 family protein	276.8	101.6	2.7	1.06e-05
	264698_at	AT1G70200		RNA recognition motif (RRM)-containing protein	360.8	47.8	7.6	1.07e-05
	263679_at	AT1G59990		DEAD/DEAH box helicase, putative (RH22)	404.5	47.4	8.5	1.1e-05
	254656_at	AT4G18070		similar to unknown protein [Arabidopsis thaliana] (TAIR:AT1G29530.1)	1532.1	684.8	2.2	1.12e-05
	248222_at	AT5G53570		RabGAP/TBC domain-containing protein	991.4	358	2.8	1.13e-05
	258334_at	AT3G16010		pentatricopeptide (PPR) repeat-containing protein	311.2	68.9	4.5	1.13e-05
	247370_at	AT5G63320		similar to unknown protein [Arabidopsis thaliana] (TAIR:AT2G22795.1)	166.9	23.5	7.1	1.15e-05
	246550_at	AT5G14920		gibberellin-regulated family protein	5792	1251.6	4.6	1.19e-05
	262847_at	AT1G14840	ATMAP70-4	microtubule-associated proteins 70-4; microtubule binding	114.8	24.8	4.6	1.19e-05
	250582_at	AT5G07580		DNA binding / transcription factor	1711.7	330.4	5.2	1.24e-05
	247157_at	AT5G65770	LINC4	LITTLE NUCLEI4	735	73.8	10	1.25e-05
	251657_at	AT3G57000		nucleolar essential protein-related	628.5	265.2	2.4	1.31e-05
	251197_at	AT3G62960		glutaredoxin family protein	100.8	5.4	18.5	1.33e-05
	260157_at	AT1G52930		brix domain-containing protein	521	135.3	3.9	1.33e-05
	255344_s_at	AT4G04570		protein kinase family protein	554.1	158.8	3.5	1.34e-05
	249827_at	AT5G23330		riboflavin biosynthesis protein-related	252.2	86.6	2.9	1.36e-05
	250063_at	AT5G17880	CSA1	CONSTITUTIVE SHADE-AVOIDANCE1; ATP binding / protein binding / transmembrane receptor	429.2	96.1	4.5	1.39e-05
	251395_at	AT2G45470	FLA8	Arabinogalactan protein 8	778.7	84.7	9.2	1.39e-05
	262775_at	AT1G13000		similar to unknown protein [Arabidopsis thaliana] (TAIR:AT1G13000.2)	453.9	198.3	2.3	1.4e-05
	266262_at	AT2G27590		similar to unnamed protein product [Vitis vinifera] (GB:CAO48766.1)	203.7	50	4.1	1.41e-05
	255668_s_at	AT4G00238		DNA-binding storekeeper protein-related	147.8	46.5	3.2	1.47e-05
	259560_at	AT1G21270	WAK2	wall-associated kinase 2; protein serine/threonine kinase	851.1	119.1	7.1	1.47e-05
	266166_at	AT2G28080		glycosyltransferase family protein	805	197.5	4.1	1.48e-05
	264438_at	AT1G27400		60S ribosomal protein L17 (RPL17A)	1998.6	797.1	2.5	1.5e-05
	251008_at	AT5G02710		similar to unnamed protein product [Vitis vinifera] (GB:CAO18074.1)	323.5	87.9	3.7	1.51e-05
	252392_s_at	AT3G47890		ubiquitin carboxyl-terminal hydrolase-related	231.2	39.9	5.8	1.55e-05
	251154_at	AT3G63110	ATIPT3	Arabidopsis thaliana isopentenyltransferase 3; transferase	313.3	72.5	4.3	1.58e-05
	253167_at	AT4G35310	CPK5	CALMODULIN-DOMAIN PROTEIN KINASE 5; calmodulin-dependent protein kinase	2289	593.1	3.9	1.58e-05
	267201_at	AT2G31010		protein kinase family protein	267.8	43.5	6.2	1.59e-05
	247272_at	AT5G64300	ATGCH	ARABIDOPSIS THALIANA GTP CYCLOHYDROLASE II	1653.2	461.1	3.6	1.64e-05
	265092_at	AT1G03910		similar to unnamed protein product [Vitis vinifera] (GB:CAO62957.1)	878.3	166.6	5.3	1.68e-05
	254331_s_at	AT4G22710	CYP706A2	cytochrome P450, family 706, subfamily A, polypeptide 2; oxygen binding	7206	1867.7	3.9	1.69e-05
	252576_s_at	AT3G45450		Clp amino terminal domain-containing protein	112.9	25.6	4.4	1.75e-05
	261453_at	AT1G21130		O-methyltransferase, putative	2434.6	657	3.7	1.77e-05
	257902_at	AT3G28450		leucine-rich repeat transmembrane protein kinase, putative	1037.6	398	2.6	1.79e-05
	257759_at	AT3G23070		similar to unknown protein [Arabidopsis thaliana] (TAIR:AT3G23070.1)	271	42.1	6.4	1.82e-05
	251797_at	AT3G55560	AGF2	AT-HOOK PROTEIN OF GA FEEDBACK 2	503.2	231	2.2	1.84e-05
	258333_at	AT3G16000	MFP1	MAR BINDING FILAMENT-LIKE PROTEIN 1	1071.3	110.7	9.7	1.88e-05
	253092_at	AT4G37380		pentatricopeptide (PPR) repeat-containing protein	107	11.9	9	2.01e-05
	245704_at	AT5G04290		KOW domain-containing transcription factor family protein	172.6	54.7	3.2	2.02e-05
	267537_at	AT2G41880	GK-1	GUANYLATE KINASE 1; guanylate kinase	960.5	455.8	2.1	2.02e-05
	254660_at	AT4G18250		receptor serine/threonine kinase, putative	442.2	10.7	41.2	2.04e-05
	258549_at	AT3G06930		protein arginine N-methyltransferase family protein	251.1	85.2	2.9	2.04e-05
	260498_at	AT2G41710		ovule development protein, putative	553.7	137.3	4	2.09e-05
	261031_at	AT1G17360		COP1-interacting protein-related	263.8	82.4	3.2	2.13e-05
	261230_at	AT1G20010	TUB5	tubulin beta-5 chain	1312.3	311.5	4.2	2.14e-05
	260984_at	AT1G53645		hydroxyproline-rich glycoprotein family protein	578.7	97.5	5.9	2.17e-05
	252549_at	AT3G45860		receptor-like protein kinase, putative	1621.6	191.3	8.5	2.3e-05
	246633_at	AT1G29720		protein kinase family protein	410.1	52.8	7.8	2.31e-05
	255564_s_at	AT4G01770	RGXT1	RHAMNOGALACTURONAN XYLOSYLTRANSFERASE 1; UDP-xylosyltransferase	244.9	45.6	5.4	2.36e-05
	246371_at	AT1G51940		protein kinase family protein / peptidoglycan-binding LysM domain-containing protein	799.2	180.8	4.4	2.4e-05
	252858_at	AT4G39770		trehalose-6-phosphate phosphatase, putative	191.1	26.9	7.1	2.52e-05
	262366_at	AT1G72890		disease resistance protein (TIR-NBS class), putative	520.8	193	2.7	2.58e-05
	259788_at	AT1G29670		GDSL-motif lipase/hydrolase family protein	13969.6	4471.4	3.1	2.63e-05
	263804_at	AT2G40270		protein kinase family protein	2163.7	936.9	2.3	2.63e-05
	266856_at	AT2G26910	ATPDR4/PDR4	PLEIOTROPIC DRUG RESISTANCE 4; ATPase	1029.8	332.9	3.1	2.64e-05
	259892_at	AT1G72610	GLP1	GERMIN-LIKE PROTEIN 1; manganese ion binding / metal ion binding / nutrient reservoir	23370.9	9743.1	2.4	2.65e-05
	257891_at	AT3G17170	RFC3	REGULATOR OF FATTY-ACID COMPOSITION 3; structural constituent of ribosome	348.9	40.6	8.6	2.66e-05
	258164_at	AT3G17910	SURF1	SURFEIT 1	296.6	112.5	2.6	2.7e-05
	250461_at	AT5G10010		similar to unknown protein [Arabidopsis thaliana] (TAIR:AT5G64910.1)	293.7	71	4.1	2.83e-05
	246195_at	AT4G36410	UBC17	UBIQUITIN-CONJUGATING ENZYME 17; ubiquitin-protein ligase	3967.6	434.6	9.1	3.03e-05
	263987_at	AT2G42690		lipase, putative	1674.4	246.9	6.8	3.05e-05
	250843_at	AT5G04430		KH domain-containing protein NOVA, putative	1744.7	594.2	2.9	3.06e-05
	266300_at	AT2G01420	PIN4	PIN-FORMED 4; auxin:hydrogen symporter/ transporter	1229.6	304.1	4	3.08e-05
	261981_at	AT1G33811		GDSL-motif lipase/hydrolase family protein	880.2	51.2	17.2	3.6e-05
	259812_at	AT1G49840		similar to unknown protein [Arabidopsis thaliana] (TAIR:AT1G49840.1)	184.1	60.1	3.1	3.66e-05
	247474_at	AT5G62280		similar to unknown protein [Arabidopsis thaliana] (TAIR:AT2G45360.1)	600.3	33.3	18	3.73e-05
	255596_at	AT4G01720	WRKY47	WRKY DNA-binding protein 47; transcription factor	984.6	202.8	4.9	3.74e-05
	250729_at	AT5G06460	ATUBA2	Arabidopsis thaliana ubiquitin activating enzyme 2	379.4	106	3.6	3.77e-05
	251906_at	AT3G53720	ATCHX20	CATION/H+ EXCHANGER 20; monovalent cation:proton antiporter	453.5	112.8	4	3.85e-05
	257367_at	AT2G25780		similar to unknown protein [Arabidopsis thaliana] (TAIR:AT1G79770.1)	134.4	12.6	10.7	3.97e-05
	259763_at	AT1G77630		peptidoglycan-binding LysM domain-containing protein	215	47.9	4.5	4.05e-05
	250777_at	AT5G05440		similar to unknown protein [Arabidopsis thaliana] (TAIR:AT2G38310.1)	5936.5	1492.6	4	4.09e-05
	254019_at	AT4G26190		similar to unknown protein [Arabidopsis thaliana] (TAIR:AT2G36550.1)	254.7	82.5	3.1	4.2e-05
	248903_at	AT5G46290	KAS I	3-KETOACYL-ACYL CARRIER PROTEIN SYNTHASE I; fatty-acid synthase	2239.8	866.2	2.6	4.38e-05
	252441_at	AT3G46780	PTAC16	PLASTID TRANSCRIPTIONALLY ACTIVE18; binding / catalytic	5204.7	540.8	9.6	4.41e-05
	256525_at	AT1G66180		aspartyl protease family protein	1041.1	337.1	3.1	4.47e-05
	263864_at	AT2G04530	CPZ	CPZ	374.3	89.3	4.2	4.51e-05
	247404_at	AT5G62890		permease, putative	769.8	234.8	3.3	4.74e-05
	250703_at	AT5G06360		ribosomal protein S8e family protein	1592.7	808.2	2	4.85e-05
	245347_at	AT4G14890		ferredoxin family protein	877.2	226.5	3.9	4.93e-05
	263549_at	AT2G21650	MEE3	maternal effect embryo arrest 3; DNA binding / transcripti	265	45.6	5.8	5.04e-05
	258987_at	AT3G08950		electron transport SCO1/SenC family protein	368.3	178.7	2.1	5.09e-05
	246921_at	AT5G25080		similar to unnamed protein product [Vitis vinifera] (GB:CAO44352.1)	228.5	99.4	2.3	5.13e-05
	246238_at	AT4G36670		mannitol transporter, putative	6768	3283.8	2.1	5.2e-05
	267614_at	AT2G26710	BAS1/CYP734A1	PHYB ACTIVATION TAGGED SUPPRESSOR 1; oxygen binding	301.8	6.4	47.2	5.48e-05
	262383_at	AT1G72940		disease resistance protein (TIR-NBS class), putative	1392.3	322.9	4.3	5.49e-05
	267346_at	AT2G39940	COI1	CORONATINE INSENSITIVE 1; ubiquitin-protein ligase	533.8	237	2.3	5.61e-05
	265864_at	AT2G01750	ATMAP70-3	microtubule-associated proteins 70-3; microtubule binding	71.2	10.9	6.6	6.13e-05
	250791_at	AT5G05610		PHD finger family protein	593.8	361.5	1.6	6.67e-05
	248794_at	AT5G47220	ATERF-2/ATERF2/ERF2	ETHYLENE RESPONSE FACTOR 2; DNA binding / transcr	936.4	214.7	4.4	6.75e-05
	250444_at	AT5G10560		glycosyl hydrolase family 3 protein	832.2	236.4	3.5	6.75e-05
	247949_at	AT5G57220	CYP81F2	cytochrome P450, family 81, subfamily F, polypeptide 2; oxygen binding	1370.9	214.1	6.4	6.76e-05
	260709_at	AT1G32500	ATNAP6	NON-INTRINSIC ABC PROTEIN 6; protein binding	1030	426.6	2.4	6.96e-05
	263600_at	AT2G16390	DRD1	DEFECTIVE IN RNA-DIRECTED DNA METHYLATION 1; ATP binding	122.6	11.2	11	7e-05
	248123_at	AT5G54720		ankyrin repeat family protein	633.2	48.7	13	7.19e-05
	246231_at	AT4G37080		similar to unknown protein [Arabidopsis thaliana] (TAIR:AT5G42690.2)	253	40.6	6.2	7.39e-05
	255447_at	AT4G02790		GTP-binding family protein	621.4	157.7	3.9	7.8e-05
	255595_at	AT4G01700		chitinase, putative	2358.2	362.4	6.5	8.41e-05
	249156_s_at	AT5G43490		similar to unnamed protein product [Vitis vinifera] (GB:CAO43512.1)	137.2	50.2	2.7	8.56e-05
	262502_at	AT1G21600	PTAC6	PLASTID TRANSCRIPTIONALLY ACTIVE6	529	217.5	2.4	8.65e-05
	256825_at	AT3G22120	CWLP	CELL WALL-PLASMA MEMBRANE LINKER PROTEIN; lipid binding	3330.5	347.2	9.6	8.76e-05
	259608_at	AT1G27960	ECT9	evolutionarily conserved C-terminal region 9	295.1	63.7	4.6	8.88e-05
	262263_at	AT1G70940	PIN3	PIN-FORMED 3; auxin:hydrogen symporter/ transporter	1370.9	185.5	7.4	9.42e-05
	262584_at	AT1G15440		transducin family protein / WD-40 repeat family protein	263.7	78.3	3.4	9.69e-05
	247450_at	AT5G62350		invertase/pectin methylesterase inhibitor family protein	8885.3	4083.5	2.2	9.98e-05
	257756_at	AT3G18680		aspartate/glutamate/uridylate kinase family protein	817.3	217.1	3.8	9.99e-05
