# Supplementary material for: Common and unique elements of the ABA-regulated transcriptome of Arabidopsis guard cells
Source: BMC Genomics. 2011 May 9;12:216. doi: 10.1186/1471-2164-12-216 (PMC3115880; doi:10.1186/1471-2164-12-216)
Supplement: Additional file 4 — New ABA-responsive genes in Arabidopsis guard cells. This file lists all the new ABA-responsive genes in guard cells not previously reported by any of the 11 previous ABA transcriptome studies that we evaluated. [file 1471-2164-12-216-S4.XLS]

## Sheet: new ABA-regulated genes in GC
New ABA-responsive genes in Arabidopsis guard cells (P-value<1.0´10-4)
	Probes	AGI #	Gene name	Description	P-value
	254854_at	AT4G12130		aminomethyltransferase	1.17e-12
ABA-induced genes	259188_at	AT3G01510		5'-AMP-activated protein kinase beta-1 subunit-related	2.52e-12
	258397_at	AT3G15357		unknown protein	2.73e-12
	250207_at	AT5G13930	ATCHS/CHS/TT4	CHALCONE SYNTHASE; naringenin-chalcone synthase	4.68e-11
	258627_at	AT3G04460	APM4/ATPEX12/PEX12	PEROXIN-12; actin binding	6.32e-11
	265935_at	AT2G19580	TET2	TETRASPANIN2	1.08e-10
	253590_at	253590_at		no_match	4.54e-10
	265244_at	AT2G43018	CPuORF17	Conserved peptide upstream open reading frame 17	5.68e-10
	256998_at	AT3G14180		transcription factor	1.16e-09
	256468_at	AT1G32550		ferredoxin family protein	1.27e-09
	250070_at	AT5G17980		C2 domain-containing protein	1.49e-09
	246998_at	AT5G67370		similar to unknown protein [Arabidopsis thaliana] (TAIR:AT5G11840.1)	1.77e-09
	266869_at	AT2G44660		transferase, transferring glycosyl groups	1.82e-09
	258143_at	AT3G18170		similar to unknown protein [Arabidopsis thaliana] (TAIR:AT3G18180.1)	1.87e-09
	255066_at	AT4G08980		F-box family protein (FBW2)	2.39e-09
	260262_at	AT1G68470		exostosin family protein	2.39e-09
	266001_at	AT2G24150	HHP3	heptahelical protein 3; receptor	2.58e-09
	247593_at	AT5G60790	ATGCN1	Arabidopsis thaliana general control non-repressible 1	4.28e-09
	267315_at	267315_at		no_match	4.62e-09
	247544_at	AT5G61670		heat shock protein binding / unfolded protein binding	5e-09
	258106_at	AT3G23580	RNR2/RNR2A	RIBONUCLEOTIDE REDUCTASE 2A; ribonucleoside-diphosphate	6e-09
	245395_at	AT4G17420		similar to unknown protein [Arabidopsis thaliana] (TAIR:AT5G47420.1)	7.56e-09
	259993_at	AT1G67960		similar to unnamed protein product [Vitis vinifera] (GB:CAO42391.1)	8.18e-09
	254199_at	254199_at		no_match	1.01e-08
	248919_at	AT5G45920		carboxylesterase	1.34e-08
	246417_at	AT5G16990		NADP-dependent oxidoreductase, putative	1.5e-08
	265842_at	AT2G35700		AP2 domain-containing transcription factor, putative	1.56e-08
	254922_at	AT4G11370	RHA1A	RING-H2 finger A1A; protein binding / zinc ion binding	1.72e-08
	263807_at	AT2G04400		indole-3-glycerol phosphate synthase (IGPS)	1.75e-08
	250621_at	AT5G07250		rhomboid family protein	2.29e-08
	257855_at	AT3G13040		myb family transcription factor	2.44e-08
	255691_at	AT4G00370	ANTR2	anion transporter 2; organic anion transmembrane transporter	2.5e-08
	253220_s_at	AT4G34930		1-phosphatidylinositol phosphodiesterase-related	2.65e-08
	259433_at	AT1G01570		fringe-related protein	2.79e-08
	265183_at	AT1G23750		DNA-binding protein-related	2.9e-08
	247368_at	AT5G63330		DNA-binding bromodomain-containing protein	3.41e-08
	261661_at	AT1G18360		hydrolase, alpha/beta fold family protein	3.71e-08
	248090_at	AT5G55090	MAPKKK15	Mitogen-activated protein kinase kinase kinase 15; kinase	4.79e-08
	260241_at	AT1G63710	CYP86A7	cytochrome P450, family 86, subfamily A, polypeptide 7; oxygen binding	5.86e-08
	266643_s_at	AT2G29730		UDP-glucoronosyl/UDP-glucosyl transferase family protein	7.45e-08
	250930_at	AT5G03160		DNAJ heat shock N-terminal domain-containing protein	8.84e-08
	252187_at	AT3G50850		similar to unknown protein [Arabidopsis thaliana] (TAIR:AT5G49560.1)	1.02e-07
	264839_at	AT1G03630	POR C	PROTOCHLOROPHYLLIDE OXIDOREDUCTASE; NADPH dehydrogenase/ oxidoreductase	1.09e-07
	266189_at	AT2G39020		GCN5-related N-acetyltransferase (GNAT) family protein	1.17e-07
	260481_at	AT1G10960	ATFD1	FERREDOXIN 1; 2 iron, 2 sulfur cluster binding / electron carrier	1.24e-07
	256039_at	AT1G19190		hydrolase	1.75e-07
	246627_s_at	AT2G45300		3-phosphoshikimate 1-carboxyvinyltransferase / 5-enolpyruvylshikimate-3-phosphate / EPSP synthase	1.82e-07
	267212_at	AT2G44060		late embryogenesis abundant family protein / LEA family protein	1.92e-07
	254993_at	AT4G10730		kinase	2.06e-07
	266488_at	AT2G47670		invertase/pectin methylesterase inhibitor family protein	2.1e-07
	251840_at	AT3G54960	ATPDIL1-3	PDI-LIKE 1-3; thiol-disulfide exchange intermediate	2.28e-07
	254352_at	AT4G22320		similar to unknown protein [Arabidopsis thaliana] (TAIR:AT5G55210.1)	2.55e-07
	247550_at	AT5G61370		pentatricopeptide (PPR) repeat-containing protein	2.6e-07
	259537_at	AT1G12370	PHR1	PHOTOLYASE 1	2.74e-07
	255884_at	AT1G20310		similar to unknown protein [Arabidopsis thaliana] (TAIR:AT1G76070.1)	2.77e-07
	245237_at	AT4G25520	SLK1	SEUSS-LIKE 1; transcription regulator	3.29e-07
	258797_at	AT3G04730	IAA16	indoleacetic acid-induced protein 16; transcription factor	3.41e-07
	248544_at	248544_at		no_match	3.6e-07
	260229_at	AT1G74370		zinc finger (C3HC4-type RING finger) family protein	3.64e-07
	261639_at	AT1G50010	TUA2	tubulin alpha-2 chain	3.81e-07
	248261_at	AT5G53280	PDV1	PLASTID DIVISION1	3.97e-07
	260089_at	AT1G73170		ATP binding / ATP-dependent peptidase/ nucleoside-triphosphatase	4.35e-07
	247529_at	AT5G61520		hexose transporter, putative	4.56e-07
	246468_at	AT5G17050		UDP-glucoronosyl/UDP-glucosyl transferase family protein	4.96e-07
	253237_at	AT4G34240	ALDH3I1	Aldehyde dehydrogenase 3I1; 3-chloroallyl aldehyde dehydrogenase/ aldehyde dehydrogenase (NAD)	5.3e-07
	249968_at	AT5G19070		similar to unknown protein [Arabidopsis thaliana] (TAIR:AT1G03260.1)	5.64e-07
	262180_at	AT1G78050		phosphoglycerate/bisphosphoglycerate mutase family protein	6.47e-07
	251941_at	AT3G53470		similar to unnamed protein product [Vitis vinifera] (GB:CAO18045.1)	6.67e-07
	247899_at	AT5G57345		similar to unknown [Populus trichocarpa x Populus deltoides] (GB:ABK96592.1)	7.74e-07
	245797_at	AT1G45230		defective chloroplasts and leaves protein-related	7.88e-07
	258483_at	AT3G02570	MEE31	maternal effect embryo arrest 31; mannose-6-phosphate isomer	7.99e-07
	266502_at	AT2G47720		similar to AtATG18a (Arabidopsis thaliana homolog of yeast autophagy 18 (ATG18) a)	8.81e-07
	266772_s_at	AT4G16540		heat shock protein-related	8.87e-07
	256093_at	AT1G20823		zinc finger (C3HC4-type RING finger) family protein	1.03e-06
	263608_at	AT2G16260		pseudogene of glycine-rich RNA-binding protein	1.05e-06
	263134_at	AT1G78570	RHM1/ROL1	RHAMNOSE BIOSYNTHESIS1; UDP-L-rhamnose synthase/ UDP-glucose 4,6-dehydratase	1.17e-06
	254089_at	AT4G24800		MA3 domain-containing protein	1.26e-06
	247075_at	AT5G66410	PLP3B	PHOSDUCIN-LIKE PROTEIN 3 HOMOLOG)	1.32e-06
	266898_at	AT2G45990		similar to unnamed protein product [Vitis vinifera] (GB:CAO39632.1)	1.39e-06
	254223_at	AT4G23730		aldose 1-epimerase family protein	1.43e-06
	245723_at	AT1G73400		pentatricopeptide (PPR) repeat-containing protein	1.49e-06
	246645_at	AT5G35080		protein binding	1.53e-06
	256934_at	AT3G22530		similar to unknown protein [Arabidopsis thaliana] (TAIR:AT4G14830.1)	2.24e-06
	264114_at	AT2G31270	ATCDT1A/CDT1/CDT1A	ARABIDOPSIS HOMOLOG OF YEAST CDT1 A; cyclin-dependent protein	2.56e-06
	253000_at	AT4G38360		similar to unknown protein [Arabidopsis thaliana] (TAIR:AT1G77220.1)	2.68e-06
	259605_at	AT1G27910		U-box domain-containing protein	2.73e-06
	248253_at	AT5G53290	CRF3	CYTOKININ RESPONSE FACTOR 3; DNA binding / transcription factor	2.82e-06
	257410_at	AT1G24340	EMB2421	EMBRYO DEFECTIVE 2421; monooxygenase	2.9e-06
	248819_at	AT5G47050		ATP binding / protein binding / shikimate kinase/ zinc ion binding	3.17e-06
	264326_at	AT1G04230		similar to unknown protein [Arabidopsis thaliana] (TAIR:AT5G43720.1)	3.2e-06
	256514_at	AT1G66130		oxidoreductase N-terminal domain-containing protein	3.22e-06
	250824_at	AT5G05200		ABC1 family protein	3.45e-06
	251819_at	AT3G55030	PGPS2	phosphatidylglycerolphosphate synthase 2; CDP-alcohol phosph	3.51e-06
	247265_at	AT5G64550		loricrin-related	3.6e-06
	248001_at	AT5G55990	CBL2	calcineurin B-like protein 2; calcium ion binding	3.89e-06
	251730_at	AT3G56330		N2,N2-dimethylguanosine tRNA methyltransferase family protein	4.11e-06
	258108_at	AT3G23570		dienelactone hydrolase family protein	4.2e-06
	245398_at	AT4G14900		hydroxyproline-rich glycoprotein family protein	4.21e-06
	262690_at	AT1G62720		binding	4.23e-06
	266332_at	AT2G32415		3'-5' exonuclease/ nucleic acid binding	4.24e-06
	247290_at	AT5G64450		similar to unknown protein [Arabidopsis thaliana] (TAIR:AT3G62200.1)	4.39e-06
	266720_s_at	AT2G46670		pseudo-response regulator, putative / timing of CAB expression 1-like protein, putative	4.4e-06
	252226_at	AT3G49880		glycosyl hydrolase family protein 43	4.85e-06
	256143_at	AT1G48830		40S ribosomal protein S7 (RPS7A)	5.43e-06
	247901_at	AT5G57300		UbiE/COQ5 methyltransferase family protein	5.87e-06
	254043_at	AT4G25990	CIL	CIL	6.14e-06
	263786_at	AT2G46370	JAR1	JASMONATE RESISTANT 1	6.18e-06
	261169_at	AT1G04920	ATSPS3F	sucrose phosphate synthase 3F; sucrose-phosphate synthase/ transferase	7.12e-06
	266655_at	AT2G25880	ATAUR2	ATAURORA2; histone serine kinase(H3-S10 specific) / kinase	7.47e-06
	253500_at	AT4G31920	ARR10	ARABIDOPSIS RESPONSE REGULATOR 10; transcription factor/ two-component response regulator	7.62e-06
	263696_at	AT1G31230	AK-HSDH/AK-HSDH I	ASPARTATE KINASE-HOMOSERINE DEHYDROGENASE I; aspartate kinase	7.77e-06
	260209_at	AT1G68552	CPuORF53	Conserved peptide upstream open reading frame 53	8.96e-06
	260304_at	AT1G70480		similar to unknown protein [Arabidopsis thaliana] (TAIR:AT1G23560.1)	9.04e-06
	254662_at	AT4G18270	ATTRANS11	Arabidopsis thaliana translocase 11; catalytic	1.05e-05
	253712_at	AT4G29330	DER1	DERLIN-1	1.15e-05
	253316_s_at	AT4G34300		glycine-rich protein	1.23e-05
	257713_at	AT3G27380	SDH2-1	succinate dehydrogenase 2-1	1.4e-05
	260379_at	260379_at		no_match	1.62e-05
	248785_at	AT5G47400		similar to hypothetical protein 25.t00068 [Brassica oleracea](GB:ABD64961.1)	1.84e-05
	262641_at	AT1G62730		similar to hypothetical protein [Vitis vinifera] (GB:CAN63693.1)	1.92e-05
	261904_at	261904_at		no_match	1.97e-05
	257420_at	AT1G77250		PHD finger family protein	2.11e-05
	245895_at	AT5G09230	SRT2	SRT2; DNA binding	2.23e-05
	267595_at	AT2G32990	ATGH9B8	ARABIDOPSIS THALIANA GLYCOSYL HYDROLASE 9B8; hydrolase, hydrolyzing O-glycosyl compounds	2.3e-05
	267170_at	AT2G37585		glycosyltransferase family 14 protein / core-2/I-branching enzyme family protein	2.34e-05
	247726_at	AT5G59430	ATTRP1	TELOMERE REPEAT BINDING PROTEIN 1); DNA binding	2.37e-05
	245270_at	AT4G14960	TUA6	tubulin alpha-6 chiain	2.42e-05
	251035_at	AT5G02220		similar to unknown [Picea sitchensis] (GB:ABK23883.1)	2.5e-05
	264040_at	AT2G03730	ACR5	ACT Domain Repeat 5	2.5e-05
	258293_at	AT3G23430	PHO1	PHOSPHATE 1	3.05e-05
	248786_at	AT5G47410		similar to hypothetical protein 25.t00068 [Brassica oleracea](GB:ABD64961.1)	3.13e-05
	267418_at	AT2G35000		zinc finger (C3HC4-type RING finger) family protein	3.22e-05
	264744_at	AT1G62050		similar to ankyrin repeat family protein [Arabidopsis thaliana] (TAIR:AT1G11740.1)	3.28e-05
	267180_at	AT2G37570	SLT1	SODIUM- AND LITHIUM-TOLERANT 1	3.87e-05
	255132_at	AT4G08170		inositol 1,3,4-trisphosphate 5/6-kinase family protein	4.31e-05
	248075_at	AT5G55740	CRR21	CHLORORESPIRATORY REDUCTION 21	4.61e-05
	253750_at	AT4G29000		tesmin/TSO1-like CXC domain-containing protein	4.9e-05
	251346_at	AT3G60980		pentatricopeptide (PPR) repeat-containing protein	5.02e-05
	259070_at	AT3G11670	DGD1	DIGALACTOSYL DIACYLGLYCEROL DEFICIENT 1; galactolipid galactosyltransferase	6.45e-05
	260955_at	AT1G06000		UDP-glucoronosyl/UDP-glucosyl transferase family protein	6.75e-05
	247029_at	AT5G67190		AP2 domain-containing transcription factor, putative	6.76e-05
	267069_at	AT2G41010	ATCAMBP25	ARABIDOPSIS THALIANA CALMODULIN (CAM)-BINDING PROTEIN OF 25 KDA; calmodulin binding	6.88e-05
	259155_at	AT3G10330		transcription initiation factor IIB-2 / general transcription factor	7.09e-05
	259220_at	AT3G03550		zinc finger (C3HC4-type RING finger) family protein	7.16e-05
	247222_at	AT5G64840	ATGCN5	Arabidopsis thaliana general control non-repressible 5	7.31e-05
	250934_at	AT5G03030		DNAJ heat shock N-terminal domain-containing protein	7.4e-05
	245078_at	AT2G23340		AP2 domain-containing transcription factor, putative	7.77e-05
	258670_at	AT3G08810		kelch repeat-containing F-box family protein	7.81e-05
	266133_at	AT2G45120		zinc finger (C2H2 type) family protein	4.68e-15
ABA-repressed genes	264939_at	AT1G60630		leucine-rich repeat family protein	8.16e-13
	257964_at	AT3G19850		phototropic-responsive NPH3 family protein	3.29e-12
	261146_at	AT1G19620		unknown protein	1.06e-11
	262480_at	AT1G11340		S-locus lectin protein kinase family protein	1.45e-11
	255310_at	AT4G04955	ATALN	ARABIDOPSIS ALLANTOINASE; allantoinase/ hydrolase	2.82e-11
	257036_at	AT3G19120		similar to unknown protein [Arabidopsis thaliana] (TAIR:AT5G12010.1)	3.39e-11
	253041_at	AT4G37870	PCK1/PEPCK	PHOSPHOENOLPYRUVATE CARBOXYKINASE 1; ATP binding	3.71e-11
	255564_s_at	AT4G01770	RGXT1	RHAMNOGALACTURONAN XYLOSYLTRANSFERASE 1; UDP-xylosyltransferase	1.24e-10
	248721_at	AT5G47780	GAUT4	Galacturonosyltransferase 4; polygalacturonate 4-alpha-galacturonosyltransferase/ transferase	2.44e-10
	248395_at	AT5G52120	ATPP2-A14	Phloem protein 2-A14; carbohydrate binding	2.86e-10
	260921_at	AT1G21540		AMP-binding protein, putative	4.58e-10
	264656_at	AT1G09010		glycoside hydrolase family 2 protein	7.33e-10
	245369_at	245369_at		no_match	1.13e-09
	259579_at	AT1G28010	PGP14	P-GLYCOPROTEIN 14; ATPase, coupled to transmembrane movement of substances	1.18e-09
	252014_at	AT3G52870		calmodulin-binding family protein	1.65e-09
	262680_at	AT1G75880		family II extracellular lipase 1 (EXL1)	2.47e-09
	257367_at	AT2G25780		similar to unknown protein [Arabidopsis thaliana] (TAIR:AT1G79770.1)	3.79e-09
	266896_at	AT2G45810		DEAD/DEAH box helicase, putative	6.66e-09
	251232_at	AT3G62780		C2 domain-containing protein	7.64e-09
	247870_at	AT5G57580		calmodulin-binding protein	1.54e-08
	258714_at	AT3G09770		zinc finger (C3HC4-type RING finger) family protein	1.63e-08
	255068_at	AT4G08920	CRY1	CRYPTOCHROME 1	1.67e-08
	256723_at	AT2G34160		nucleic acid binding	1.71e-08
	257247_at	AT3G24140	FMA	FMA (FAMA); DNA binding / transcription activator/ transcription factor	1.94e-08
	261109_at	AT1G75450	CKX5	CYTOKININ OXIDASE 5; cytokinin dehydrogenase	2.06e-08
	259259_at	AT3G11540	SPY	SPINDLY; transferase, transferring glycosyl groups	2.08e-08
	252091_at	AT3G51390		zinc finger (DHHC type) family protein	2.28e-08
	255939_at	AT1G12730		cell division cycle protein-related	2.54e-08
	262456_at	AT1G11260	STP1	SUGAR TRANSPORTER 1; carbohydrate transmembrane transporter	2.58e-08
	265412_at	AT2G16640	ATTOC132/TOC132	MULTIMERIC TRANSLOCON COMPLEX IN THE OUTER ENVELOPE MEMBRANE 132; transmembrane receptor	2.89e-08
	248237_at	AT5G53890		leucine-rich repeat transmembrane protein kinase, putative	3.34e-08
	250382_at	AT5G11580		UVB-resistance protein-related / regulator of chromosome condensation (RCC1) family protein	3.62e-08
	263457_at	AT2G22300		ethylene-responsive calmodulin-binding protein, putative (SR1)	4.5e-08
	249816_at	AT5G23880	ATCPSF100/CPSF100/EMB1265/ESP5	CLEAVAGE AND POLYADENYLATION SPECIFICITY FACTOR	4.63e-08
	267211_at	AT2G44065		ribosomal protein L2 family protein	5.11e-08
	257892_at	AT3G17020		universal stress protein (USP) family protein	5.16e-08
	260384_at	AT1G74040	IMS1	IMS1; 2-isopropylmalate synthase	5.4e-08
	262531_at	AT1G17230		protein binding / protein kinase	5.54e-08
	259310_s_at	AT3G05160		sugar transporter, putative	5.93e-08
	266009_at	AT2G37420		kinesin motor protein-related	5.99e-08
	259688_at	AT1G63120	ATRBL2	ARABIDOPSIS THALIANA RHOMBOID-LIKE 2; serine-type endopeptidase	6.25e-08
	247248_at	AT5G64560		magnesium transporter CorA-like family protein (MRS2-2)	8.79e-08
	247353_at	AT5G63620		oxidoreductase, zinc-binding dehydrogenase family protein	9.32e-08
	253934_at	AT4G26830		hydrolase, hydrolyzing O-glycosyl compounds	9.99e-08
	260900_s_at	AT1G21400		2-oxoisovalerate dehydrogenase, putative / 3-methyl-2-oxobutanoate dehydrogenase, putative	1.28e-07
	248627_at	AT5G48950		thioesterase family protein	1.32e-07
	249617_at	AT5G37450		leucine-rich repeat transmembrane protein kinase, putative	1.44e-07
	258893_at	AT3G05660		kinase/ protein binding	1.5e-07
	251556_at	AT3G58840		similar to myosin heavy chain-related [Arabidopsis thaliana] (TAIR:AT1G06530.1)	1.77e-07
	253003_s_at	AT4G38300		glycosyl hydrolase family 10 protein	2.09e-07
	247144_at	AT5G65590		Dof-type zinc finger domain-containing protein	2.66e-07
	258424_at	AT3G16750		unknown protein	2.96e-07
	251160_at	AT3G63240		endonuclease/exonuclease/phosphatase family protein	3.22e-07
	264279_s_at	AT1G78820		curculin-like (mannose-binding) lectin family protein	3.28e-07
	260598_at	AT1G55930		CBS domain-containing protein / transporter associated domain-containing protein	3.62e-07
	260679_at	AT1G07990		SIT4 phosphatase-associated family protein	4.73e-07
	251310_at	AT3G61150	HDG1	HOMEODOMAIN GLABROUS1; DNA binding / transcription factor	4.92e-07
	250030_at	AT5G18120	ATAPRL7	APR-LIKE 7	5.79e-07
	261380_at	AT1G05400		similar to unknown protein [Arabidopsis thaliana] (TAIR:AT4G20480.1)	6.54e-07
	266313_at	AT2G26980	CIPK3	CBL-INTERACTING PROTEIN KINASE 3; kinase/ protein kinase	6.89e-07
	253404_at	AT4G32840		phosphofructokinase family protein	7.2e-07
	262967_at	AT1G75730		similar to hypothetical protein [Vitis vinifera] (GB:CAN68413.1)	7.62e-07
	265571_s_at	AT2G28020		similar to unknown protein [Arabidopsis thaliana] (TAIR:AT2G28230.1)	8.06e-07
	251684_at	AT3G56410		similar to unknown protein [Arabidopsis thaliana] (TAIR:AT5G05190.1)	9.08e-07
	262130_at	AT1G02890		AAA-type ATPase family protein	9.32e-07
	253163_at	AT4G35750		Rho-GTPase-activating protein-related	9.87e-07
	260819_at	AT1G06850	ATBZIP52	ARABIDOPSIS THALIANA BASIC LEUCINE ZIPPER 52; DNA binding / transcription factor	1.06e-06
	248223_at	AT5G53620		similar to unnamed protein product [Vitis vinifera] (GB:CAO48590.1)	1.09e-06
	254769_at	AT4G13330		similar to unnamed protein product [Vitis vinifera] (GB:CAO71472.1)	1.09e-06
	255910_at	AT1G18030		protein phosphatase 2C, putative / PP2C, putative	1.12e-06
	246475_at	AT5G16720		similar to unknown protein [Arabidopsis thaliana] (TAIR:AT1G70750.1)	1.15e-06
	266929_at	AT2G45850		DNA-binding family protein	1.15e-06
	261616_at	AT1G33060	ANAC014	ANAC014; transcription factor	1.18e-06
	245894_at	AT5G09310		Identical to Gamma-secretase subunit PEN2-like protein [Arabidopsis Thaliana] (GB:Q9FY84)	1.35e-06
	262586_at	AT1G15480		DNA binding	1.46e-06
	256659_at	AT3G12020		kinesin motor protein-related	1.52e-06
	253136_at	AT4G35470		leucine-rich repeat family protein	1.68e-06
	260759_at	AT1G49180		protein kinase family protein	1.79e-06
	246029_at	AT5G21090		leucine-rich repeat protein, putative	1.84e-06
	265196_at	AT2G36740	ATSWC2/SWC2	ATSWC2/SWC2; DNA binding	1.93e-06
	245687_at	AT1G28320	DEG15	DEG15; endopeptidase	2.03e-06
	250813_at	AT5G05000	ATTOC34/OEP34	Translocase of chloroplast 34	2.04e-06
	245252_at	AT4G17500	ATERF-1	ETHYLENE RESPONSIVE ELEMENT BINDING FACTOR 1; DNA binding / transcription activator	2.2e-06
	258825_at	AT3G07180		GPI transamidase component PIG-S-related	2.21e-06
	257431_at	AT2G36360		kelch repeat-containing protein	2.24e-06
	261487_at	AT1G14340		RNA recognition motif (RRM)-containing protein	2.44e-06
	264796_at	AT1G08680	ZIGA4	ARF GAP-LIKE ZINC FINGER-CONTAINING PROTEIN ZIGA4; DNA binding	2.7e-06
	266652_at	AT2G25760		protein kinase family protein	2.75e-06
	250897_at	AT5G03430		phosphoadenosine phosphosulfate (PAPS) reductase family protein	2.86e-06
	263459_at	AT2G31820		ankyrin repeat family protein	3.46e-06
	258219_at	AT3G17880	ATTDX	TETRATICOPEPTIDE DOMAIN-CONTAINING THIOREDOXIN	3.71e-06
	266127_s_at	AT1G45332		mitochondrial elongation factor, putative	3.84e-06
	266656_at	AT2G25900	ATCTH	Arabidopsis thaliana Cys3His zinc finger protein; transcription factor	3.98e-06
	262399_at	AT1G49500		similar to unknown protein [Arabidopsis thaliana] (TAIR:AT3G19030.1)	4.14e-06
	254370_at	AT4G21750	ATML1	MERISTEM LAYER 1; DNA binding / transcription factor	4.32e-06
	262174_at	AT1G74910		ADP-glucose pyrophosphorylase family protein	4.97e-06
	248851_s_at	AT5G46260		disease resistance protein (TIR-NBS-LRR class), putative	5.13e-06
	266983_at	AT2G39400		hydrolase, alpha/beta fold family protein	5.2e-06
	251295_at	AT3G62000		O-methyltransferase family 3 protein	5.28e-06
	248502_at	AT5G50450		zinc finger (MYND type) family protein	5.76e-06
	259029_at	AT3G09300		oxysterol-binding family protein	5.8e-06
	252381_s_at	AT3G47760	ATATH4	ABC2 homolog 4; ATPase, coupled to transmembrane movement of substances	6.2e-06
	266939_at	AT2G18960	AHA1	ARABIDOPSIS H+ ATPASE 1; ATPase	7.02e-06
	246749_at	AT5G27830		similar to hypothetical protein [Vitis vinifera] (GB:CAN74239.1)	7.04e-06
	247886_at	AT5G57850		aminotransferase class IV family protein	7.76e-06
	249828_at	AT5G23250		succinyl-CoA ligase (GDP-forming) alpha-chain, mitochondrial, putative	8.36e-06
	245432_at	AT4G17100		serine protease protein -related, expressed pseudogene	8.77e-06
	263639_at	AT2G25300		transferase, transferring glycosyl groups / transferase, transferring hexosyl groups	9e-06
	258838_at	AT3G07140		GPI transamidase component Gpi16 subunit family protein	9.02e-06
	248977_at	AT5G45020		similar to unknown protein [Arabidopsis thaliana] (TAIR:AT4G19880.1)	9.13e-06
	255859_at	AT5G34930		arogenate dehydrogenase	9.39e-06
	250524_at	AT5G08520		myb family transcription factor	1.14e-05
	254132_at	AT4G24660	ATHB22/MEE68	ARABIDOPSIS THALIANA HOMEOBOX PROTEIN 22; DNA binding	1.18e-05
	251695_at	AT3G56590		hydroxyproline-rich glycoprotein family protein	1.22e-05
	249953_at	AT5G18960	FRS12	FAR1-RELATED SEQUENCE 12; zinc ion binding	1.25e-05
	266481_at	AT2G31070	TCP10	TCP DOMAIN PROTEIN 10; transcription factor	1.28e-05
	265143_at	265143_at		no_match	1.43e-05
	258783_at	AT3G11760		similar to unknown protein [Arabidopsis thaliana] (TAIR:AT5G04860.1)	1.73e-05
	253989_at	AT4G26130		similar to unknown protein [Arabidopsis thaliana] (TAIR:AT5G56980.1)	1.78e-05
	257646_at	AT3G25740	MAP1B	METHIONINE AMINOPEPTIDASE 1C; metalloexopeptidase	1.78e-05
	258517_at	AT3G06580	GAL1	GALACTOSE KINASE 1; ATP binding / galactokinase	2.02e-05
	254596_at	AT4G18975		pentatricopeptide (PPR) repeat-containing protein	2.16e-05
	255299_at	AT4G04880		adenosine/AMP deaminase family protein	2.18e-05
	251173_at	AT3G63270		similar to unknown protein [Arabidopsis thaliana] (TAIR:AT3G55350.1)	2.23e-05
	248288_at	AT5G52840		NADH-ubiquinone oxidoreductase-related	2.43e-05
	250604_at	AT5G07830	ATGUS2	ARABIDOPSIS THALIANA GLUCURONIDASE 2; beta-glucuronidase	2.44e-05
	253739_at	AT4G28760		similar to unknown protein [Arabidopsis thaliana] (TAIR:AT2G20240.1)	2.48e-05
	253874_at	AT4G27450		similar to unknown protein [Arabidopsis thaliana] (TAIR:AT3G15450.1)	2.59e-05
	265162_at	AT1G30910		molybdenum cofactor sulfurase family protein	2.68e-05
	259816_at	AT1G49850		zinc finger (C3HC4-type RING finger) family protein	2.86e-05
	250017_at	AT5G18140		DNAJ heat shock N-terminal domain-containing protein	2.88e-05
	245528_at	AT4G15530	PPDK	PYRUVATE ORTHOPHOSPHATE DIKINASE; kinase/ pyruvate, phosphate dikinase	3.06e-05
	257832_at	AT3G26740	CCL	CCR-LIKE	3.18e-05
	250829_at	AT5G04720	ADR1-L2	ADR1-LIKE 2; ATP binding / nucleoside-triphosphatase/ nucleotide binding	3.21e-05
	258101_at	AT3G23590	RFR1	REF4-RELATED 1	3.22e-05
	260044_at	AT1G73655		immunophilin / FKBP-type peptidyl-prolyl cis-trans isomerase family protein	3.22e-05
	259863_at	AT1G72630	ELF4-L2	ELF4-LIKE 2	3.47e-05
	258148_s_at	AT3G18090	NRPD2b	nuclear RNA polymerase D 2b; DNA binding / DNA-directed RNA polymerase	3.59e-05
	255732_at	AT1G25450		very-long-chain fatty acid condensing enzyme, putative	3.69e-05
	267498_at	AT2G45720		armadillo/beta-catenin repeat family protein	5.05e-05
	246350_at	AT1G16650		similar to unnamed protein product [Vitis vinifera] (GB:CAO23849.1)	6.16e-05
	250182_at	AT5G14470		GHMP kinase-related	6.34e-05
	259956_at	AT1G75110	RRA2	REDUCED RESIDUAL ARABINOSE 2	6.83e-05
	261650_at	AT1G27770	ACA1	autoinhibited Ca2+ -ATPase 1; calcium-transporting ATPase/ calmodulin binding	7.28e-05
	253972_at	AT4G26500	ATSUFE/CPSUFE/EMB1374	EMBRYO DEFECTIVE 1374; enzyme activator	7.3e-05
	266207_at	AT2G27680		aldo/keto reductase family protein	8.57e-05
	257937_at	AT3G19810		similar to unnamed protein product [Vitis vinifera] (GB:CAO64796.1)	8.8e-05
	265628_at	AT2G27290		similar to unnamed protein product [Vitis vinifera] (GB:CAO48682.1)	8.9e-05
