# Supplementary material for: Common and unique elements of the ABA-regulated transcriptome of Arabidopsis guard cells
Source: BMC Genomics. 2011 May 9;12:216. doi: 10.1186/1471-2164-12-216 (PMC3115880; doi:10.1186/1471-2164-12-216)
Supplement: Additional file 5 — New ABA-responsive genes in Arabidopsis rosette leaves. This file lists all the new ABA-responsive genes in leaves not previously reported by any of the 11 previous ABA transcriptome studies that we evaluated. [file 1471-2164-12-216-S5.XLS]

## Sheet: new ABA-regulated genes in LF
New ABA-responsive genes in Arabidopsis rosette leaves (P-value<1.0´10-4)
	Probes	AGI #	Gene name	Description	P-value
	266352_at	AT2G01610		invertase/pectin methylesterase inhibitor family protein	4.34e-10
ABA-induced genes	262236_at	AT1G48330		similar to unknown protein [Arabidopsis thaliana] (TAIR:AT3G17580.1)	7.96e-10
	266150_s_at	AT2G12290		similar to protein binding / zinc ion binding [Arabidopsis thaliana] (TAIR:AT4G19700.1)	6.13e-09
	253830_at	AT4G27652		similar to unknown protein [Arabidopsis thaliana] (TAIR:AT4G27657.1)	2e-08
	266155_at	266155_at		no_match	2.86e-08
	246842_at	AT5G26731		unknown protein	5.78e-08
	265547_at	AT2G28305		similar to unknown protein [Arabidopsis thaliana] (TAIR:AT2G37210.1)	6.65e-08
	253060_at	AT4G37710		VQ motif-containing protein	7.27e-08
	255884_at	AT1G20310		similar to unknown protein [Arabidopsis thaliana] (TAIR:AT1G76070.1)	8.25e-08
	262918_at	AT1G65000		similar to unknown protein [Arabidopsis thaliana] (TAIR:AT5G38060.1)	9.22e-08
	256934_at	AT3G22530		similar to unknown protein [Arabidopsis thaliana] (TAIR:AT4G14830.1)	9.84e-08
	255301_at	AT4G04800		methionine sulfoxide reductase domain-containing protein	1.18e-07
	254598_at	AT4G18990		xyloglucan:xyloglucosyl transferase, putative	1.38e-07
	245771_at	245771_at		no_match	1.52e-07
	264909_at	AT2G17300		similar to unknown protein [Arabidopsis thaliana] (TAIR:AT4G35320.1)	1.87e-07
	256964_at	AT3G13520	AGP12	ARABINOGALACTAN PROTEIN 12	1.9e-07
	248607_at	AT5G49480	ATCP1	CA2+-BINDING PROTEIN 1; calcium ion binding	2.27e-07
	247486_at	AT5G62140		similar to unknown [Populus trichocarpa] (GB:ABK94834.1)	3.33e-07
	247704_at	AT5G59510	DVL18/RTFL5	ROTUNDIFOLIA LIKE 5	3.54e-07
	266455_at	AT2G22760		basic helix-loop-helix (bHLH) family protein	5.74e-07
	254922_at	AT4G11370		RHA1A (RING-H2 finger A1A); protein binding / zinc ion binding	5.98e-07
	259352_at	AT3G05170		phosphoglycerate/bisphosphoglycerate mutase family protein	6.21e-07
	253105_at	253105_at		no_match	6.83e-07
	252334_at	AT3G48850		mitochondrial phosphate transporter, putative	6.98e-07
	261721_at	AT1G08480		similar to unknown [Populus trichocarpa] (GB:ABK92625.1)	7.22e-07
	246737_at	AT5G27710		similar to unnamed protein product [Vitis vinifera] (GB:CAO17522.1)	7.92e-07
	266834_s_at	AT2G05050		pseudogene, protein phosphatase 2C	7.95e-07
	249822_at	AT5G23710		DNA binding / DNA-directed RNA polymerase	1.01e-06
	248160_at	AT5G54470		zinc finger (B-box type) family protein	1.12e-06
	265479_at	AT2G15760		calmodulin-binding protein	1.41e-06
	248544_at	248544_at		no_match	1.48e-06
	254853_at	AT4G12080		DNA-binding family protein	1.77e-06
	263661_at	AT1G04290		thioesterase family protein	2e-06
	260528_at	AT2G47260	WRKY23	WRKY DNA-binding protein 23; transcription factor	2.3e-06
	259725_at	AT1G61065		similar to unknown protein [Arabidopsis thaliana] (TAIR:AT4G27435.1)	2.85e-06
	255142_at	AT4G08390		SAPX; L-ascorbate peroxidase	3.46e-06
	247243_at	AT5G64700		nodulin MtN21 family protein	4.4e-06
	259675_at	AT1G77710		Identical to Probable ubiquitin-fold modifier 1 precursor [Arabidopsis Thaliana] (GB:Q9CA23)	4.84e-06
	258167_at	AT3G21560	UGT84A2	UGT84A2; UDP-glycosyltransferase/ sinapate 1-glucosyltransferase	4.86e-06
	248375_at	AT5G51710	KEA5	K+ efflux antiporter 5; potassium:hydrogen antiporter	4.87e-06
	261266_at	AT1G26770	ATEXPA10	ARABIDOPSIS THALIANA EXPANSIN A10	5.2e-06
	255554_at	AT4G01897		similar to unnamed protein product [Vitis vinifera] (GB:CAO40169.1)	5.95e-06
	262751_at	AT1G16310		cation efflux family protein	6.29e-06
	259053_at	AT3G03320		similar to unknown protein [Arabidopsis thaliana] (TAIR:AT2G43470.1)	7.38e-06
	261949_at	AT1G64670	BDG1	BODYGUARD1; hydrolase	7.42e-06
	252364_at	AT3G48450		nitrate-responsive NOI protein, putative	8.31e-06
	246235_at	AT4G36830		GNS1/SUR4 membrane family protein	9.9e-06
	247102_at	AT5G66550		Maf family protein	1.27e-05
	264773_at	AT1G22900		similar to disease resistance-responsive family protein [Arabidopsis thaliana] (TAIR:AT5G42500.1)	1.39e-05
	249379_at	AT5G40460		similar to unknown protein [Arabidopsis thaliana] (TAIR:AT3G27630.1)	1.44e-05
	246417_at	AT5G16990		NADP-dependent oxidoreductase, putative	1.67e-05
	252414_at	AT3G47420		glycerol-3-phosphate transporter, putative	3.38e-05
	253017_at	AT4G37970		mannitol dehydrogenase, putative	3.47e-05
	248358_at	AT5G52400	CYP715A1	cytochrome P450, family 715, subfamily A, polypeptide 1)	3.49e-05
	255960_at	AT1G22140		similar to unnamed protein product [Vitis vinifera] (GB:CAO61756.1)	4.45e-05
	254575_at	AT4G19460		glycosyl transferase family 1 protein	4.55e-05
	259308_at	AT3G05180		GDSL-motif lipase/hydrolase family protein	4.86e-05
	263250_at	AT2G31390		pfkB-type carbohydrate kinase family protein	4.99e-05
	245304_at	AT4G15630		integral membrane family protein	6.65e-05
	257363_at	257363_at		no_match	7.4e-05
	260048_at	AT1G73750		similar to unknown protein [Arabidopsis thaliana] (TAIR:AT1G15060.1)	8.16e-05
	247215_at	AT5G64905	PROPEP3	Elicitor peptide 3 precursor	8.4e-05
	253558_at	AT4G31120	ATPRMT5/PRMT5/SKB1	SHK1 BINDING PROTEIN 1; protein methyltransferase	3.53e-10
ABA-repressed genes	251242_at	AT3G61860	ATRSP31	ARGININE/SERINE-RICH SPLICING FACTOR 31; RNA binding	2.06e-09
	247609_at	AT5G60940		transducin family protein / WD-40 repeat family protein	5.17e-09
	260781_at	AT1G14620	DECOY	endoxyloglucan transferase A2	5.7e-09
	263053_at	AT2G13440		glucose-inhibited division family A protein	1.13e-08
	265274_at	AT2G28450		zinc finger (CCCH-type) family protein	1.61e-08
	267127_at	AT2G23610		esterase, putative	1.72e-08
	265336_at	AT2G18290		anaphase-promoting complex, subunit 10 family / APC10 family	6.01e-08
	260598_at	AT1G55930		CBS domain-containing protein / transporter associated domain-contain	6.08e-08
	263989_at	AT2G42880	ATMPK20	Arabidopsis thaliana MAP kinase 20; MAP kinase	6.08e-08
	246768_at	AT5G27400		similar to unnamed protein product [Vitis vinifera] (GB:CAO17659.1)	6.14e-08
	245007_at	ATCG00350		Encodes psaA protein comprising the reaction center for photosystem I	7.7e-08
	266127_s_at	AT1G45332		mitochondrial elongation factor, putative	8.6e-08
	262250_at	AT1G48280		hydroxyproline-rich glycoprotein family protein	1.12e-07
	248036_at	AT5G55920		nucleolar protein, putative	1.26e-07
	249093_at	AT5G43880		similar to unknown protein [Arabidopsis thaliana] (TAIR:AT4G28760.2)	1.3e-07
	258122_at	AT3G14570	ATGSL04	GLUCAN SYNTHASE-LIKE 4; 1,3-beta-glucan synthase/ transferase	1.45e-07
	253493_at	AT4G31820	ENP	ENHANCER OF PINOID; signal transducer	1.76e-07
	254093_at	AT4G25110	ATMC2	METACASPASE 2; caspase	1.81e-07
	245644_at	AT1G25320		leucine-rich repeat transmembrane protein kinase, putative	1.85e-07
	260921_at	AT1G21540		AMP-binding protein, putative	1.91e-07
	253980_at	AT4G26620		sucrase-related	1.99e-07
	261552_at	AT1G63430		leucine-rich repeat transmembrane protein kinase, putative	2.32e-07
	264172_at	AT1G02120	VAD1	VASCULAR ASSOCIATED DEATH1	2.46e-07
	259818_at	AT1G49890		similar to unknown protein [Arabidopsis thaliana] (TAIR:AT3G19570.1)	2.47e-07
	248237_at	AT5G53890		leucine-rich repeat transmembrane protein kinase, putative	2.58e-07
	267211_at	AT2G44065		ribosomal protein L2 family protein	2.59e-07
	249314_at	AT5G41180		leucine-rich repeat protein kinase, putative	2.82e-07
	250774_at	AT5G05450		DEAD/DEAH box helicase, putative (RH18)	2.99e-07
	261435_at	AT1G07615		GTP binding	3.04e-07
	258472_at	AT3G06080		similar to unknown protein [Arabidopsis thaliana] (TAIR:AT5G19160.1)	3.27e-07
	267539_at	AT2G42030		zinc finger (C3HC4-type RING finger) family protein	3.48e-07
	257803_at	AT3G18790		similar to hypothetical protein [Vitis vinifera] (GB:CAN60270.1)	3.89e-07
	250087_at	AT5G17270		tetratricopeptide repeat (TPR)-containing protein	3.92e-07
	246350_at	AT1G16650		similar to unnamed protein product [Vitis vinifera] (GB:CAO23849.1)	4.08e-07
	249542_at	AT5G38140		histone-like transcription factor (CBF/NF-Y) family protein	4.32e-07
	253648_at	AT4G29940	PRHA	PATHOGENESIS RELATED HOMEODOMAIN PROTEIN A; transcription factor	4.35e-07
	249953_at	AT5G18960	FRS12	FAR1-RELATED SEQUENCE 12; zinc ion binding	4.47e-07
	263101_s_at	AT2G05250		DNAJ heat shock N-terminal domain-containing protein	4.47e-07
	266929_at	AT2G45850		DNA-binding family protein	5.35e-07
	244937_at	ATCG01110		Encodes the 49KDa plastid NAD(P)H dehydrogenase subunit H protein	5.76e-07
	248737_at	AT5G48120		binding	6.31e-07
	247823_at	AT5G58450		binding	8.24e-07
	247014_at	AT5G67630		DNA helicase, putative	9.31e-07
	258481_at	AT3G02600	ATLPP3/LPP3	LIPID PHOSPHATE PHOSPHATASE 3; phosphatidate phosphatase	1e-06
	259259_at	AT3G11540	SPY	SPINDLY; transferase, transferring glycosyl groups	1.05e-06
	259920_at	AT1G72550		tRNA synthetase beta subunit family protein	1.1e-06
	260585_at	AT2G43650	EMB2777	EMBRYO DEFECTIVE 2777	1.14e-06
	250004_at	AT5G18750		DNAJ heat shock N-terminal domain-containing protein	1.21e-06
	257829_at	AT3G26680	SNM1	SENSITIVE TO NITROGEN MUSTARD 1	1.22e-06
	246818_at	AT5G27270	EMB976	EMBRYO DEFECTIVE 976	1.4e-06
	253686_at	AT4G29750		similar to unknown protein [Arabidopsis thaliana] (TAIR:AT3G23070.1)	1.68e-06
	265594_at	AT2G20060		ribosomal protein L4 family protein	1.83e-06
	249271_at	AT5G41790	CIP1	COP1-INTERACTIVE PROTEIN 1	1.87e-06
	256972_at	AT3G21140		FMN binding	2.12e-06
	252960_at	AT4G38750		similar to hypothetical protein [Vitis vinifera] (GB:CAN77165.1)	2.31e-06
	254579_at	AT4G19400		actin binding	2.35e-06
	250524_at	AT5G08520		myb family transcription factor	2.52e-06
	264663_at	AT1G09970		leucine-rich repeat transmembrane protein kinase, putative	2.82e-06
	255933_at	AT1G12750		rhomboid family protein	3.06e-06
	262345_at	AT1G64180		intracellular protein transport protein USO1-related	3.06e-06
	255762_at	AT1G16710	HAC12	HISTONE ACETYLTRANSFERASE OF THE CBP FAMILY 12	3.18e-06
	256982_at	AT3G13460	ECT2	ECT2; protein binding	3.33e-06
	256255_at	AT3G11280		myb family transcription factor	3.35e-06
	247567_at	AT5G61190		zinc finger protein-related	3.52e-06
	248158_at	AT5G54440		binding	3.54e-06
	260930_at	AT1G02620		GTP-binding protein (SAR1A)	3.54e-06
	259202_at	AT3G09100		mRNA capping enzyme family protein	3.62e-06
	261524_at	AT1G14300		binding	3.64e-06
	261547_at	AT1G63500		protein kinase-related	3.8e-06
	262570_at	AT1G15200		protein-protein interaction regulator family protein	3.82e-06
	258424_at	AT3G16750		unknown protein	3.94e-06
	247588_at	AT5G60640	ATPDIL1-4	PDI-LIKE 1-4; thiol-disulfide exchange intermediate	3.97e-06
	259637_at	AT1G52260	ATPDIL1-5	PDI-LIKE 1-5; thiol-disulfide exchange intermediate	4e-06
	266288_s_at	AT2G29200	APUM1	ARABIDOPSIS PUMILIO 1; RNA binding	4.02e-06
	261202_at	AT1G12910	ATAN11	ANTHOCYANIN11; nucleotide binding	4.17e-06
	259113_at	AT3G05510		phospholipid/glycerol acyltransferase family protein	4.36e-06
	265412_at	AT2G16640		ATTOC132/TOC132 (MULTIMERIC TRANSLOCON COMPLEX IN THE OUTER ENVELOPE MEMBRANE 132); transmembrane receptor	4.62e-06
	246111_at	AT5G20170		similar to hypothetical protein [Vitis vinifera] (GB:CAN63500.1)	4.97e-06
	246180_at	AT5G20840		phosphoinositide phosphatase family protein	5.3e-06
	247792_at	AT5G58787		zinc finger (C3HC4-type RING finger) family protein	5.5e-06
	254944_at	AT4G10930		similar to hypothetical protein [Vitis vinifera] (GB:CAN74396.1)	6.2e-06
	251383_at	AT3G60740	TTN1	TITAN 1	6.32e-06
	259504_at	AT1G15690	AVP1	vacuolar-type H+-pumping pyrophosphatase 1; ATPase	6.49e-06
	245696_at	AT5G04190	PKS4	PHYTOCHROME KINASE SUBSTRATE 4	7.88e-06
	255650_s_at	AT5G37190	CIP4	COP1-INTERACTING PROTEIN 4	8.28e-06
	263586_at	AT2G25350		phox (PX) domain-containing protein	9.12e-06
	258334_at	AT3G16010		pentatricopeptide (PPR) repeat-containing protein	1.13e-05
	247370_at	AT5G63320		similar to unknown protein [Arabidopsis thaliana] (TAIR:AT2G22795.1)	1.15e-05
	247157_at	AT5G65770	LINC4	LITTLE NUCLEI4	1.25e-05
	249827_at	AT5G23330		riboflavin biosynthesis protein-related	1.36e-05
	255668_s_at	AT4G00238		DNA-binding storekeeper protein-related	1.47e-05
	251008_at	AT5G02710		similar to unnamed protein product [Vitis vinifera] (GB:CAO18074.1)	1.51e-05
	252392_s_at	AT3G47890		ubiquitin carboxyl-terminal hydrolase-related	1.55e-05
	265092_at	AT1G03910		similar to unnamed protein product [Vitis vinifera] (GB:CAO62957.1)	1.68e-05
	252576_s_at	AT3G45450		Clp amino terminal domain-containing protein	1.75e-05
	261453_at	AT1G21130		O-methyltransferase, putative	1.77e-05
	257902_at	AT3G28450		leucine-rich repeat transmembrane protein kinase, putative	1.79e-05
	257759_at	AT3G23070		similar to unknown protein [Arabidopsis thaliana] (TAIR:AT4G14510.1)	1.82e-05
	253092_at	AT4G37380		pentatricopeptide (PPR) repeat-containing protein	2.01e-05
	245704_at	AT5G04290		KOW domain-containing transcription factor family protein	2.02e-05
	260498_at	AT2G41710		ovule development protein, putative	2.09e-05
	255564_s_at	AT4G01770	RGXT1	RHAMNOGALACTURONAN XYLOSYLTRANSFERASE 1; UDP-xylosyltransferase	2.36e-05
	262366_at	AT1G72890		disease resistance protein (TIR-NBS class), putative	2.58e-05
	259788_at	AT1G29670		GDSL-motif lipase/hydrolase family protein	2.63e-05
	263804_at	AT2G40270		protein kinase family protein	2.63e-05
	257367_at	AT2G25780		similar to unknown protein [Arabidopsis thaliana] (TAIR:AT1G79770.1)	3.97e-05
	254019_at	AT4G26190		similar to unknown protein [Arabidopsis thaliana] (TAIR:AT2G36550.1)	4.2e-05
	250703_at	AT5G06360		ribosomal protein S8e family protein	4.85e-05
	267346_at	AT2G39940	COI1	CORONATINE INSENSITIVE 1; ubiquitin-protein ligase	5.61e-05
	265864_at	AT2G01750	ATMAP70-3	microtubule-associated proteins 70-3; microtubule binding	6.13e-05
	263600_at	AT2G16390	DRD1	DEFECTIVE IN RNA-DIRECTED DNA METHYLATION 1; ATP binding / DNA binding / helicase/ nucleic acid binding	7e-05
	249156_s_at	AT5G43490		similar to unnamed protein product [Vitis vinifera] (GB:CAO43512.1)	8.56e-05
