# Supplementary material for: Common and unique elements of the ABA-regulated transcriptome of Arabidopsis guard cells
Source: BMC Genomics. 2011 May 9;12:216. doi: 10.1186/1471-2164-12-216 (PMC3115880; doi:10.1186/1471-2164-12-216)
Supplement: Additional file 6 — Known guard cell signaling and development genes from published literature. This file gives 149 guard cell signaling and development genes compiled from published literature which are classified as upregulated by ABA, down-regulated by ABA, and non-responsive to ABA at the transcript level. [file 1471-2164-12-216-S6.XLS]

## Sheet: Sheet1
Known guard cell signaling and development genes from published literature
Up-regulated by ABA		Down-regulated by ABA		No response to ABA
Gene name	AGI Reference	Gene name	AGI Reference	Gene name	AGI Reference	Notes
ABA1, AtABA1	AT5G67030	ABCB14	AT1G28010	AAO3	AT2G27150
ABI1	AT4G26080	AtCLCa	AT5G40890	ABA2, AtABA2	AT1G52340
ABI2	AT5G57050	AtMYB60	AT1G08810	ABA4	AT1G67080
ABF3	AT4G34000	CHL1, AtNRT1	AT1G12110	ABF1	AT1G49720
ABF4	AT3G19290	CHX20, AtCHX20	AT3G53720	ABH1	AT2G13540
AtMYB44	AT5G67300	CRY1, BLU1	AT4G08920	ABO1	AT5G13680	ABA-repressed according to the Boolean method
HAB1	AT1G72770	FAMA, FMA	AT3G24140	ABF2	AT1G45249	not represented on the Affymetrix ATH1 arrays
JAR1, FIN219	AT2G46370	KAT1	AT5G46240	AGB1	AT4G34460
PP2CA, AtPP2CA	AT3G11410	KAT2	AT4G18290	AGG1	AT3G63420
PYL9/RCAR1	AT1G01360	MPK3, AtMPK3	AT3G45640	AGG2	AT3G22942	not represented on the Affymetrix ATH1 arrays
		NIA2, B29	AT1G37130	AHK1	AT2G17820
		OST2, AHA1	AT2G18960	AHK2	AT5G35750
		PYR1	AT4G17870	AHK3	AT1G27320
		PYL1	AT5G46790	AHK4, CRE1	AT2G01830
		PYL2	AT2G26040	AHK5	AT5G10720
		PYL4	AT2G38310	AKT2/3	AT4G22200
		PYL5	AT5G05440	ARR2	AT4G16110
		RPT2	AT2G30520	AtBCA1, CA1	AT3G01500
		STP1	AT1G11260	AtBCA4, BCA4	AT1G70410
				AtGLR3.1	AT2G17260
				AtGPX3	AT2G43350
				AtHB6	AT2G22430
				AtMYB61	AT1G09540	not represented on the Affymetrix ATH1 arrays
				AtMYB88	AT2G02820
				AtMYB124, FLP	AT1G14350
				AtRAC1, ARAC1	AT2G17800
				AtRBOHD	AT5G47910
				AtRBOHF	AT1G64060
				BASL	AT5G60880
				BG1	AT3G57270
				CaS	AT5G23060
				CBL1, ATCBL1	AT4G17615
				CBL9, SCABP5	AT5G47100
				CBP20	AT5G44200
				CHAL	AT2G30370	not represented on the Affymetrix ATH1 arrays
				CHLH, CCH, GUN5	AT5G13630
				CIPK15, AtPK10	AT5G01810
				CIPK23, AtCIPK23	AT1G30270
				COI1	AT2G39940
				COP1	AT2G32950	ABA-repressed according to the linear model method
				CPK3, CDPK6	AT4G23650
				CPK4	AT4G09570
				CPK6, AtCDPK3	AT2G17290
				CPK11, AtCDPK2	AT1G35670
				CRY2, At-PHH1	AT1G04400
				CYP707A1	AT4G19230
				CYP707A3	AT5G45340
				DET3, AtVHA-C	AT1G12840
				EIN1, ETR1	AT1G66340	ABA-repressed according to the linear model method
				EIN2, CKR1	AT5G03280
				EPF1	AT2G20875
				EPF2	AT1G34245	ABA-repressed according to the linear model method
				ER, ERECTA	AT2G26330
				ERA1, AtFTB	AT5G40280
				ERF7, AtERF-7	AT3G20310
				ERL1	AT5G62230
				ERL2	AT5G07180
				FLS2	AT5G46330
				GCA2	Unknown	not represented on the Affymetrix ATH1 arrays
				GCR1	AT1G48270
				GCR2	AT1G52920
				GORK	AT5G37500	ABA-repressed according to the Boolean method
				GPA1, AtGPA1	AT2G26300
				GRP7, ATGRP7	AT2G21660
				GTG1	AT1G64990
				GTG2	AT4G27630
				HIC	AT2G46720
				HT1	AT1G62400
				ICE1, SCRM	AT3G26744
				ICE2, SCRM2	AT1G12860
				KAT3, KC1	AT4G32650
				MAPKKK4, YDA	AT1G63700
				MEK1, AtMEK1	AT4G26070
				MKK4, AtMKK4	AT1G51660
				MKK5, AtMAP2K_ALPHA	AT3G21220
				MKK7	AT1G18350
				MKK9	AT1G73500
				MPK6, AtMPK6	AT2G43790
				MPK9	AT3G18040	ABA-repressed according to the linear model method
				MPK12	AT2G46070
				MRP4, AtMRP4	AT2G47800
				MRP5, AtMRP5	AT1G04120
				MUTE	AT3G06120
				NCED2, AtNCED2	AT4G18350
				NCED3, AtNCED3	AT3G14440
				NF-YA5	AT1G54160
				NIA1, GNR1	AT1G77760
				NOS1, AtNOA1	AT3G47450
				NPX1	AT5G63320
				OST1	AT4G33950
				PDR3, ATPDR3	AT2G29940
				PHOT1, NPL1	AT5G58140
				PHOT2, JK224	AT3G45780
				PHS1	AT5G23720
				PIP5K4	AT3G56960
				PLC1	AT5G58670
				PLD, PLDa1	AT3G15730
				RCN1	AT1G25490
				RIC7	AT4G28556	not represented on the Affymetrix ATH1 arrays
				ROP2, ARAC4	AT1G20090
				ROP10, ARAC8	AT3G48040
				RPK1	AT1G69270
				SAD1	AT5G48870
				SDD1	AT1G04110
				SDIR1	AT3G55530
				Sin3	AT1G24190
				SIZ1	AT5G60410
				SLAC1, CDI3	AT1G12480
				SNRK2.2	AT3G50500
				SNRK2.3	AT5G66880
				SOS2	AT5G35410
				SPCH	AT5G53210
				STOMAGEN	AT4G12970
				SYP61, AtSYP61	AT1G28490
				SYP121, At-SYR1	AT3G11820
				TGG1	AT5G26000
				TGG2	AT5G25980
				TMM, AtRLP17	AT1G80080
				TPC1, AtCCH1	AT4G03560
				TPK1, AtKCO1	AT5G55630
