# Supplementary material for: Common and unique elements of the ABA-regulated transcriptome of Arabidopsis guard cells
Source: BMC Genomics. 2011 May 9;12:216. doi: 10.1186/1471-2164-12-216 (PMC3115880; doi:10.1186/1471-2164-12-216)
Supplement: Additional file 7 — Genes identified as ABA-regulated in guard cells by each of the two methods. This file lists the genes identified as ABA-regulated in guard cells by either the Boolean method, the linear model method, or both, i.e. the genes in each subsector of Figure 11A. [file 1471-2164-12-216-S7.XLS]

## Sheet: Sheet1
Guard cell G-protein-independent ABA-regulated genes identified by the Boolean approach that the linear model
identifies as non-ABA-responsive genes (174 genes). 'up' means ABA upregulation, and 'down' is ABA downregulation.
Probes	AGI #	Gene name	Description	ABA regulation
245126_at	AT2G47460	ATMYB12/MYB12	MYB DOMAIN PROTEIN 12; DNA binding / transcription factor	up
245290_at	AT4G16490		armadillo/beta-catenin repeat family protein	up
245293_at	AT4G16660		heat shock protein 70, putative / HSP70, putative	up
245532_at	AT4G15110	CYP97B3	cytochrome P450, family 97, subfamily B, polypeptide 3; oxygen binding	up
245749_at	AT1G51090		heavy-metal-associated domain-containing protein	up
246235_at	AT4G36830		GNS1/SUR4 membrane family protein	up
246435_at	AT5G17460		similar to unknown [Populus trichocarpa] (GB:ABK93757.1)	up
246490_at	AT5G15950		adenosylmethionine decarboxylase family protein	up
246755_at	AT5G27920		F-box family protein	up
246790_at	AT5G27610		DNA binding / transcription factor	up
247175_at	AT5G65280	GCL1	GCR2-LIKE 1; catalytic	up
247197_at	AT5G65240		leucine-rich repeat family protein / protein kinase family protein	up
247279_at	AT5G64310	AGP1	ARABINOGALACTAN-PROTEIN 1	up
247627_at	AT5G60360	AALP	ARABIDOPSIS ALEURAIN-LIKE PROTEASE; cysteine-type peptidase	up
247916_at	AT5G57590	BIO1	BIOTIN AUXOTROPH 1	up
248440_at	AT5G51260		acid phosphatase, putative	up
248451_at	AT5G51180		similar to unknown protein [Arabidopsis thaliana] (TAIR:AT4G25770.1)	up
248553_at	AT5G50170		C2 domain-containing protein / GRAM domain-containing protein	up
248592_at	AT5G49280		hydroxyproline-rich glycoprotein family protein	up
248969_at	AT5G45310		similar to unnamed protein product [Vitis vinifera] (GB:CAO63757.1)	up
249278_at	AT5G41900		hydrolase, alpha/beta fold family protein	up
249411_at	AT5G40390	SIP1	SEED IMBIBITION 1-LIKE; galactinol-sucrose galactosyltransferase	up
249895_at	AT5G22500		acyl CoA reductase, putative / male-sterility protein, putative	up
250155_at	AT5G15160		bHLH family protein	up
250493_at	AT5G09800		U-box domain-containing protein	up
250556_at	AT5G07920	DGK1	DIACYLGLYCEROL KINASE 1, DIACYLGLYCEROL KINASE1	up
250812_at	AT5G04900		short-chain dehydrogenase/reductase (SDR) family protein	up
250956_at	AT5G03210		unknown protein	up
251134_at	AT5G01270	CPL2	CTD phosphatase-like 2; double-stranded RNA binding	up
251491_at	AT3G59480		pfkB-type carbohydrate kinase family protein	up
252089_at	AT3G52110		similar to hypothetical protein OsI_009975 (GB:EAY88742.1)	up
252137_at	AT3G50980	XERO1	DEHYDRIN XERO 1	up
252400_at	AT3G48020		similar to F-box family protein-related (TAIR:AT5G62860.1)	up
252622_at	AT3G45310		cysteine proteinase, putative	up
253188_at	AT4G35300	TMT2	TONOPLAST MONOSACCHARIDE TRANSPORTER2	up
253305_at	AT4G33666		unknown protein	up
253407_at	AT4G32920		glycine-rich protein	up
253475_at	AT4G32290		similar to unknown protein [Arabidopsis thaliana] (TAIR:AT5G25330.1)	up
253523_at	AT4G31340		myosin heavy chain-related	up
253595_at	AT4G30830		similar to unknown protein [Arabidopsis thaliana] (TAIR:AT2G24140.1)	up
253824_at	AT4G27940		mitochondrial substrate carrier family protein	up
254085_at	AT4G24960	ATHVA22D	Arabidopsis thaliana HVA22 homologue D	up
254508_at	AT4G20170		similar to unknown protein [Arabidopsis thaliana] (TAIR:AT5G44670.1)	up
254681_at	AT4G18140		similar to NLI interacting factor (NIF) family protein (TAIR:AT5G46410.1)	up
254919_at	AT4G11360	RHA1B	RING-H2 finger A1B; protein binding / zinc ion binding	up
255683_at	AT4G00570		malate oxidoreductase, putative	up
255883_at	AT1G20270		oxidoreductase, 2OG-Fe(II) oxygenase family protein	up
256268_at	AT3G12280	RBR1	RETINOBLASTOMA-RELATED 1	up
256270_at	AT3G12300		similar to hypothetical protein OsI_030939 (GB:EAZ09707.1)	up
256426_at	AT1G33420		PHD finger family protein	up
257022_at	AT3G19580	AZF2	ARABIDOPSIS ZINC-FINGER PROTEIN 2; nucleic acid binding	up
257896_at	AT3G16920		chitinase	up
257956_at	AT3G25400		similar to unnamed protein product [Vitis vinifera] (GB:CAO45250.1)	up
258139_at	AT3G24520	AT-HSFC1	Arabidopsis thaliana heat shock transcription factor C1; DNA binding	up
258339_at	AT3G16120		dynein light chain, putative	up
258518_at	AT3G06570		kelch repeat-containing F-box family protein	up
258575_at	AT3G04240	SEC	SECRET AGENT; transferase, transferring glycosyl groups	up
258603_at	AT3G02990	ATHSFA1E	Arabidopsis thaliana heat shock transcription factor A1E; DNA binding	up
258784_at	AT3G11770		nucleic acid binding	up
258805_at	AT3G04010		glycosyl hydrolase family 17 protein	up
259010_at	AT3G07340		basic helix-loop-helix (bHLH) family protein	up
259012_at	AT3G07360		armadillo/beta-catenin repeat family protein	up
260528_at	AT2G47260	WRKY23	WRKY DNA-binding protein 23; transcription factor	up
260677_at	AT1G07910	ATRNL/RNL	ARABIDOPSIS THALIANA RNA LIGASE	up
260909_at	AT1G02670		DNA repair protein, putative	up
260917_at	AT1G02700		similar to unknown protein [Arabidopsis thaliana] (TAIR:AT4G02140.1)	up
261041_at	AT1G17440	EER4/TAF12B	TBP-ASSOCIATED FACTOR 12B; transcription initiation factor	up
261492_at	AT1G14290		acid phosphatase, putative	up
261570_at	AT1G01120	KCS1	3-KETOACYL-COA SYNTHASE 1; acyltransferase	up
261724_at	AT1G76185		similar to unknown protein [Arabidopsis thaliana] (TAIR:AT1G20460.1)	up
261758_at	AT1G08250	ADT6	AROGENATE DEHYDRATASE 6; arogenate dehydratase	up
262084_at	AT1G56080		similar to unknown protein [Arabidopsis thaliana] (TAIR:AT1G16520.1)	up
262135_at	AT1G78080	RAP2.4	related to AP2 4; DNA binding / transcription factor	up
262297_at	AT1G27600		glycosyl transferase family 43 protein	up
262340_at	AT1G64100		pentatricopeptide (PPR) repeat-containing protein	up
263112_at	AT1G03080		kinase interacting family protein	up
263177_at	AT1G05540		similar to unknown protein [Arabidopsis thaliana] (TAIR:AT1G30160.2)	up
263809_at	AT2G04570		GDSL-motif lipase/hydrolase family protein	up
264062_at	AT2G27950		similar to protein binding / zinc ion binding (TAIR:AT5G04460.1)	up
264146_at	AT1G02205	CER1	ECERIFERUM 1	up
264169_at	AT1G02020		nitroreductase family protein	up
264181_at	AT1G65350	UBQ13	ubiquitin 13	up
264494_at	AT1G27461		similar to unnamed protein product [Vitis vinifera] (GB:CAO61483.1)	up
264516_at	AT1G10090		similar to RXW8 [Arabidopsis thaliana] (TAIR:AT1G58520.1)	up
264661_at	AT1G09950		transcription factor-related	up
264802_at	AT1G08560	SYP111	syntaxin 111; SNAP receptor	up
264821_at	AT1G03470		kinase interacting family protein	up
264854_at	AT2G17450	RHA3A	RING-H2 finger A3A; protein binding / zinc ion binding	up
264896_at	AT1G23210	ATGH9B6	ARABIDOPSIS THALIANA GLYCOSYL HYDROLASE 9B6; hydrolase	up
265453_at	AT2G46520		cellular apoptosis susceptibility protein, putative / importin-alpha re-exporter, putative	up
266327_at	AT2G46680	ATHB-7	ARABIDOPSIS THALIANA HOMEOBOX 7; transcription factor	up
266419_at	AT2G38760	ANNAT3	ANNEXIN ARABIDOPSIS 3; calcium ion binding / calcium-dependent phospholipid binding	up
266553_at	AT2G46170		reticulon family protein (RTNLB5)	up
266756_at	AT2G46950	CYP709B2	cytochrome P450, family 709, subfamily B, polypeptide 2; oxygen binding	up
266922_s_at	AT2G45950	ASK20	ARABIDOPSIS SKP1-LIKE 20; ubiquitin-protein ligase	up
267008_at	AT2G39350		ABC transporter family protein	up
245396_at	AT4G14870		P-P-bond-hydrolysis-driven protein transmembrane transpo	down
245705_at	AT5G04390		zinc finger (C2H2 type) family protein	down
247376_at	AT5G63310	NDPK2	NUCLEOSIDE DIPHOSPHATE KINASE 2; ATP binding	down
247540_at	AT5G61590		AP2 domain-containing transcription factor family protein	down
248151_at	AT5G54270	LHCB3	LIGHT-HARVESTING CHLOROPHYLL BINDING PROTEIN 3	down
248174_at	AT5G54600		50S ribosomal protein L24, chloroplast (CL24)	down
248287_at	AT5G52970		thylakoid lumen 15.0 kDa protein	down
248580_at	AT5G49890	CLC-C	chloride channel C; anion channel/ voltage-gated chloride channel	down
248663_at	AT5G48590		similar to unknown protein [Arabidopsis thaliana] (TAIR:AT3G07310.1)	down
248986_at	AT5G45170		CbbY protein-related	down
249073_at	AT5G44020		acid phosphatase class B family protein	down
249619_at	AT5G37500	GORK	GATED OUTWARDLY-RECTIFYING K+ CHANNEL); cyclic nucleotide binding	down
250102_at	AT5G16590		leucine-rich repeat transmembrane protein kinase, putative	down
250244_at	AT5G13680	ABO1/ELO2	ABA-OVERLY SENSITIVE 1; transcription elongation regulator	down
250270_at	AT5G12980		rcd1-like cell differentiation protein, putative	down
250403_at	AT5G10920		argininosuccinate lyase, putative / arginosuccinase, putative	down
250616_at	AT5G07280	EMS1	EXCESS MICROSPOROCYTES1; kinase	down
251287_at	AT3G61820		aspartyl protease family protein	down
251561_at	AT3G57870	AHUS5	SUMO CONJUGATION ENZYME 1; ubiquitin-protein ligase	down
251701_at	AT3G56650		thylakoid lumenal 20 kDa protein	down
252118_at	AT3G51400		similar to unknown protein [Arabidopsis thaliana] (TAIR:AT4G35720.1)	down
252374_at	AT3G48100	ARR5	ARABIDOPSIS RESPONSE REGULATOR 5; transcription regulator	down
252679_at	AT3G44260		CCR4-NOT transcription complex protein, putative	down
252989_at	AT4G38420	SKS9	SKU5 Similar 9; copper ion binding / oxidoreductase	down
254084_at	AT4G24940	SAE1A	SUMO-ACTIVATING ENZYME 1A; SUMO activating enzyme	down
254102_at	AT4G25050	ACP4	ACYL CARRIER PROTEIN 4	down
254198_at	AT4G24090		similar to hypothetical protein [Vitis vinifera] (GB:CAN62286.1)	down
254259_s_at	AT4G23430		short-chain dehydrogenase/reductase (SDR) family protein	down
254776_at	AT4G13360		catalytic	down
255860_at	AT5G34940	ATGUS3	ARABIDOPSIS THALIANA GLUCURONIDASE 3; beta-glucuronidase	down
256231_at	AT3G12630		zinc finger (AN1-like) family protein	down
256332_at	AT1G76890		GT2; transcription factor	down
256784_at	AT3G13674		similar to unknown protein [Arabidopsis thaliana] (TAIR:AT1G55205.1)	down
257072_at	AT3G14220		GDSL-motif lipase/hydrolase family protein	down
257712_at	AT3G27420		similar to unknown protein [Arabidopsis thaliana] (TAIR:AT5G40600.1)	down
257856_at	AT3G12930		similar to unknown [Populus trichocarpa] (GB:ABK94112.1)	down
258338_at	AT3G16150		L-asparaginase, putative / L-asparagine amidohydrolase, putative	down
258530_at	AT3G06840		similar to unknown protein [Arabidopsis thaliana] (TAIR:AT5G49170.1)	down
258962_at	AT3G10570	CYP77A6	cytochrome P450, family 77, subfamily A, polypeptide 6; oxygen binding	down
259300_at	AT3G05100		similar to hypothetical protein [Vitis vinifera] (GB:CAN76021.1)	down
259383_at	AT3G16470	JR1	Jacalin lectin family protein	down
259528_at	AT1G12330		similar to unknown protein [Arabidopsis thaliana] (TAIR:AT5G12900.1)	down
259538_at	AT1G12310		calmodulin, putative	down
259542_at	AT1G20575		dolichyl-phosphate beta-D-mannosyltransferase, putative	down
259812_at	AT1G49840		similar to unknown protein [Arabidopsis thaliana] (TAIR:AT3G19540.1)	down
260037_at	AT1G68840	RAV2	REGULATOR OF THE ATPASE OF THE VACUOLAR MEMBRANE; DNA binding	down
260165_at	AT1G79850	RPS17	ribosomal protein S17; structural constituent of ribosome	down
260266_at	AT1G68520		zinc finger (B-box type) family protein	down
260427_at	AT1G72430		auxin-responsive protein-related	down
260651_at	AT1G32460		unknown protein	down
260969_at	AT1G12240	ATBETAFRUCT4/VAC-INV	VACUOLAR INVERTASE; beta-fructofuranosidase/ hydrolase	down
261700_at	AT1G32690		similar to unknown protein [Arabidopsis thaliana] (TAIR:AT2G35200.1)	down
261806_at	AT1G30510	ATRFNR2	ROOT FNR 2; oxidoreductase	down
262230_at	AT1G68560	ATXYL1/XYL1	ALPHA-XYLOSIDASE 1; alpha-N-arabinofuranosidase/ hydrolase	down
262412_at	AT1G34760	GRF11	General regulatory factor 11	down
262573_at	AT1G15390	PDF1A	PEPTIDE DEFORMYLASE 1A; peptide deformylase	down
262630_at	AT1G06520	ATGPAT1/GPAT1	GLYCEROL-3-PHOSPHATE ACYLTRANSFERASE 1	down
262826_at	AT1G13080	CYP71B2	CYTOCHROME P450 71B2; oxygen binding	down
262982_at	AT1G54390		PHD finger protein-related	down
263210_at	AT1G10585		transcription factor	down
264199_at	AT1G22700		tetratricopeptide repeat (TPR)-containing protein	down
264213_at	AT1G65390	ATPP2-A5	ATPP2-A5; carbohydrate binding	down
264374_at	AT2G25180	ARR12	ARABIDOPSIS RESPONSE REGULATOR 12; transcription factor	down
264549_at	AT1G09440		protein kinase family protein	down
265475_at	AT2G15620	NIR1	NITRITE REDUCTASE; ferredoxin-nitrate reductase	down
265544_at	AT2G28260	ATCNGC15	cyclic nucleotide gated channel 15; calmodulin binding / cation channel	down
265576_at	AT2G20190	ATCLASP/CLASP	ATCLASP/CLASP; binding	down
265795_at	AT2G35780	SCPL26	serine carboxypeptidase-like 26; serine carboxypeptidase	down
265849_at	AT2G35736		similar to unknown protein [Arabidopsis thaliana] (TAIR:AT4G25225.1)	down
265979_at	AT2G11150		transposable element gene	down
266131_at	AT2G45160		scarecrow transcription factor family protein	down
266370_at	AT2G41350		similar to unknown protein [Arabidopsis thaliana] (TAIR:AT2G21980.1)	down
266570_at	AT2G24090		ribosomal protein L35 family protein	down
266696_at	AT2G19680		mitochondrial ATP synthase g subunit family protein	down
266707_at	AT2G03310		unknown protein	down
266803_at	AT2G28930	APK1B	Arabidopsis protein kinase 1B; kinase	down
266901_at	AT2G34600	JAZ7/TIFY5B	JASMONATE-ZIM-DOMAIN PROTEIN 7	down
266996_at	AT2G34490	CYP710A2	cytochrome P450, family 710, subfamily A, polypeptide 2; C-22 sterol desaturase	down

## Sheet: Sheet2
Guard cell G-protein-independent ABA-regulated genes identified by both the Boolean approach and the linear model
(1059 genes). 'up' means ABA upregulation, and 'down' is ABA downregulation.
Probes	AGI #	Gene name	Description	ABA regulation
245028_at	AT2G26570		similar to unknown protein [Arabidopsis thaliana] (TAIR:AT4G33390.1)	up
245099_at	AT2G40830	RHC1A	RING-H2 finger C1A; protein binding / zinc ion binding	up
245112_at	AT2G41540	GPDHC1	GPDHC1; NAD binding / glycerol-3-phosphate dehydrogenase (NAD+)	up
245175_at	AT2G47470	ATPDIL2-1/MEE30/UNE5	PDI-LIKE 2-1; thiol-disulfide exchange intermediate	up
245233_at	AT4G25580		stress-responsive protein-related	up
245237_at	AT4G25520	SLK1	SEUSS-LIKE 1; transcription regulator	up
245242_at	AT1G44446	CH1	CHLOROPHYLL B BIOSYNTHESIS; chlorophyllide a oxygenase	up
245270_at	AT4G14960	TUA6	tubulin alpha-6 chiain	up
245395_at	AT4G17420		similar to unknown protein [Arabidopsis thaliana] (TAIR:AT5G47420.1)	up
245398_at	AT4G14900		hydroxyproline-rich glycoprotein family protein	up
245427_at	AT4G17550		transporter-related	up
245483_at	AT4G16190		cysteine proteinase, putative	up
245627_at	AT1G56600	ATGOLS2	ARABIDOPSIS THALIANA GALACTINOL SYNTHASE 2; transferase	up
245695_at	AT5G04270		zinc ion binding	up
245699_at	AT5G04250		OTU-like cysteine protease family protein	up
245723_at	AT1G73400		pentatricopeptide (PPR) repeat-containing protein	up
245724_at	AT1G73390		similar to unknown protein [Arabidopsis thaliana] (TAIR:AT1G17940.1)	up
245734_at	AT1G73480		hydrolase, alpha/beta fold family protein	up
245748_at	AT1G51140		basic helix-loop-helix (bHLH) family protein	up
245776_at	AT1G30260	AGL79	AGAMOUS-LIKE 79	up
245797_at	AT1G45230		defective chloroplasts and leaves protein-related / DCL protein-related	up
245831_at	AT1G48840		similar to unknown protein [Arabidopsis thaliana] (TAIR:AT3G18350.1)	up
245895_at	AT5G09230	SRT2	SRT2; DNA binding	up
245901_at	AT5G11060	KNAT4	KNOTTED1-LIKE HOMEOBOX GENE 4; transcription factor	up
245904_at	AT5G11110	ATSPS2F/SPS1	SUCROSE PHOSPHATE SYNTHASE 1; sucrose-phosphate synthase	up
245905_at	AT5G11090		serine-rich protein-related	up
245987_at	AT5G13180	ANAC083	Arabidopsis NAC domain containing protein 83; transcription factor	up
245998_at	AT5G20830	SUS1	SUCROSE SYNTHASE 1; UDP-glycosyltransferase/ sucrose synthase	up
246017_at	AT5G10730		binding / catalytic/ coenzyme binding	up
246097_at	AT5G20270	HHP1	HEPTAHELICAL TRANSMEMBRANE PROTEIN1	up
246120_at	AT5G20360		octicosapeptide/Phox/Bem1p (PB1) domain-containing protein	up
246126_at	AT5G20070	ATNUDT19	Arabidopsis thaliana Nudix hydrolase homolog 19; hydrolase	up
246180_at	AT5G20840		phosphoinositide phosphatase family protein	up
246207_at	AT4G36960		RNA recognition motif (RRM)-containing protein	up
246222_at	AT4G36900	RAP2.10	related to AP2 10; DNA binding / transcription factor	up
246242_at	AT4G36600		late embryogenesis abundant domain-containing protein	up
246302_at	AT3G51860	CAX3	cation exchanger 3; cation:cation antiporter	up
246432_at	AT5G17490	RGL3	RGA-LIKE 3; transcription factor	up
246468_at	AT5G17050		UDP-glucoronosyl/UDP-glucosyl transferase family protein	up
246486_at	AT5G15910		dehydrogenase-related	up
246645_at	AT5G35080		protein binding	up
246763_at	AT5G27150	NHX1	NA+/H+ EXCHANGER; sodium ion transmembrane transporter/ sodium:hydrogen antiporter	up
246779_at	AT5G27520		mitochondrial substrate carrier family protein	up
246908_at	AT5G25610	RD22	RESPONSIVE TO DESSICATION 22	up
246930_at	AT5G25220	KNAT3	KNOTTED1-LIKE HOMEOBOX GENE 3; transcription factor	up
246966_at	AT5G24850	CRY3	CRYPTOCHROME 3; DNA binding / DNA photolyase/ FMN binding	up
246984_at	AT5G67310	CYP81G1	cytochrome P450, family 81, subfamily G, polypeptide 1; oxygen binding	up
246985_at	AT5G67290		FAD-dependent oxidoreductase family protein	up
246987_at	AT5G67300	ATMYB44/ATMYBR1/MYBR1	MYB DOMAIN PROTEIN 44; DNA binding / transcription factor	up
247013_at	AT5G67480	BT4	BTB AND TAZ DOMAIN PROTEIN 4; protein binding / transcription regulator	up
247025_at	AT5G67030	ABA1	ABA DEFICIENT 1; zeaxanthin epoxidase	up
247029_at	AT5G67190		AP2 domain-containing transcription factor, putative	up
247031_at	AT5G67230		glycosyl transferase family 43 protein	up
247047_at	AT5G66650		similar to unknown protein [Arabidopsis thaliana] (TAIR:AT2G23790.1)	up
247061_at	AT5G66780		similar to unknown [Ammopiptanthus mongolicus] (GB:AAW33981.1)	up
247075_at	AT5G66410	PLP3B	PHOSDUCIN-LIKE PROTEIN 3 HOMOLOG	up
247095_at	AT5G66400		RAB18 (RESPONSIVE TO ABA 18)	up
247097_at	AT5G66460		(1-4)-beta-mannan endohydrolase, putative	up
247118_at	AT5G65890	ACR1	ACT DOMAIN REPEAT 1	up
247120_at	AT5G65990		amino acid transporter family protein	up
247147_at	AT5G65630	GTE7	GLOBAL TRANSCRIPTION FACTOR GROUP E 7; DNA binding	up
247176_at	AT5G65110	ACX2	ACYL-COA OXIDASE 2; acyl-CoA oxidase	up
247222_at	AT5G64840	ATGCN5	Arabidopsis thaliana general control non-repressible 5	up
247255_at	AT5G64780		similar to unknown protein [Arabidopsis thaliana] (TAIR:AT4G09830.1)	up
247265_at	AT5G64550		loricrin-related	up
247268_at	AT5G64080		protease inhibitor/seed storage/lipid transfer protein (LTP) family protein	up
247269_at	AT5G64210	AOX2	alternative oxidase 2; alternative oxidase	up
247280_at	AT5G64260		phosphate-responsive protein, putative	up
247290_at	AT5G64450		similar to unknown protein [Arabidopsis thaliana] (TAIR:AT3G62200.1)	up
247323_at	AT5G64170		dentin sialophosphoprotein-related	up
247336_at	AT5G63640		VHS domain-containing protein / GAT domain-containing protein	up
247368_at	AT5G63330		DNA-binding bromodomain-containing protein	up
247380_at	AT5G63380		4-coumarate--CoA ligase family protein / 4-coumaroyl-CoA synthase family protein	up
247427_at	AT5G62580		binding	up
247435_at	AT5G62480	ATGSTU9	GLUTATHIONE S-TRANSFERASE TAU 9; glutathione transferase	up
247437_at	AT5G62490	ATHVA22B	Arabidopsis thaliana HVA22 homologue B	up
247466_at	AT5G62090		similar to SLK1 (SEUSS-LIKE 1), transcription regulator [Arabidopsis thaliana] (TAIR:AT4G25520.1)	up
247470_at	AT5G62220		exostosin family protein	up
247488_at	AT5G61820		similar to MtN19-like protein [Pisum sativum] (GB:AAU14999.2)	up
247529_at	AT5G61520		hexose transporter, putative	up
247544_at	AT5G61670		heat shock protein binding / unfolded protein binding	up
247550_at	AT5G61370		pentatricopeptide (PPR) repeat-containing protein	up
247601_at	AT5G60850	OBP4	OBF BINDING PROTEIN 4; DNA binding / transcription factor	up
247706_at	AT5G59480		haloacid dehalogenase-like hydrolase family protein	up
247716_at	AT5G59350		similar to unnamed protein product [Vitis vinifera] (GB:CAO21684.1)	up
247717_at	AT5G59320	LTP3	LIPID TRANSFER PROTEIN 3; lipid binding	up
247718_at	AT5G59310	LTP4	LIPID TRANSFER PROTEIN 4; lipid binding	up
247722_at	AT5G59150	AtRABA2d	Arabidopsis Rab GTPase homolog A2d; GTP binding	up
247776_at	AT5G58700		phosphoinositide-specific phospholipase C family protein	up
247783_at	AT5G58800		quinone reductase family protein	up
247793_at	AT5G58650	PSY1	PLANT PEPTIDE CONTAINING SULFATED TYROSINE 1	up
247820_at	AT5G58380	CIPK10	CBL-INTERACTING PROTEIN KINASE 10; kinase	up
247833_at	AT5G58575		similar to hypothetical protein [Platanus x acerifolia] (GB:CAL07976.1)	up
247863_at	AT5G57900	SKIP1	SKP1 INTERACTING PARTNER 1	up
247883_at	AT5G57790		unknown protein	up
247899_at	AT5G57345		similar to unknown [Populus trichocarpa x Populus deltoides] (GB:ABK96592.1)	up
247901_at	AT5G57300		UbiE/COQ5 methyltransferase family protein	up
247918_at	AT5G57610		protein kinase family protein	up
247936_at	AT5G57030	LUT2	LUTEIN DEFICIENT 2; lycopene epsilon cyclase	up
247957_at	AT5G57050	ABI2	ABA INSENSITIVE 2; protein serine/threonine phosphatase	up
247997_at	AT5G56180	ATARP8	ACTIN-RELATED PROTEIN 8; structural constituent of cytoskeleton	up
248001_at	AT5G55990	CBL2	calcineurin B-like protein 2; calcium ion binding	up
248002_at	AT5G56180	ATARP8	ACTIN-RELATED PROTEIN 8; structural constituent of cytoskeleton	up
248075_at	AT5G55740	CRR21	CHLORORESPIRATORY REDUCTION 21	up
248082_at	AT5G55400		fimbrin-like protein, putative	up
248084_at	AT5G55470	ATNHX3	Arabidopsis thaliana Na+/H+ exchanger 3; sodium:hydrogen antiporter	up
248090_at	AT5G55090	MAPKKK15	Mitogen-activated protein kinase kinase kinase 15; kinase	up
248205_at	AT5G54300		similar to unknown protein [Arabidopsis thaliana] (TAIR:AT1G61260.1)	up
248218_at	AT5G53710		unknown protein	up
248253_at	AT5G53290	CRF3	CYTOKININ RESPONSE FACTOR 3; DNA binding / transcription factor	up
248261_at	AT5G53280	PDV1	PLASTID DIVISION1	up
248310_at	AT5G52550		similar to unknown protein [Arabidopsis thaliana] (TAIR:AT4G25670.1)	up
248311_at	AT5G52570	BETA-OHASE 2	BETA-CAROTENE HYDROXYLASE 2; beta-carotene hydroxylase	up
248328_at	AT5G52660		myb family transcription factor	up
248336_at	AT5G52420		similar to unknown protein [Arabidopsis thaliana] (TAIR:AT5G23920.1)	up
248337_at	AT5G52310	COR78	COLD REGULATED 78	up
248352_at	AT5G52300	LTI65/RD29B	RESPONSIVE TO DESSICATION 29B	up
248360_at	AT5G52430		hydroxyproline-rich glycoprotein family protein	up
248389_at	AT5G51990	CBF4/DREB1D	C- REPEAT-BINDING FACTOR 4; DNA binding / transcription activator/ transcription factor	up
248419_at	AT5G51550		phosphate-responsive 1 family protein	up
248505_at	AT5G50360		similar to unknown protein [Arabidopsis thaliana] (TAIR:AT5G63350.1)	up
248544_at	248544_at		no_match	up
248639_at	AT5G48930		transferase family protein	up
248763_at	AT5G47550		cysteine protease inhibitor, putative / cystatin, putative	up
248764_at	AT5G47640		CCAAT-box binding transcription factor subunit B (NF-YB) (HAP3 ) (AHAP3) family (Hap3b)	up
248765_at	AT5G47650	ATNUDT2	Arabidopsis thaliana Nudix hydrolase homolog 2; ADP-ribose diphosphatase/ NAD binding / hydrolase	up
248785_at	AT5G47400		similar to hypothetical protein 25.t00068 [Brassica oleracea] (GB:ABD64961.1)	up
248786_at	AT5G47410		similar to hypothetical protein 25.t00068 [Brassica oleracea] (GB:ABD64961.1)	up
248793_at	AT5G47240	ATNUDT8	Arabidopsis thaliana Nudix hydrolase homolog 8; hydrolase	up
248812_at	AT5G47330		palmitoyl protein thioesterase family protein	up
248901_at	AT5G46410		NLI interacting factor (NIF) family protein	up
248915_at	AT5G45690		similar to unknown protein [Arabidopsis thaliana] (TAIR:AT4G18920.1)	up
248921_at	AT5G45950		GDSL-motif lipase/hydrolase family protein	up
248959_at	AT5G45630		similar to unknown protein [Arabidopsis thaliana] (TAIR:AT4G18980.1)	up
249011_at	AT5G44670		similar to unknown protein [Arabidopsis thaliana] (TAIR:AT4G20170.1)	up
249134_at	AT5G43150		similar to unnamed protein product [Vitis vinifera] (GB:CAO61459.1)	up
249153_s_at	AT5G43400		similar to unknown protein [Arabidopsis thaliana] (TAIR:AT5G13210.1)	up
249158_at	AT5G43430	ETFBETA	ETFBETA; electron carrier	up
249204_at	AT5G42570		similar to unknown protein [Arabidopsis thaliana] (TAIR:AT1G11905.1)	up
249267_at	AT5G41600	BTI3	VIRB2-INTERACTING PROTEIN 3	up
249303_at	AT5G41460		fringe-related protein	up
249416_at	AT5G39570		unknown protein	up
249456_at	AT5G39410		binding / catalytic	up
249514_at	AT5G38480	GRF3	GENERAL REGULATORY FACTOR 3; protein phosphorylated amino acid binding	up
249606_at	AT5G37260	CIR1/RVE2	CIRCADIAN 1; DNA binding / transcription factor	up
249622_at	AT5G37550		similar to unknown protein [Arabidopsis thaliana] (TAIR:AT1G66190.1)	up
249701_at	AT5G35460		similar to unknown [Populus trichocarpa] (GB:ABK95300.1)	up
249771_at	AT5G24080		protein kinase family protein	up
249944_at	AT5G22290	ANAC089	Arabidopsis NAC domain containing protein 89; transcription factor	up
249960_at	AT5G18830	SPL7	SQUAMOSA PROMOTER BINDING PROTEIN-LIKE 7; DNA binding / transcription factor	up
249968_at	AT5G19070		similar to unknown protein [Arabidopsis thaliana] (TAIR:AT1G03260.1)	up
250010_at	AT5G18450		AP2 domain-containing transcription factor, putative	up
250070_at	AT5G17980		C2 domain-containing protein	up
250072_at	AT5G17210		similar to unknown protein [Arabidopsis thaliana] (TAIR:AT1G13380.1)	up
250092_at	AT5G17360		similar to ATP dependent DNA ligase family protein [Arabidopsis thaliana] (TAIR:AT1G66730.1)	up
250158_at	AT5G15190		unknown protein	up
250207_at	AT5G13930	ATCHS/CHS/TT4	CHALCONE SYNTHASE; naringenin-chalcone synthase	up
250249_at	AT5G13760		similar to unknown protein [Arabidopsis thaliana] (TAIR:AT3G04440.1)	up
250320_at	AT5G12840	HAP2A	EMBRYO DEFECTIVE 2220; transcription factor	up
250372_at	AT5G11460		senescence-associated protein-related	up
250408_at	AT5G10930	CIPK5	CBL-INTERACTING PROTEIN KINASE 5; kinase	up
250477_at	AT5G10190		transporter-related	up
250506_at	AT5G09930	ATGCN2	Arabidopsis thaliana general control non-repressible 2	up
250516_at	AT5G09620		octicosapeptide/Phox/Bem1p (PB1) domain-containing protein	up
250533_at	AT5G08640	FLS	FLAVONOL SYNTHASE	up
250621_at	AT5G07250		rhomboid family protein	up
250624_at	AT5G07330		similar to unknown protein [Arabidopsis thaliana] (TAIR:AT1G63060.1)	up
250648_at	AT5G06760		late embryogenesis abundant group 1 domain-containing protein	up
250824_at	AT5G05200		ABC1 family protein	up
250826_at	AT5G05220		similar to hypothetical protein [Vitis vinifera] (GB:CAN82940.1)	up
250874_at	AT5G04010		similar to unknown protein [Arabidopsis thaliana] (TAIR:AT5G03920.1)	up
250882_at	AT5G04000		similar to hypothetical protein [Vitis vinifera] (GB:CAN76250.1)	up
250930_at	AT5G03160		DNAJ heat shock N-terminal domain-containing protein	up
250934_at	AT5G03030		DNAJ heat shock N-terminal domain-containing protein	up
250955_at	AT5G03190	CPuORF47	Conserved peptide upstream open reading frame 47	up
250977_at	AT5G03070		binding	up
250978_at	AT5G03080		phosphatidic acid phosphatase-related / PAP2-related	up
251035_at	AT5G02220		similar to unknown [Picea sitchensis] (GB:ABK23883.1)	up
251060_at	AT5G01820	ATSR1	SERINE/THREONINE PROTEIN KINASE 1; kinase	up
251084_at	AT5G01520		zinc finger (C3HC4-type RING finger) family protein	up
251100_at	AT5G01670		aldose reductase, putative	up
251110_at	AT5G01260		glycoside hydrolase starch-binding domain-containing protein	up
251137_at	AT5G01300		phosphatidylethanolamine-binding family protein	up
251156_at	AT3G63060	EDL3	EID1-LIKE 3	up
251182_at	AT3G62600		DNAJ heat shock family protein	up
251190_at	AT3G62690	ATL5	Arabidopsis T?xicos en Levadura 5; protein binding / zinc ion binding	up
251191_at	AT3G62590		lipase class 3 family protein	up
251199_at	AT3G62980	TIR1	TRANSPORT INHIBITOR RESPONSE 1; ubiquitin-protein ligase	up
251282_at	AT3G61630	CRF6	CYTOKININ RESPONSE FACTOR 6; DNA binding / transcription factor	up
251324_at	AT3G61430	PIP1A	PLASMA MEMBRANE INTRINSIC PROTEIN 1A; water channel	up
251329_at	AT3G61450	SYP73	SYNTAXIN OF PLANTS 73	up
251346_at	AT3G60980		pentatricopeptide (PPR) repeat-containing protein	up
251422_at	AT3G60540		sec61beta family protein	up
251505_at	AT3G59052	CPuORF18	Conserved peptide upstream open reading frame 18	up
251513_at	AT3G59220	PRN	PIRIN; calmodulin binding	up
251644_at	AT3G57540		remorin family protein	up
251668_at	AT3G57010		strictosidine synthase family protein	up
251713_at	AT3G56080		dehydration-responsive protein-related	up
251714_at	AT3G56370		leucine-rich repeat transmembrane protein kinase, putative	up
251725_at	AT3G56260		unknown protein	up
251730_at	AT3G56330		N2,N2-dimethylguanosine tRNA methyltransferase family protein	up
251735_at	AT3G56090	ATFER3	FERRITIN 3; ferric iron binding	up
251768_at	AT3G55940		phosphoinositide-specific phospholipase C, putative	up
251791_at	AT3G55500	ATEXPA16	ARABIDOPSIS THALIANA EXPANSIN A16	up
251819_at	AT3G55030	PGPS2	phosphatidylglycerolphosphate synthase 2; CDP-alcohol phosphatidyltransferase	up
251839_at	AT3G54950	PLA IIIA/PLP7	Patatin-like protein 7	up
251840_at	AT3G54960	ATPDIL1-3	PDI-LIKE 1-3; thiol-disulfide exchange intermediate	up
251858_at	AT3G54820	PIP2;5/PIP2D	plasma membrane intrinsic protein 2;5; water channel	up
251859_at	AT3G54680		proteophosphoglycan-related	up
251881_at	AT3G54250		mevalonate diphosphate decarboxylase, putative	up
251941_at	AT3G53470		similar to unnamed protein product [Vitis vinifera] (GB:CAO18045.1)	up
251961_at	AT3G53620	ATPPA4	ARABIDOPSIS THALIANA PYROPHOSPHORYLASE 4; inorganic diphosphatase/ pyrophosphatase	up
252019_at	AT3G53040		late embryogenesis abundant protein, putative / LEA protein, putative	up
252042_at	AT3G51990		protein kinase family protein	up
252095_at	AT3G51000		epoxide hydrolase, putative	up
252123_at	AT3G51240	F3H	TRANSPARENT TESTA 6; naringenin 3-dioxygenase	up
252130_at	AT3G50820	PSBO-2/PSBO2	PHOTOSYSTEM II SUBUNIT O-2; oxygen evolving/ poly(U) binding	up
252179_at	AT3G50760	GATL2	Galacturonosyltransferase-like 2	up
252187_at	AT3G50850		similar to unknown protein [Arabidopsis thaliana] (TAIR:AT5G49560.1)	up
252193_at	AT3G50060	MYB77	MYB77; DNA binding / transcription factor	up
252226_at	AT3G49880		glycosyl hydrolase family protein 43	up
252264_at	AT3G49590		similar to unknown protein [Arabidopsis thaliana] (TAIR:AT3G18770.1)	up
252321_at	AT3G48510		similar to unknown protein [Arabidopsis thaliana] (TAIR:AT5G63350.1)	up
252467_at	AT3G47080		binding	up
252475_s_at	AT5G59570		myb family transcription factor	up
252525_at	AT3G46450		SEC14 cytosolic factor family protein / phosphoglyceride transfer family protein	up
252563_at	AT3G45970	ATEXLA1	ARABIDOPSIS THALIANA EXPANSIN-LIKE A1	up
252624_at	AT3G44735	PSK1	PHYTOSULFOKINE 3 PRECURSOR; growth factor	up
252736_at	AT3G43210	TES	TETRASPORE; microtubule motor	up
252834_at	AT4G40070		protein binding / zinc ion binding	up
252855_at	AT4G39660	AGT2	ALANINE:GLYOXYLATE AMINOTRANSFERASE 2; alanine-glyoxylate transaminase	up
252863_at	AT4G39800	MI-1-P SYNTHASE	Myo-inositol-1-phosphate synthase; inositol-3-phosphate synthase	up
252908_at	AT4G39670		glycolipid binding / glycolipid transporter	up
253000_at	AT4G38360		similar to unknown protein [Arabidopsis thaliana] (TAIR:AT1G77220.1)	up
253022_at	AT4G38060		similar to unknown protein [Arabidopsis thaliana] (TAIR:AT5G65480.1)	up
253053_at	AT4G37470		hydrolase, alpha/beta fold family protein	up
253059_s_at	AT4G37680	HHP4	heptahelical protein 4; receptor	up
253120_at	AT4G35790	ATPLDDELTA	Arabidopsis thaliana phospholipase D delta; phospholipase D	up
253130_at	AT4G35510		similar to unknown protein [Arabidopsis thaliana] (TAIR:AT2G17540.2)	up
253131_at	AT4G35550	HB-4/WOX13	WUSCHEL-RELATED HOMEOBOX 13; DNA binding / transcription factor	up
253145_at	AT4G35560		similar to transducin family protein / WD-40 repeat family protein [Arabidopsis thaliana] (TAIR:AT5G05570.1)	up
253165_at	AT4G35320		similar to unknown protein [Arabidopsis thaliana] (TAIR:AT2G17300.1)	up
253220_s_at	AT4G34930		1-phosphatidylinositol phosphodiesterase-related	up
253237_at	AT4G34240	ALDH3I1	Aldehyde dehydrogenase 3I1; 3-chloroallyl aldehyde dehydrogenase	up
253263_at	AT4G34000	ABF3/DPBF5	ABSCISIC ACID RESPONSIVE ELEMENTS-BINDING FACTOR 3; DNA binding / protein binding / transcription activator/ transcription factor	up
253316_s_at	AT4G34300		glycine-rich protein	up
253394_at	AT4G32770	VTE1	VITAMIN E DEFICIENT 1	up
253500_at	AT4G31920	ARR10	ARABIDOPSIS RESPONSE REGULATOR 10; transcription factor	up
253512_at	AT4G31750		protein phosphatase 2C, putative / PP2C, putative	up
253522_at	AT4G31290		ChaC-like family protein	up
253550_at	AT4G30960	CIPK6	CBL-INTERACTING PROTEIN KINASE 6; kinase	up
253636_at	AT4G30500		similar to unknown protein [Arabidopsis thaliana] (TAIR:AT2G23940.1)	up
253638_at	AT4G30470		cinnamoyl-CoA reductase-related	up
253722_at	AT4G29190		zinc finger (CCCH-type) family protein	up
253750_at	AT4G29000		tesmin/TSO1-like CXC domain-containing protein	up
253836_at	AT4G27840		similar to vesicle-associated membrane protein-related [Arabidopsis thaliana] (TAIR:AT5G52990.1)	up
253872_at	AT4G27410	RD26	RESPONSIVE TO DESSICATION 26; transcription factor	up
253879_s_at	AT4G27560		glycosyltransferase family protein	up
253908_at	AT4G27260	GH3.5/WES1	GH3.5/WES1; indole-3-acetic acid amido synthetase	up
253994_at	AT4G26080	ABI1	ABA INSENSITIVE 1; calcium ion binding / protein serine/threonine phosphatase	up
254043_at	AT4G25990	CIL	CIL	up
254074_at	AT4G25490	CBF1	C-REPEAT/DRE BINDING FACTOR 1; DNA binding / transcription activator/ transcription factor	up
254089_at	AT4G24800		MA3 domain-containing protein	up
254199_at	254199_at		no_match	up
254201_at	AT4G24130		similar to unknown protein [Arabidopsis thaliana] (TAIR:AT1G56580.1)	up
254223_at	AT4G23730		aldose 1-epimerase family protein	up
254269_at	AT4G23050		protein kinase, putative	up
254299_at	AT4G22920	ATNYE1/NYE1	NON-YELLOWING 1	up
254390_at	AT4G21940	CPK15	calcium-dependent protein kinase 15; calmodulin-dependent protein kinase/ kinase	up
254413_at	AT4G21440	ATM4/ATMYB102	ARABIDOPSIS MYB-LIKE 102; DNA binding / transcription factor	up
254580_at	AT4G19390		similar to unknown protein [Arabidopsis thaliana] (TAIR:AT5G13720.1))	up
254636_at	AT4G18700	CIPK12	SNF1-RELATED PROTEIN KINASE 3.9; kinase	up
254645_at	AT4G18520		binding	up
254646_at	AT4G18530		similar to unknown protein [Arabidopsis thaliana] (TAIR:AT1G11170.1)	up
254662_at	AT4G18270	ATTRANS11	Arabidopsis thaliana translocase 11; catalytic	up
254850_at	AT4G12000		similar to unknown protein [Arabidopsis thaliana] (TAIR:AT4G22850.1)	up
254852_at	AT4G12020	WRKY19	WRKY DNA-binding protein 19	up
254854_at	AT4G12130		aminomethyltransferase	up
254861_at	AT4G12040		zinc finger (AN1-like) family protein	up
254874_at	AT4G11570		haloacid dehalogenase-like hydrolase family protein	up
254890_at	AT4G11600	ATGPX6	GLUTATHIONE PEROXIDASE 6; glutathione peroxidase	up
254917_at	AT4G11350		transferase, transferring glycosyl groups	up
254920_at	AT4G11220	BTI2	VIRB2-INTERACTING PROTEIN 2	up
254922_at	AT4G11370	RHA1A	RING-H2 finger A1A; protein binding / zinc ion binding	up
254993_at	AT4G10730		kinase	up
255032_at	AT4G09500		glycosyltransferase family protein	up
255066_at	AT4G08980		F-box family protein (FBW2)	up
255132_at	AT4G08170		inositol 1,3,4-trisphosphate 5/6-kinase family protein	up
255250_at	AT4G05100	AtMYB74	myb domain protein 74; DNA binding / transcription factor	up
255300_at	AT4G04870	CLS	CARDIOLIPIN SYNTHASE; cardiolipin synthase/ phosphatidyltransferase	up
255364_s_at	AT4G22240		plastid-lipid associated protein PAP, putative	up
255477_at	AT4G02370		unknown protein	up
255521_at	AT4G02280	SUS3	sucrose synthase 3; UDP-glycosyltransferase/ sucrose synthase/ transferase, transferring glycosyl groups	up
255527_at	AT4G02360		unknown protein	up
255602_at	AT4G01026		unknown protein	up
255614_at	AT4G01280		myb family transcription factor	up
255625_at	AT4G01120	GBF2	G-BOX BINDING FACTOR 2; DNA binding / sequence-specific DNA binding / transcription factor	up
255723_at	AT3G29575	AFP3	ABI FIVE BINDING PROTEIN 3	up
255735_at	AT1G25520		unknown protein	up
255784_at	AT1G19860		zinc finger (CCCH-type) family protein	up
255795_at	AT2G33380	RD20	RESPONSIVE TO DESSICATION 20; calcium ion binding	up
255872_at	AT2G30360	SIP4	SOS3-INTERACTING PROTEIN 4; kinase/ protein kinase	up
255959_at	AT1G21980	ATPIP5K1	PHOSPHATIDYLINOSITOL-4-PHOSPHATE 5-KINASE 1	up
256021_at	AT1G58270	ZW9	ZW9	up
256039_at	AT1G19190		hydrolase	up
256069_at	AT1G13740	AFP2	ABI FIVE BINDING PROTEIN 2	up
256071_at	AT1G13640		phosphatidylinositol 3- and 4-kinase family protein	up
256093_at	AT1G20823		zinc finger (C3HC4-type RING finger) family protein	up
256143_at	AT1G48830		40S ribosomal protein S7 (RPS7A)	up
256160_at	AT1G30120	PDH-E1 BETA	PYRUVATE DEHYDROGENASE E1 BETA; pyruvate dehydrogenase (acetyl-transferring)	up
256258_at	AT3G12480	NF-YC11	NUCLEAR FACTOR Y, SUBUNIT C11; DNA binding / transcription factor	up
256285_at	AT3G12510		unknown protein	up
256296_at	AT1G69480		EXS family protein / ERD1/XPR1/SYG1 family protein	up
256416_at	AT3G11050	ATFER2	ferritin 2; binding / ferric iron binding / oxidoreductase/ transition metal ion binding	up
256464_at	AT1G32560		late embryogenesis abundant group 1 domain-containing protein	up
256468_at	AT1G32550		ferredoxin family protein	up
256650_at	AT3G13620		amino acid permease family protein	up
256746_at	AT3G29320		glucan phosphorylase, putative	up
256860_at	AT3G23840		transferase family protein	up
256861_at	AT3G23920	BAM1	BETA-AMYLASE 1; beta-amylase	up
256884_at	AT3G15200		pentatricopeptide (PPR) repeat-containing protein	up
256933_at	AT3G22600		protease inhibitor/seed storage/lipid transfer protein (LTP) family protein	up
256934_at	AT3G22530		unknown protein	up
256998_at	AT3G14180		transcription factor	up
257024_at	AT3G19100		calcium-dependent protein kinase, putative / CDPK, putative	up
257122_at	AT3G20250	APUM5	Arabidopsis Pumilio 5; RNA binding / binding	up
257224_at	AT3G27870		haloacid dehalogenase-like hydrolase family protein	up
257252_at	AT3G24170	ATGR1	glutathione-disulfide reductase; FAD binding / NADP or NADPH binding	up
257410_at	AT1G24340	emb2421	embryo defective 2421; monooxygenase/ oxidoreductase	up
257420_at	AT1G77250		PHD finger family protein	up
257593_at	AT3G24840		SEC14 cytosolic factor, putative / phosphoglyceride transfer protein, putative	up
257713_at	AT3G27380	SDH2-1	SDH2-1; electron carrier/ succinate dehydrogenase	up
257733_at	AT3G18350		unknown protein	up
257789_at	AT3G27020	YSL6	YELLOW STRIPE LIKE 6; oligopeptide transporter	up
257845_at	AT3G28430		unknown protein	up
257855_at	AT3G13040		myb family transcription factor	up
257880_at	AT3G16910	AAE7	ACYL-ACTIVATING ENZYME 7; AMP binding / acetate-CoA ligase	up
257888_at	AT3G16990		TENA/THI-4 family protein	up
257893_at	AT3G17000	UBC32	ubiquitin-conjugating enzyme 32; ubiquitin-protein ligase	up
257950_at	AT3G21780	UGT71B6	UDP-glucosyl transferase 71B6; UDP-glycosyltransferase/ abscisic acid glucosyltransferase	up
257953_at	AT3G21865	PEX22	peroxin 22; protein binding	up
258026_at	AT3G19290	ABF4	ABRE BINDING FACTOR 4; DNA binding / protein binding / transcription activator/ transcription factor	up
258078_at	AT3G25870		unknown protein	up
258092_at	AT3G14595		unknown protein	up
258106_at	AT3G23580	RNR2A	RIBONUCLEOTIDE REDUCTASE 2A; ribonucleoside-diphosphate reductase	up
258108_at	AT3G23570		dienelactone hydrolase family protein	up
258143_at	AT3G18170		transferase, transferring glycosyl groups	up
258189_at	AT3G17860	JAZ3	JASMONATE-ZIM-DOMAIN PROTEIN 3	up
258224_at	AT3G15670		late embryogenesis abundant protein, putative / LEA protein, putative	up
258293_at	AT3G23430	PHO1	phosphate 1	up
258322_at	AT3G22740	HMT3	HMT3; homocysteine S-methyltransferase	up
258347_at	AT3G17520		late embryogenesis abundant domain-containing protein / LEA domain-containing protein	up
258386_at	AT3G15520		peptidyl-prolyl cis-trans isomerase TLP38, chloroplast / thylakoid lumen PPIase of 38 kDa / cyclophilin / rotamase	up
258395_at	AT3G15500	ANAC055	ARABIDOPSIS NAC DOMAIN CONTAINING PROTEIN 55; transcription factor	up
258397_at	AT3G15357		unknown protein	up
258399_at	AT3G15540	IAA19	INDOLE-3-ACETIC ACID INDUCIBLE 19; transcription factor	up
258452_at	AT3G22370	AOX1A	ALTERNATIVE OXIDASE 1A; alternative oxidase	up
258483_at	AT3G02570	MEE31	MATERNAL EFFECT EMBRYO ARREST 31; mannose-6-phosphate isomerase	up
258498_at	AT3G02480		ABA-responsive protein-related	up
258507_at	AT3G06500		beta-fructofuranosidase, putative / invertase, putative / saccharase, putative	up
258610_at	AT3G02875	ILR1	IAA-LEUCINE RESISTANT 1; IAA-Leu conjugate hydrolase	up
258627_at	AT3G04460	PEX12	PEX12; protein binding / zinc ion binding	up
258670_at	AT3G08810		kelch repeat-containing F-box family protein	up
258691_at	AT3G08630		similar to alphavirus core protein family [Arabidopsis thaliana] (TAIR:AT3G08640.1)	up
258732_at	AT3G05820		beta-fructofuranosidase/ catalytic	up
258735_at	AT3G05880	RCI2A	RARE-COLD-INDUCIBLE 2A	up
258751_at	AT3G05890	RCI2B	RARE-COLD-INDUCIBLE 2B	up
258797_at	AT3G04730	IAA16	IAA16; transcription factor	up
258809_at	AT3G04070	anac047	Arabidopsis NAC domain containing protein 47; transcription factor	up
258845_at	AT3G03150		unknown protein	up
258849_at	AT3G03250	AtUGP1	UDP-glucose pyrophosphorylase 1; UTP:glucose-1-phosphate uridylyltransferase/ nucleotidyltransferase	up
258878_at	AT3G03170		unknown protein	up
258887_at	AT3G05630	PLDP2	PLDP2; phospholipase D	up
258901_at	AT3G05640		protein phosphatase 2C, putative / PP2C, putative	up
258925_at	AT3G10420		sporulation protein-related	up
259008_at	AT3G09390	MT2A	METALLOTHIONEIN 2A; copper ion binding	up
259070_at	AT3G11670	DGD1	DIGALACTOSYL DIACYLGLYCEROL DEFICIENT 1; UDP-galactosyltransferase	up
259076_at	AT3G02140	TMAC2	TWO OR MORE ABRES-CONTAINING GENE 2	up
259153_at	AT3G10250		unknown protein	up
259155_at	AT3G10330		transcription initiation factor IIB-2 / general transcription factor TFIIB-2 (TFIIB2)	up
259186_at	AT3G01590		aldose 1-epimerase family protein	up
259188_at	AT3G01510		5'-AMP-activated protein kinase beta-1 subunit-related	up
259220_at	AT3G03550		zinc finger (C3HC4-type RING finger) family protein	up
259231_at	AT3G11410	PP2CA	ARABIDOPSIS THALIANA PROTEIN PHOSPHATASE 2CA; protein binding / protein serine/threonine phosphatase	up
259271_at	AT3G01170		structural constituent of ribosome	up
259318_at	AT3G01100	HYP1	HYPOTHETICAL PROTEIN 1	up
259334_at	AT3G03790		ankyrin repeat family protein / regulator of chromosome condensation (RCC1) family protein	up
259339_at	AT3G03900		adenylylsulfate kinase, putative	up
259417_at	AT1G02340	HFR1	LONG HYPOCOTYL IN FAR-RED; DNA binding / protein binding / transcription factor	up
259426_at	AT1G01470	LEA14	LATE EMBRYOGENESIS ABUNDANT 14	up
259429_at	AT1G01600	CYP86A4	CYP86A4; fatty acid (omega-1)-hydroxylase/ oxygen binding	up
259432_at	AT1G01520		myb family transcription factor	up
259433_at	AT1G01570		fringe-related protein	up
259442_at	AT1G02310		glycosyl hydrolase family protein 5 / cellulase family protein / (1-4)-beta-mannan endohydrolase, putative	up
259500_at	AT1G15740		leucine-rich repeat family protein	up
259537_at	AT1G12370	PHR1	PHOTOLYASE 1; DNA photolyase	up
259541_at	AT1G20650		ATP binding / protein kinase/ protein serine/threonine kinase	up
259570_at	AT1G20440	COR47	COLD-REGULATED 47	up
259605_at	AT1G27910	PUB45	PLANT U-BOX 45; ubiquitin-protein ligase	up
259661_at	AT1G55265		unknown protein	up
259704_at	AT1G77680		ribonuclease II family protein	up
259705_at	AT1G77450	anac032	Arabidopsis NAC domain containing protein 32; transcription factor	up
259756_at	AT1G71080		unknown protein	up
259768_at	AT1G29390	COR314-TM2	COLD REGULATED 314 INNER MEMBRANE 2	up
259850_at	AT1G72240		unknown protein	up
259856_at	AT1G68440		unknown protein	up
259884_at	AT1G76390		armadillo/beta-catenin repeat family protein / U-box domain-containing protein	up
259922_at	AT1G72770	HAB1	HOMOLOGY TO ABI1; catalytic/ protein serine/threonine phosphatase	up
259948_at	AT1G71350		eukaryotic translation initiation factor SUI1 family protein	up
259965_at	AT1G53670	MSRB1	methionine sulfoxide reductase B 1; peptide-methionine-(S)-S-oxide reductase	up
259970_at	AT1G76570		chlorophyll A-B binding family protein	up
259987_at	AT1G75030	ATLP-3	ATLP-3	up
259990_s_at	AT5G23410	FKF1	FLAVIN-BINDING, KELCH REPEAT, F BOX 1; signal transducer/ two-component sensor/ ubiquitin-protein ligase	up
259993_at	AT1G67960		similar to unnamed protein product [Vitis vinifera] (GB:CAO42391.1)	up
260010_at	AT1G68020	ATTPS6	ATTPS6; alpha,alpha-trehalose-phosphate synthase (UDP-forming)/ transferase	up
260089_at	AT1G73170		ATP binding / ATP-dependent peptidase/ nucleoside-triphosphatase/ nucleotide binding / serine-type endopeptidase	up
260144_at	AT1G71960		ABC transporter family protein	up
260153_at	AT1G52760		esterase/lipase/thioesterase family protein	up
260174_at	AT1G71940		similar to unknown protein [Arabidopsis thaliana] (TAIR:AT4G09580.1)	up
260203_at	AT1G52890	ANAC019	Arabidopsis NAC domain containing protein 19; transcription factor	up
260209_at	AT1G68552	CPuORF53	Conserved peptide upstream open reading frame 53	up
260229_at	AT1G74370		zinc finger (C3HC4-type RING finger) family protein	up
260241_at	AT1G63710	CYP86A7	CYP86A7; fatty acid (omega-1)-hydroxylase/ oxygen binding	up
260262_at	AT1G68470		exostosin family protein	up
260304_at	AT1G70480		unknown protein	up
260357_at	AT1G69260	AFP1	ABI FIVE BINDING PROTEIN	up
260379_at	260379_at		no_match	up
260393_at	AT1G73920		lipase family protein	up
260453_s_at	AT1G72510		unknown protein	up
260481_at	AT1G10960	ATFD1	FERREDOXIN 1; 2 iron, 2 sulfur cluster binding / electron carrier/ iron-sulfur cluster binding	up
260522_x_at	AT2G41730		unknown protein	up
260543_at	AT2G43330	INT1	INOSITOL TRANSPORTER 1; carbohydrate transmembrane transporter/ myo-inositol:hydrogen symporter/ sugar:hydrogen symporter	up
260568_at	AT2G43570		chitinase, putative	up
260590_at	AT1G53310	ATPPC1	PHOSPHOENOLPYRUVATE CARBOXYLASE 1; catalytic/ phosphoenolpyruvate carboxylase	up
260616_at	AT1G53280		DJ-1 family protein	up
260626_at	AT1G08040		unknown protein	up
260712_at	AT1G17550	HAB2	HAB2; catalytic/ protein serine/threonine phosphatase	up
260727_at	AT1G48100		glycoside hydrolase family 28 protein / polygalacturonase (pectinase) family protein	up
260983_at	AT1G53560		unknown protein	up
261026_at	AT1G01240		unknown protein	up
261056_at	AT1G01360		unknown protein	up
261059_at	AT1G01250		AP2 domain-containing transcription factor, putative	up
261065_at	AT1G07500		unknown protein	up
261077_at	AT1G07430		protein phosphatase 2C, putative / PP2C, putative	up
261151_at	AT1G19650		SEC14 cytosolic factor, putative / phosphoglyceride transfer protein, putative	up
261169_at	AT1G04920	ATSPS3F	sucrose phosphate synthase 3F; sucrose-phosphate synthase/ transferase, transferring glycosyl groups	up
261192_at	AT1G32870	ANAC13	Arabidopsis thaliana NAC domain protein 13; transcription factor	up
261220_at	AT1G19970		ER lumen protein retaining receptor family protein	up
261247_at	AT1G20070		unknown protein	up
261248_at	AT1G20030		pathogenesis-related thaumatin family protein	up
261436_at	AT1G07870		protein kinase family protein	up
261482_at	AT1G14530	THH1	TOM THREE HOMOLOG 1; virion binding	up
261639_at	AT1G50010	TUA2	TUA2; structural constituent of cytoskeleton	up
261651_at	AT1G27760		interferon-related developmental regulator family protein / IFRD protein family	up
261667_at	AT1G18460		lipase family protein	up
261713_at	AT1G32640	MYC2	MYC2; DNA binding / transcription activator/ transcription factor	up
261803_at	AT1G30500	NF-YA7	NUCLEAR FACTOR Y, SUBUNIT A7; specific transcriptional repressor/ transcription factor	up
261823_at	AT1G11400	PYM	Partner of Y14-Mago; protein binding	up
261904_at	261904_at		no_match	up
261907_at	AT1G65060	4CL3	4-coumarate:CoA ligase 3	up
262045_at	AT1G80240		unknown protein	up
262061_at	AT1G80110	ATPP2-B11	ARABIDOPSIS THALIANA PHLOEM PROTEIN 2-B11; carbohydrate binding	up
262128_at	AT1G52690		late embryogenesis abundant protein, putative / LEA protein, putative	up
262164_at	AT1G78070		WD-40 repeat family protein	up
262180_at	AT1G78050	PGM	PHOSPHOGLYCERATE/BISPHOSPHOGLYCERATE MUTASE; catalytic/ intramolecular transferase, phosphotransferases	up
262307_at	AT1G71000		heat shock protein binding	up
262313_at	AT1G70900		unknown protein	up
262347_at	AT1G64110		AAA-type ATPase family protein	up
262407_at	AT1G34630		unknown protein	up
262448_at	AT1G49450		transducin family protein / WD-40 repeat family protein	up
262493_at	AT1G21660		heat shock protein binding	up
262495_at	AT1G21780		BTB/POZ domain-containing protein	up
262496_at	AT1G21790		similar to unnamed protein product [Vitis vinifera] (GB:CAO61872.1)	up
262503_at	AT1G21670		similar to unknown protein [Arabidopsis thaliana] (TAIR:AT1G21680.1)	up
262526_at	AT1G17050	SPS2	Solanesyl diphosphate synthase 2; trans-octaprenyltranstransferase	up
262569_at	AT1G15180		MATE efflux family protein	up
262626_at	AT1G06430	FTSH8	FTSH8; ATP-dependent peptidase/ ATPase/ metallopeptidase/ zinc ion binding	up
262635_at	AT1G06570	PDS1	PHYTOENE DESATURATION 1; 4-hydroxyphenylpyruvate dioxygenase	up
262641_at	AT1G62730		transferase	up
262644_at	AT1G62710	BETA-VPE	BETA VACUOLAR PROCESSING ENZYME; cysteine-type endopeptidase	up
262690_at	AT1G62720		binding	up
262707_at	AT1G16290		similar to predicted protein [Physcomitrella patens subsp. patens] (GB:EDQ78585.1)	up
262713_at	AT1G16520		unknown protein	up
262727_at	AT1G75800		pathogenesis-related thaumatin family protein	up
262786_at	AT1G10740		unknown protein	up
262940_at	AT1G79520		cation efflux family protein	up
262952_at	AT1G75770		unknown protein	up
263049_at	AT2G05260		lipase class 3 family protein	up
263065_at	AT2G18170	ATMPK7	ARABIDOPSIS THALIANA MAP KINASE 7; MAP kinase/ kinase	up
263073_at	AT2G17500		auxin efflux carrier family protein	up
263127_at	AT1G78610	MSL6	MECHANOSENSITIVE CHANNEL OF SMALL CONDUCTANCE-LIKE 6	up
263134_at	AT1G78570	RHM1	RHAMNOSE BIOSYNTHESIS 1; UDP-L-rhamnose synthase/ UDP-glucose 4,6-dehydratase/ catalytic	up
263159_at	AT1G54130	RSH3	RELA/SPOT HOMOLOG 3; GTP diphosphokinase	up
263222_at	AT1G30640		protein kinase, putative	up
263226_at	AT1G30690		SEC14 cytosolic factor family protein / phosphoglyceride transfer family protein	up
263259_at	AT1G10560	PUB18	PLANT U-BOX 18; ubiquitin-protein ligase	up
263265_at	AT2G38820		unknown protein	up
263352_at	AT2G22080		unknown protein	up
263385_at	AT2G40170	GEA6	LATE EMBRYOGENESIS ABUNDANT 6	up
263433_at	AT2G22240	MIPS2	MYO-INOSITOL-1-PHOSTPATE SYNTHASE 2; binding / catalytic/ inositol-3-phosphate synthase	up
263486_at	AT2G22200		AP2 domain-containing transcription factor	up
263497_at	AT2G42540	COR15A	COLD-REGULATED 15A	up
263608_at	AT2G16260		pseudogene of glycine-rich RNA-binding protein	up
263656_at	AT1G04240	SHY2	SHORT HYPOCOTYL 2; transcription factor	up
263696_at	AT1G31230	AK-HSDH I	ASPARTATE KINASE-HOMOSERINE DEHYDROGENASE I; aspartate kinase/ homoserine dehydrogenase	up
263751_at	AT2G21300		kinesin motor family protein	up
263757_at	AT2G21430		cysteine proteinase A494, putative / thiol protease, putative	up
263786_at	AT2G46370	JAR1	JASMONATE RESISTANT 1; ATP binding / adenylyltransferase/ catalytic/ jasmonate-amino synthetase	up
263796_at	AT2G24540	AFR	ATTENUATED FAR-RED RESPONSE	up
263831_at	AT2G40300	ATFER4	ferritin 4; binding / ferric iron binding / oxidoreductase/ transition metal ion binding	up
263867_at	AT2G36830	GAMMA-TIP	GAMMA TONOPLAST INTRINSIC PROTEIN; water channel	up
263875_at	AT2G21970	AtSEP2	SEP2 (STRESS ENHANCED PROTEIN 2); chlorophyll binding	up
263877_at	AT2G21780		unknown protein	up
263881_at	AT2G21820		unknown protein	up
263883_at	AT2G21830		DC1 domain-containing protein	up
263986_at	AT2G42790	CSY3	citrate synthase 3; citrate (SI)-synthase	up
264019_at	AT2G21130		peptidyl-prolyl cis-trans isomerase / cyclophilin (CYP2) / rotamase	up
264024_at	AT2G21180		unknown protein	up
264040_at	AT2G03730	ACR5	ACR5; amino acid binding	up
264045_at	AT2G22450		riboflavin biosynthesis protein, putative	up
264102_at	AT1G79270	ECT8	evolutionarily conserved C-terminal region 8	up
264114_at	AT2G31270	CDT1A	ARABIDOPSIS HOMOLOG OF YEAST CDT1 A; cyclin-dependent protein kinase/ protein binding	up
264190_at	AT1G54830	NF-YC3	NUCLEAR FACTOR Y, SUBUNIT C3; DNA binding / transcription factor	up
264217_at	AT1G60190		armadillo/beta-catenin repeat family protein / U-box domain-containing protein	up
264250_at	AT1G78680	ATGGH2	gamma-glutamyl hydrolase 2; omega peptidase	up
264252_at	AT1G09180	ATSARA1A	ARABIDOPSIS THALIANA SECRETION-ASSOCIATED RAS SUPER FAMILY 1; GTP binding	up
264260_at	AT1G09210	CRT2	calreticulin 2	up
264288_at	AT1G62045		similar to ankyrin repeat family protein [Arabidopsis thaliana] (TAIR:AT1G11740.1)	up
264318_at	AT1G04220	KCS2	3-KETOACYL-COA SYNTHASE 2; fatty acid elongase	up
264326_at	AT1G04230		unknown protein	up
264362_at	AT1G03290		unknown protein	up
264372_at	AT1G11840	ATGLX1	GLYOXALASE I HOMOLOG; lactoylglutathione lyase/ metal ion binding	up
264435_at	AT1G10360	ATGSTU18	GLUTATHIONE S-TRANSFERASE TAU 18; glutathione transferase	up
264458_at	AT1G10410		similar to CW14 [Arabidopsis thaliana] (TAIR:AT1G59650.1)	up
264479_at	AT1G77280		protein kinase family protein	up
264511_at	AT1G09350	AtGolS3	Arabidopsis thaliana galactinol synthase 3; transferase, transferring glycosyl groups	up
264515_at	AT1G10090		unknown protein	up
264652_at	AT1G08920		sugar transporter, putative	up
264654_s_at	AT1G08890		carbohydrate transmembrane transporter	up
264662_at	AT1G09960	SUT4	SUCROSE TRANSPORTER 4; carbohydrate transmembrane transporter/ sucrose transmembrane transporter	up
264744_at	AT1G62050		similar to ankyrin repeat family protein [Arabidopsis thaliana] (TAIR:AT1G11740.1)	up
264888_at	AT1G23070		unknown protein	up
264894_at	AT1G23040		hydroxyproline-rich glycoprotein family protein	up
264953_at	AT1G77120	ADH1	ALCOHOL DEHYDROGENASE 1; alcohol dehydrogenase	up
264985_at	AT1G27150		binding	up
264989_at	AT1G27200		unknown protein	up
264992_at	AT1G67300		hexose transporter, putative	up
264999_at	AT1G67310		calmodulin binding / transcription regulator	up
265024_at	AT1G24600		unknown protein	up
265093_at	AT1G03905		ABC transporter family protein	up
265119_at	AT1G62570	FMO GS-OX4	FLAVIN-MONOOXYGENASE GLUCOSINOLATE S-OXYGENASE 4; 4-methylthiopropyl glucosinolate S-oxygenase	up
265182_at	AT1G23740		oxidoreductase, zinc-binding dehydrogenase family protein	up
265183_at	AT1G23750		DNA-binding protein-related	up
265203_at	AT2G36630		unknown protein	up
265211_at	AT2G36640	ATECP63	EMBRYONIC CELL PROTEIN 63	up
265216_at	AT1G05100	MAPKKK18	MAPKKK18; ATP binding / kinase/ protein kinase/ protein serine/threonine kinase	up
265244_at	AT2G43018	CPuORF17	Conserved peptide upstream open reading frame 17	up
265283_at	AT2G20370	MUR3	MURUS 3; catalytic/ transferase, transferring glycosyl groups	up
265289_at	AT2G22690		protein binding / zinc ion binding	up
265290_at	AT2G22590		transferase, transferring glycosyl groups	up
265325_at	AT2G18240		RER1 protein, putative	up
265359_at	AT2G16720	MYB7	MYB DOMAIN PROTEIN 7; DNA binding / transcription factor	up
265452_at	AT2G46510	ATAIB	ABA-INDUCIBLE BHLH-TYPE TRANSCRIPTION FACTOR; DNA binding / transcription factor	up
265480_at	AT2G15970	COR413-PM1	COR413-PM1	up
265539_at	AT2G15830		unknown protein	up
265617_at	AT2G25520		phosphate translocator-related	up
265634_at	AT2G25530		AFG1-like ATPase family protein	up
265807_at	AT2G17990		similar to kinectin-related [Arabidopsis thaliana] (TAIR:AT5G66250.3)	up
265886_at	AT2G25620		protein phosphatase 2C, putative / PP2C, putative	up
265913_at	AT2G25625		unknown protein	up
265935_at	AT2G19580	TET2	TETRASPANIN2	up
265959_at	AT2G37240		antioxidant/ oxidoreductase	up
266001_at	AT2G24150	HHP3	heptahelical protein 3; receptor	up
266072_at	AT2G18700	ATTPS11	ATTPS11; transferase, transferring glycosyl groups	up
266100_at	AT2G37980		unknown protein	up
266142_at	AT2G39030		GCN5-related N-acetyltransferase (GNAT) family protein	up
266170_at	AT2G39050		hydroxyproline-rich glycoprotein family protein	up
266189_at	AT2G39020		GCN5-related N-acetyltransferase (GNAT) family protein	up
266196_at	AT2G39110		protein kinase, putative	up
266332_at	AT2G32415		3'-5' exonuclease/ nucleic acid binding	up
266351_at	AT2G01490		phytanoyl-CoA dioxygenase (PhyH) family protein	up
266417_at	AT2G38550		unknown protein	up
266462_at	AT2G47770		benzodiazepine receptor-related	up
266488_at	AT2G47670		invertase/pectin methylesterase inhibitor family protein	up
266503_at	AT2G47780		rubber elongation factor (REF) protein-related	up
266544_at	AT2G35300		late embryogenesis abundant group 1 domain-containing protein	up
266643_s_at	AT2G29730	UGT71D1	UDP-GLUCOSYL TRANSFERASE 71D1; UDP-glycosyltransferase	up
266655_at	AT2G25880	AtAUR2	AtAurora2; histone kinase(H3-S10 specific) / kinase	up
266718_at	AT2G46800	ZAT	ZINC TRANSPORTER OF ARABIDOPSIS THALIANA; inorganic anion transmembrane transporter	up
266720_s_at	AT2G46670	APRR9	ARABIDOPSIS PSEUDO-RESPONSE REGULATOR 9; protein binding / transcription regulator	up
266772_s_at	AT4G16540		heat shock protein-related	up
266869_at	AT2G44660		transferase, transferring glycosyl groups / transferase, transferring hexosyl groups	up
266898_at	AT2G45990		unknown protein	up
266911_at	AT2G45910		protein kinase family protein / U-box domain-containing protein	up
266921_at	AT2G45970	CYP86A8	CYP86A8; fatty acid (omega-1)-hydroxylase/ oxygen binding	up
266923_at	AT2G45980		unknown protein	up
266935_at	AT2G18915	LKP2	LOV KELCH PROTEIN 2; protein binding / ubiquitin-protein ligase	up
266963_at	AT2G39450	MTP11	MTP11; cation transmembrane transporter/ manganese ion transmembrane transporter/ manganese:hydrogen antiporter	up
267026_at	AT2G38340		AP2 domain-containing transcription factor, putative (DRE2B)	up
267058_at	AT2G32510	MAPKKK17	MAPKKK17; ATP binding / kinase/ protein kinase/ protein serine/threonine kinase	up
267069_at	AT2G41010	ATCAMBP25	ARABIDOPSIS THALIANA CALMODULIN (CAM)-BINDING PROTEIN OF 25 KDA; calmodulin binding	up
267080_at	AT2G41190		amino acid transporter family protein	up
267168_at	AT2G37770		aldo/keto reductase family protein	up
267170_at	AT2G37585		glycosyltransferase family 14 protein / core-2/I-branching enzyme family protein	up
267178_at	AT2G37750		unknown protein	up
267180_at	AT2G37570	SLT1	sodium- and lithium-tolerant 1	up
267212_at	AT2G44060		late embryogenesis abundant family protein / LEA family protein	up
267299_at	AT2G30150		UDP-glucoronosyl/UDP-glucosyl transferase family protein	up
267300_at	AT2G30140		UDP-glucoronosyl/UDP-glucosyl transferase family protein	up
267315_at	267315_at		no_match	up
267425_at	AT2G34810		FAD-binding domain-containing protein	up
267429_at	AT2G34850	MEE25	maternal effect embryo arrest 25; UDP-glucose 4-epimerase/ binding / catalytic/ coenzyme binding	up
267483_at	AT2G02810	UTR1	UDP-GALACTOSE TRANSPORTER 1; UDP-galactose transmembrane transporter	up
267496_at	AT2G30550		lipase class 3 family protein	up
267503_at	AT2G45600		hydrolase	up
267538_at	AT2G41870		remorin family protein	up
267550_at	AT2G32800	AP4.3A	AP4.3A; ATP binding / protein kinase/ protein serine/threonine kinase/ protein tyrosine kinase	up
267590_at	AT2G39700	ATEXPA4	ARABIDOPSIS THALIANA EXPANSIN A4	up
267595_at	AT2G32990	AtGH9B8	Arabidopsis thaliana glycosyl hydrolase 9B8; catalytic/ hydrolase, hydrolyzing O-glycosyl compounds	up
245052_at	AT2G26440		pectinesterase family protein	down
245098_at	AT2G40940	ERS1	ETHYLENE RESPONSE SENSOR 1; receptor	down
245118_at	AT2G41680		thioredoxin reductase, putative / NADPH-dependent thioredoxin reductase, putative	down
245252_at	AT4G17500	ATERF-1	ETHYLENE RESPONSIVE ELEMENT BINDING FACTOR 1; DNA binding /transcription activator/ transcription factor	down
245432_at	AT4G17100		serine protease protein -related, expressed pseudogene	down
245478_at	AT4G16130	ARA1	ARABINOSE KINASE; ATP binding / galactokinase	down
245492_at	AT4G16340	SPK1	SPIKE1; GTP binding / GTPase binding / binding / guanyl-nucleotide exchange factor	down
245494_at	AT4G16390		chloroplastic RNA-binding protein P67, putative	down
245528_at	AT4G15530	PPDK	PYRUVATE ORTHOPHOSPHATE DIKINASE; kinase/ pyruvate, phosphate dikinase	down
245616_at	AT4G14480		protein kinase family protein	down
245687_at	AT1G28320	DEG15	DEG15; endopeptidase	down
245729_at	AT1G73490		RNA recognition motif (RRM)-containing protein	down
245790_at	AT1G32200	ATS1	ACYLTRANSFERASE 1	down
245852_at	AT5G13510		ribosomal protein L10 family protein	down
245894_at	AT5G09310		Identical to Gamma-secretase subunit PEN2-like protein [Arabidopsis Thaliana] (GB:Q9FY84)	down
245915_s_at	AT5G19780	TUA5	tubulin alpha-5	down
245925_at	AT5G28770	BZO2H3	ARABIDOPSIS THALIANA BASIC LEUCINE ZIPPER 63; DNA binding	down
246001_at	AT5G20790		similar to unknown protein [Arabidopsis thaliana] (TAIR:AT3G43110.1)	down
246003_at	AT5G20720	CPN20	CHAPERONIN 20; calmodulin binding	down
246030_at	AT5G21105		L-ascorbate oxidase/ copper ion binding	down
246033_at	AT5G08280	HEMC	HYDROXYMETHYLBILANE SYNTHASE	down
246114_at	AT5G20250	DIN10	DARK INDUCIBLE 10; hydrolase, hydrolyzing O-glycosyl compounds	down
246152_at	AT5G20040	ATIPT9	Arabidopsis thaliana isopentenyltransferase 9; ATP binding / tRNA isopentenyltransferase	down
246198_at	AT4G36810	GGPS1	GERANYLGERANYL PYROPHOSPHATE SYNTHASE 1; farnesyltranstransferase	down
246238_at	AT4G36670		mannitol transporter, putative	down
246350_at	AT1G16650		similar to unnamed protein product [Vitis vinifera] (GB:CAO23849.1)	down
246475_at	AT5G16720		similar to unknown protein [Arabidopsis thaliana] (TAIR:AT1G70750.1)	down
246502_at	AT5G16240		acyl-(acyl-carrier-protein) desaturase, putative / stearoyl-ACP desaturase, putative	down
246597_at	AT5G14760	AO	L-ASPARTATE OXIDASE; L-aspartate oxidase	down
246681_at	AT5G33280		chloride channel-like (CLC) protein, putative	down
246749_at	AT5G27830		similar to hypothetical protein [Vitis vinifera] (GB:CAN74239.1)	down
246830_at	AT5G26360		chaperonin, putative	down
246860_at	AT5G25840		similar to unknown protein [Arabidopsis thaliana] (TAIR:AT1G79770.1)	down
246996_at	AT5G67420	LBD37	LOB DOMAIN-CONTAINING PROTEIN 37	down
247008_at	AT5G67560	ATARLA1D	ADP-ribosylation factor-like A1D; GTP binding	down
247144_at	AT5G65590		Dof-type zinc finger domain-containing protein	down
247248_at	AT5G64560		magnesium transporter CorA-like family protein (MRS2-2)	down
247266_at	AT5G64570	XYL4	beta-xylosidase 4	down
247332_at	AT5G63440		similar to hypothetical protein [Vitis vinifera] (GB:CAN75279.1)	down
247353_at	AT5G63620		oxidoreductase, zinc-binding dehydrogenase family protein	down
247388_s_at	AT5G63470		CCAAT-box binding transcription factor Hap5a, putative	down
247478_at	AT5G62360		invertase/pectin methylesterase inhibitor family protein	down
247543_at	AT5G61600		ethylene-responsive element-binding family protein	down
247611_at	AT5G60710		zinc finger (C3HC4-type RING finger) family protein	down
247884_at	AT5G57800	CER3/FLP1/WAX2/YRE	ECERIFERUM 3; catalytic	down
247886_at	AT5G57850		aminotransferase class IV family protein	down
247890_at	AT5G57940	ATCNGC5	CYCLIC NUCLEOTIDE GATED CHANNEL 5; calmodulin binding / cyclic nucleotide binding / potassium channel	down
248037_at	AT5G55930	ATOPT1	oligopeptide transporter 1; oligopeptide transporter	down
248237_at	AT5G53890		leucine-rich repeat transmembrane protein kinase, putative	down
248288_at	AT5G52840		NADH-ubiquinone oxidoreductase-related	down
248302_at	AT5G53160		similar to unknown protein [Arabidopsis thaliana] (TAIR:AT4G27920.1)	down
248306_at	AT5G52830	WRKY27	WRKY DNA-binding protein 27; transcription factor	down
248347_at	AT5G52250		transducin family protein / WD-40 repeat family protein	down
248395_at	AT5G52120	ATPP2-A14	Phloem protein 2-A14; carbohydrate binding	down
248448_at	AT5G51190		AP2 domain-containing transcription factor, putative	down
248502_at	AT5G50450		zinc finger (MYND type) family protein	down
248529_at	AT5G50000		protein kinase, putative	down
248568_at	AT5G49760		leucine-rich repeat family protein / protein kinase family protein	down
248627_at	AT5G48950		thioesterase family protein	down
248721_at	AT5G47780	GAUT4	Galacturonosyltransferase 4; polygalacturonate 4-alpha-galacturonosyltransferase/ transferase, transferring glycosyl groups	down
248851_s_at	AT5G46260		disease resistance protein (TIR-NBS-LRR class), putative	down
248865_at	AT5G46790		similar to unknown protein [Arabidopsis thaliana] (TAIR:AT4G17870.1)	down
248873_at	AT5G46450		disease resistance protein (TIR-NBS-LRR class), putative	down
248888_at	AT5G46240	KAT1	K+ ATPASE 1); cyclic nucleotide binding / inward rectifier potassium channel	down
248903_at	AT5G46290	KAS I	3-KETOACYL-ACYL CARRIER PROTEIN SYNTHASE I; fatty-acid synthase	down
248977_at	AT5G45020		similar to unknown protein [Arabidopsis thaliana] (TAIR:AT4G19880.1)	down
249008_at	AT5G44680		methyladenine glycosylase family protein	down
249035_at	AT5G44190	GLK2	GOLDEN2-LIKE 2; DNA binding / transcription factor	down
249184_at	AT5G43020		leucine-rich repeat transmembrane protein kinase, putative	down
249187_at	AT5G43060		cysteine proteinase, putative / thiol protease, putative	down
249288_at	AT5G41050		similar to unknown protein [Arabidopsis thaliana] (TAIR:AT3G26960.1)	down
249325_at	AT5G40850	UPM1	UROPHORPHYRIN METHYLASE 1; uroporphyrin-III C-methyltransferase	down
249327_at	AT5G40890	ATCLC-A	CHLORIDE CHANNEL A; anion channel/ voltage-gated chloride channel	down
249493_at	AT5G39080		transferase family protein	down
249546_at	AT5G38150	PMI15	plastid movement impaired 15	down
249589_at	AT5G37850	SOS4	SALT OVERLY SENSITIVE 4; kinase/ pyridoxal kinase	down
249617_at	AT5G37450		leucine-rich repeat transmembrane protein kinase, putative	down
249638_at	AT5G36880		acetyl-CoA synthetase, putative / acetate-CoA ligase, putative	down
249694_at	AT5G35790	G6PD1	GLUCOSE-6-PHOSPHATE DEHYDROGENASE 1; glucose-6-phosphate dehydrogenase	down
249778_at	AT5G24165		similar to unknown protein [Arabidopsis thaliana] (TAIR:AT4G23885.1)	down
249816_at	AT5G23880	ATCPSF100/CPSF100/EMB1265/ESP5	CLEAVAGE AND POLYADENYLATION SPECIFICITY FACTOR; DNA binding / protein binding	down
249818_at	AT5G23860	TUB8	tubulin beta-8	down
249828_at	AT5G23250		succinyl-CoA ligase (GDP-forming) alpha-chain, mitochondrial, putative	down
249885_at	AT5G22940		exostosin family protein	down
249923_at	AT5G19120		aspartic-type endopeptidase/ pepsin A	down
249953_at	AT5G18960	FRS12	FAR1-RELATED SEQUENCE 12; zinc ion binding	down
249986_at	AT5G18460		similar to unknown protein [Arabidopsis thaliana] (TAIR:AT1G23340.1)	down
250000_at	AT5G18650		zinc finger (C3HC4-type RING finger) family protein	down
250017_at	AT5G18140		DNAJ heat shock N-terminal domain-containing protein	down
250030_at	AT5G18120	ATAPRL7	APR-LIKE 7	down
250032_at	AT5G18170	GDH1	GLUTAMATE DEHYDROGENASE 1; oxidoreductase	down
250063_at	AT5G17880	CSA1	CONSTITUTIVE SHADE-AVOIDANCE1; ATP binding / protein binding / transmembrane receptor	down
250073_at	AT5G17170	ENH1	ENHANCER OF SOS3-1; metal ion binding	down
250110_at	AT5G15350		plastocyanin-like domain-containing protein	down
250182_at	AT5G14470		GHMP kinase-related	down
250217_at	AT5G14120		nodulin family protein	down
250254_at	AT5G13710	SMT1	STEROL METHYLTRANSFERASE 1	down
250268_s_at	AT5G12950		catalytic	down
250327_at	AT5G12050		similar to unnamed protein product [Vitis vinifera] (GB:CAO45643.1)	down
250480_at	AT5G10290		leucine-rich repeat family protein / protein kinase family protein	down
250524_at	AT5G08520		myb family transcription factor	down
250549_at	AT5G07860		transferase family protein	down
250550_at	AT5G07870		transferase family protein	down
250558_at	AT5G07990	TT7	TRANSPARENT TESTA 7; flavonoid 3'-monooxygenase/ oxygen binding	down
250582_at	AT5G07580		DNA binding / transcription factor	down
250604_at	AT5G07830	ATGUS2	ARABIDOPSIS THALIANA GLUCURONIDASE 2; beta-glucuronidase	down
250657_at	AT5G07000		sulfotransferase family protein	down
250752_at	AT5G05690	CPD	CABBAGE 3; oxygen binding	down
250813_at	AT5G05000	ATTOC34/OEP34	Translocase of chloroplast 34	down
250829_at	AT5G04720	ADR1-L2	ADR1-LIKE 2; ATP binding / nucleoside-triphosphatase/ nucleotide binding / protein binding	down
250843_at	AT5G04430		KH domain-containing protein NOVA, putative	down
250897_at	AT5G03430		phosphoadenosine phosphosulfate (PAPS) reductase family protein	down
250909_at	AT5G03700		PAN domain-containing protein	down
250941_at	AT5G03320		protein kinase, putative	down
251013_at	AT5G02540		short-chain dehydrogenase/reductase (SDR) family protein	down
251017_at	AT5G02760		protein phosphatase 2C family protein / PP2C family protein	down
251124_s_at	AT5G01050		laccase family protein / diphenol oxidase family protein	down
251140_at	AT5G01090		legume lectin family protein	down
251160_at	AT3G63240		endonuclease/exonuclease/phosphatase family protein	down
251173_at	AT3G63270		similar to unknown protein [Arabidopsis thaliana] (TAIR:AT3G55350.1)	down
251178_at	AT3G63440	ATCKX6/ATCKX7/CKX6	CYTOKININ OXIDASE/DEHYDROGENASE 6; cytokinin dehydrogenase	down
251232_at	AT3G62780		C2 domain-containing protein	down
251248_at	AT3G62150	PGP21	P-GLYCOPROTEIN 21; ATPase, coupled to transmembrane movement of substances	down
251295_at	AT3G62000		O-methyltransferase family 3 protein	down
251310_at	AT3G61150	HDG1	HOMEODOMAIN GLABROUS1; DNA binding / transcription factor	down
251436_at	AT3G59900		(ARGOS); unknown protein	down
251536_at	AT3G58610		ketol-acid reductoisomerase	down
251575_at	AT3G58120		bZIP transcription factor family protein	down
251626_at	AT3G57220		UDP-GlcNAc:dolichol phosphate N-acetylglucosamine-1-phosphate transferase, putative	down
251684_at	AT3G56410		similar to unknown protein [Arabidopsis thaliana] (TAIR:AT5G05190.1)	down
251695_at	AT3G56590		hydroxyproline-rich glycoprotein family protein	down
251746_at	AT3G56060		glucose-methanol-choline (GMC) oxidoreductase family protein	down
251750_at	AT3G55710		UDP-glucoronosyl/UDP-glucosyl transferase family protein	down
251785_at	AT3G55130	ATWBC19	WHITE-BROWN COMPLEX HOMOLOG 19; ATPase, coupled to transmembrane movement of substances	down
251902_at	AT3G54110	ATPUMP1	ATPUMP1; binding / oxidative phosphorylation uncoupler	down
251906_at	AT3G53720	ATCHX20	CATION/H+ EXCHANGER 20; monovalent cation:proton antiporter	down
251919_at	AT3G53800		armadillo/beta-catenin repeat family protein	down
252014_at	AT3G52870		calmodulin-binding family protein	down
252048_at	AT3G52500		aspartyl protease family protein	down
252080_at	AT3G51670		SEC14 cytosolic factor family protein / phosphoglyceride transfer family protein	down
252081_at	AT3G51910	AT-HSFA7A	Arabidopsis thaliana heat shock transcription factor A7A; DNA binding / transcription factor	down
252091_at	AT3G51390		zinc finger (DHHC type) family protein	down
252132_at	AT3G50790		late embryogenesis abundant protein, putative / LEA protein, putative	down
252220_at	AT3G49940	LBD38	LOB DOMAIN-CONTAINING PROTEIN 38	down
252280_at	AT3G49260	IQD21	IQ-DOMAIN 21, IQ-domain 21; calmodulin binding	down
252318_at	AT3G48730	GSA2	GLUTAMATE-1-SEMIALDEHYDE 2,1-AMINOMUTASE 2	down
252367_at	AT3G48360	BT2	BTB AND TAZ DOMAIN PROTEIN 2; protein binding / transcription factor/ transcription regulator	down
252381_s_at	AT3G47760	ATATH4	ABC2 homolog 4	down
252387_at	AT3G47800		aldose 1-epimerase family protein	down
252485_at	AT3G46530	RPP13	RECOGNITION OF PERONOSPORA PARASITICA 13; ATP binding	down
252992_at	AT4G38520		protein phosphatase 2C family protein / PP2C family protein	down
253003_s_at	AT4G38300		glycosyl hydrolase family 10 protein	down
253028_at	AT4G38160	PDE191	PIGMENT DEFECTIVE 191	down
253041_at	AT4G37870	PCK1/PEPCK	PHOSPHOENOLPYRUVATE CARBOXYKINASE 1; ATP binding / phosphoenolpyruvate carboxykinase (ATP)	down
253062_at	AT4G37590		phototropic-responsive NPH3 family protein	down
253083_at	AT4G36250	ALDH3F1	ALDEHYDE DEHYDROGENASE 3F1; 3-chloroallyl aldehyde dehydrogenase	down
253136_at	AT4G35470		leucine-rich repeat family protein	down
253160_at	AT4G35760		electron carrier/ protein disulfide oxidoreductase	down
253163_at	AT4G35750		Rho-GTPase-activating protein-related	down
253274_at	AT4G34200	EDA9	embryo sac development arrest 9; NAD binding / amino acid binding / binding / catalytic/ cofactor binding / oxidoreductase	down
253404_at	AT4G32840		phosphofructokinase family protein	down
253481_at	AT4G31990	ASP5	ASPARTATE AMINOTRANSFERASE 5	down
253533_at	AT4G31590	ATCSLC05	Cellulose synthase-like C5; transferase, transferring glycosyl groups	down
253546_at	AT4G31040		proton extrusion protein-related	down
253609_at	AT4G30190		AHA2 (Arabidopsis H(+)-ATPase 2); ATPase	down
253732_at	AT4G29140		MATE efflux protein-related	down
253739_at	AT4G28760		similar to unknown protein [Arabidopsis thaliana] (TAIR:AT2G20240.1)	down
253758_at	AT4G29060	EMB2726	EMBRYO DEFECTIVE 2726; translation elongation factor	down
253827_at	AT4G28085		unknown protein	down
253854_at	AT4G27900		similar to unknown protein [Arabidopsis thaliana] (TAIR:AT5G53420.1)	down
253874_at	AT4G27450		similar to unknown protein [Arabidopsis thaliana] (TAIR:AT3G15450.1)	down
253876_at	AT4G27430	CIP7	COP1-INTERACTING PROTEIN 7	down
253887_at	AT4G27730	ATOPT6	oligopeptide transporter 6; oligopeptide transporter	down
253934_at	AT4G26830		hydrolase, hydrolyzing O-glycosyl compounds	down
253970_at	AT4G26510		uracil phosphoribosyltransferase / UMP pyrophosphorylase (UPT1)	down
253972_at	AT4G26500	ATSUFE/CPSUFE/EMB1374	EMBRYO DEFECTIVE 1374; enzyme activator/ transcription regulator	down
253973_at	AT4G26555		immunophilin / FKBP-type peptidyl-prolyl cis-trans isomerase family protein	down
253989_at	AT4G26130		similar to unknown protein [Arabidopsis thaliana] (TAIR:AT5G56980.1)	down
254105_at	AT4G25080	CHLM	MAGNESIUM-PROTOPORPHYRIN IX METHYLTRANSFERASE; magnesium protoporphyrin IX methyltransferase	down
254110_at	AT4G25260		invertase/pectin methylesterase inhibitor family protein	down
254122_at	AT4G24510	CER2	ECERIFERUM 2; transferase	down
254132_at	AT4G24660	ATHB22/MEE68	ARABIDOPSIS THALIANA HOMEOBOX PROTEIN 22; DNA binding / transcription factor	down
254148_at	AT4G24280	CPHSC70-1	chloroplast heat shock protein 70-1; ATP binding / unfolded protein binding	down
254202_at	AT4G24140		hydrolase, alpha/beta fold family protein	down
254211_at	AT4G23570	SGT1A	Suppressor of G2 (Two) 1A; protein binding	down
254343_at	AT4G21990	AtAPR3	APS REDUCTASE 3	down
254370_at	AT4G21750	ATML1	MERISTEM LAYER 1; DNA binding / transcription factor	down
254384_at	AT4G21870		26.5 kDa class P-related heat shock protein (HSP26.5-P)	down
254410_at	AT4G21410		protein kinase family protein	down
254456_at	AT4G21150		ribophorin II (RPN2) family protein	down
254480_at	AT4G20360	AtRABE1b/AtRab8D	Arabidopsis Rab GTPase homolog E1b; translation elongation factor	down
254549_at	AT4G19880		similar to unknown protein [Arabidopsis thaliana] (TAIR:AT5G45020.1)	down
254596_at	AT4G18975		pentatricopeptide (PPR) repeat-containing protein	down
254623_at	AT4G18480	CHLI1	CHLORINA 42; magnesium chelatase	down
254649_at	AT4G18570		proline-rich family protein	down
254663_at	AT4G18290	KAT2	K+ ATPase 2; cyclic nucleotide binding / inward rectifier potassium channel	down
254705_at	AT4G17870		similar to unknown protein [Arabidopsis thaliana] (TAIR:AT5G46790.1)	down
254769_at	AT4G13330		similar to unnamed protein product [Vitis vinifera] (GB:CAO71472.1)	down
254798_at	AT4G13050		acyl-(acyl carrier protein) thioesterase, putative / acyl-ACP thioesterase, putative	down
254834_at	AT4G12300	CYP706A4	cytochrome P450, family 706, subfamily A, polypeptide 4; oxygen binding	down
254859_at	AT4G12060		Clp amino terminal domain-containing protein	down
255053_at	AT4G09730		DEAD/DEAH box helicase, putative	down
255068_at	AT4G08920	CRY1	CRYPTOCHROME 1	down
255299_at	AT4G04880		adenosine/AMP deaminase family protein	down
255310_at	AT4G04955	ATALN	ARABIDOPSIS ALLANTOINASE; allantoinase/ hydrolase	down
255365_at	AT4G04040	MEE51	maternal effect embryo arrest 51	down
255457_at	AT4G02770	PSAD-1	photosystem I subunit D-1	down
255484_at	AT4G02540		DC1 domain-containing protein	down
255623_at	AT4G01310		ribosomal protein L5 family protein	down
255692_at	AT4G00400	GPAT8	glycerol-3-phosphate acyltransferase 8; acyltransferase/ glycerol-3-phosphate O-acyltransferase	down
255732_at	AT1G25450	KCS5	3-KETOACYL-COA SYNTHASE 5; fatty acid elongase	down
255742_at	AT1G25560	TEM1	TEMPRANILLO 1; transcription factor	down
255856_at	AT1G66940		protein kinase-related	down
255859_at	AT5G34930		arogenate dehydrogenase	down
255910_at	AT1G18030		protein phosphatase 2C, putative / PP2C, putative	down
255939_at	AT1G12730		cell division cycle protein-related	down
255942_at	AT1G22360	AtUGT85A2	UDP-glucosyl transferase 85A2; UDP-glycosyltransferase/ glucuronosyltransferase	down
255969_at	AT1G22330		RNA binding / nucleic acid binding / nucleotide binding	down
256029_at	AT1G34130	STT3B	staurosporin and temperature sensitive 3-like b; oligosaccharyl transferase	down
256168_at	AT1G51805		leucine-rich repeat protein kinase, putative	down
256204_at	AT1G50840	POLGAMMA2	polymerase gamma 2; DNA binding / DNA-directed DNA polymerase	down
256237_at	AT3G12610	DRT100	DNA-DAMAGE REPAIR/TOLERATION 100; nucleotide binding / protein binding	down
256299_at	AT1G69530	ATEXPA1	ARABIDOPSIS THALIANA EXPANSIN A1	down
256469_at	AT1G32540	LOL1	LSD ONE LIKE 1; DNA binding	down
256547_at	AT3G14840		leucine-rich repeat family protein / protein kinase family protein	down
256578_at	AT3G28200		peroxidase, putative	down
256622_at	AT3G28920	AtHB34	ARABIDOPSIS THALIANA HOMEOBOX PROTEIN 34; DNA binding / transcription factor	down
256659_at	AT3G12020		kinesin motor protein-related	down
256723_at	AT2G34160		nucleic acid binding	down
256786_at	AT3G13740		URF 4-related	down
256862_at	AT3G23940		dehydratase family	down
256914_at	AT3G23880		F-box family protein	down
257036_at	AT3G19120		unknown protein	down
257037_at	AT3G19130	ATRBP47B	RNA-binding protein 47B; RNA binding	down
257060_at	AT3G18230		octicosapeptide/Phox/Bem1p (PB1) domain-containing protein	down
257067_at	AT3G18270	CYP77A5P	CYP77A5P; catalytic	down
257127_at	AT3G20070	TTN9	TITAN9	down
257137_at	AT3G28860	ABCB19	ABCB19; ATPase, coupled to transmembrane movement of substances / auxin efflux transmembrane transporter	down
257140_at	AT3G28910	MYB30	MYB DOMAIN PROTEIN 30; DNA binding / transcription factor	down
257174_at	AT3G27190		uracil phosphoribosyltransferase, putative / UMP pyrophosphorylase, putative	down
257178_at	AT3G13070		CBS domain-containing protein / transporter associated domain-containing protein	down
257190_at	AT3G13120		30S ribosomal protein S10, chloroplast, putative	down
257203_at	AT3G23730		xyloglucan:xyloglucosyl transferase, putative / xyloglucan endotransglycosylase, putative	down
257247_at	AT3G24140	FMA	FAMA; DNA binding / transcription activator/ transcription factor	down
257260_at	AT3G22104		phototropic-responsive NPH3 protein-related	down
257297_at	AT3G28040		leucine-rich repeat transmembrane protein kinase, putative	down
257431_at	AT2G36360		kelch repeat-containing protein	down
257510_at	AT1G55360		unknown protein	down
257646_at	AT3G25740	MAP1B	METHIONINE AMINOPEPTIDASE 1C; aminopeptidase/ metalloexopeptidase	down
257832_at	AT3G26740	CCL	CCR-LIKE	down
257892_at	AT3G17020		universal stress protein (USP) family protein	down
257937_at	AT3G19810		unknown protein	down
257939_at	AT3G19930	STP4	SUGAR TRANSPORTER 4; carbohydrate transmembrane transporter	down
257964_at	AT3G19850		phototropic-responsive NPH3 family protein	down
257974_at	AT3G20820		leucine-rich repeat family protein	down
258100_at	AT3G23550		MATE efflux family protein	down
258101_at	AT3G23590	RFR1	REF4-related 1	down
258110_at	AT3G14610	CYP72A7	CYP72A7; electron carrier/ heme binding / iron ion binding / monooxygenase/ oxygen binding	down
258148_s_at	AT3G18090	NRPD2b	NRPD2b; DNA binding / DNA-directed RNA polymerase/ ribonucleoside binding	down
258219_at	AT3G17880	ATTDX	TETRATICOPEPTIDE DOMAIN-CONTAINING THIOREDOXIN; oxidoreductase	down
258250_at	AT3G15850	FAD5	FATTY ACID DESATURASE 5; 16:0 monogalactosyldiacylglycerol desaturase/ oxidoreductase	down
258251_at	AT3G15810		unknown protein	down
258299_at	AT3G23410		alcohol oxidase-related	down
258359_s_at	AT3G14415		(S)-2-hydroxy-acid oxidase, peroxisomal, putative / glycolate oxidase, putative	down
258366_at	AT3G14230	RAP2.2	RAP2.2; DNA binding / transcription factor	down
258369_at	AT3G14310	ATPME3	ATPME3; pectinesterase	down
258415_at	AT3G17390	MTO3	METHIONINE OVER-ACCUMULATOR 3; methionine adenosyltransferase	down
258424_at	AT3G16750		unknown protein	down
258456_at	AT3G22420	WNK2	WITH NO K 2; kinase/ protein kinase	down
258467_at	AT3G06060		short-chain dehydrogenase/reductase (SDR) family protein	down
258517_at	AT3G06580	GALK	GALK; ATP binding / galactokinase	down
258573_at	AT3G04260	PTAC3	PLASTID TRANSCRIPTIONALLY ACTIVE3; DNA binding / nucleic acid binding	down
258714_at	AT3G09770		zinc finger (C3HC4-type RING finger) family protein	down
258783_at	AT3G11760		unknown protein	down
258804_at	AT3G04760		pentatricopeptide (PPR) repeat-containing protein	down
258825_at	AT3G07180		GPI transamidase component PIG-S-related	down
258838_at	AT3G07140		GPI transamidase component Gpi16 subunit family protein	down
258857_at	AT3G02110	scpl25	serine carboxypeptidase-like 25; serine-type carboxypeptidase	down
258893_at	AT3G05660	AtRLP33	Receptor Like Protein 33; kinase/ protein binding	down
258993_at	AT3G08940	LHCB4.2	light harvesting complex PSII; chlorophyll binding	down
259029_at	AT3G09300	ORP3B	OSBP(OXYSTEROL BINDING PROTEIN)-RELATED PROTEIN 3B; oxysterol binding	down
259083_at	AT3G04810	ATNEK2	NIMA-RELATED KINASE 2; ATP binding / kinase/ protein kinase/ protein serine/threonine kinase	down
259098_at	AT3G04790		ribose 5-phosphate isomerase-related	down
259193_at	AT3G01480	CYP38	cyclophilin 38; peptidyl-prolyl cis-trans isomerase	down
259259_at	AT3G11540		SPY (SPINDLY); protein N-acetylglucosaminyltransferase/ protein binding / transferase, transferring glycosyl groups	down
259310_s_at	AT3G05160		sugar transporter, putative	down
259326_at	AT3G16480	MPPalpha	mitochondrial processing peptidase alpha subunit; catalytic/ metal ion binding / metalloendopeptidase/ zinc ion binding	down
259344_at	AT3G03710	RIF10	resistant to inhibition with FSM 10; 3'-5'-exoribonuclease/ RNA binding / nucleic acid binding / polyribonucleotide nucleotidyltransferase	down
259491_at	AT1G15820	LHCB6	LIGHT HARVESTING COMPLEX PSII SUBUNIT 6; chlorophyll binding	down
259502_at	AT1G15670		kelch repeat-containing F-box family protein	down
259513_at	AT1G12430	ARK3	ARMADILLO REPEAT KINESIN 3; ATP binding / binding / microtubule motor	down
259523_at	AT1G12500		phosphate translocator-related	down
259579_at	AT1G28010	PGP14	P-GLYCOPROTEIN 14; ATPase, coupled to transmembrane movement of substances	down
259694_at	AT1G63180	UGE3	UDP-D-glucose/UDP-D-galactose 4-epimerase 3; UDP-glucose 4-epimerase/ protein dimerization	down
259786_at	AT1G29660		GDSL-motif lipase/hydrolase family protein	down
259816_at	AT1G49850		zinc finger (C3HC4-type RING finger) family protein	down
259853_at	AT1G72300		leucine-rich repeat transmembrane protein kinase, putative	down
259860_at	AT1G80640		protein kinase family protein	down
259863_at	AT1G72630	ELF4-L2	ELF4-Like 2	down
259909_at	AT1G60870	MEE9	maternal effect embryo arrest 9	down
259915_at	AT1G72790		hydroxyproline-rich glycoprotein family protein	down
259956_at	AT1G75110	RRA2	REDUCED RESIDUAL ARABINOSE 2	down
259996_at	AT1G67910		unknown protein	down
260044_at	AT1G73655		FK506 binding / peptidyl-prolyl cis-trans isomerase	down
260236_at	AT1G74470		geranylgeranyl reductase	down
260285_at	AT1G80560		3-isopropylmalate dehydrogenase, chloroplast, putative	down
260287_at	AT1G80440		kelch repeat-containing F-box family protein	down
260312_at	AT1G63880		disease resistance protein (TIR-NBS-LRR class), putative	down
260325_at	AT1G63940		monodehydroascorbate reductase, putative	down
260384_at	AT1G74040	IMS1	2-ISOPROPYLMALATE SYNTHASE 1; 2-isopropylmalate synthase	down
260414_at	AT1G69850	ATNRT1:2	ARABIDOPSIS THALIANA NITRATE TRANSPORTER 1:2; calcium ion binding / transporter	down
260451_at	AT1G72360		ethylene-responsive element-binding protein, putative	down
260483_at	AT1G11000	MLO4	MILDEW RESISTANCE LOCUS O 4; calmodulin binding	down
260531_at	AT2G47240		long-chain-fatty-acid--CoA ligase family protein / long-chain acyl-CoA synthetase family protein	down
260615_at	AT1G53240		malate dehydrogenase (NAD), mitochondrial	down
260665_at	AT1G19360		similar to RRA2 (REDUCED RESIDUAL ARABINOSE 2) [Arabidopsis thaliana] (TAIR:AT1G75110.1)	down
260679_at	AT1G07990		SIT4 phosphatase-associated family protein	down
260709_at	AT1G32500	ATNAP6	NON-INTRINSIC ABC PROTEIN 6; protein binding / transporter	down
260759_at	AT1G49180		protein kinase family protein	down
260900_s_at	AT1G21400		dehydrogenase E1 component family protein	down
260921_at	AT1G21540		AMP-binding protein, putative	down
260974_at	AT1G53440		leucine-rich repeat family protein / protein kinase family protein	down
261017_at	AT1G26570	UGD1	UDP-GLUCOSE DEHYDROGENASE 1; NAD or NADH binding	down
261087_at	AT1G17350		auxin-induced-related / indole-3-acetic acid induced-related	down
261089_at	AT1G07570	APK1A	APK1A; kinase/ protein serine/threonine kinase	down
261146_at	AT1G19620		unknown protein	down
261350_at	AT1G79770		unknown protein	down
261380_at	AT1G05400		unknown protein	down
261487_at	AT1G14340		RNA recognition motif (RRM)-containing protein	down
261523_at	AT1G71860	PTP1	PROTEIN TYROSINE PHOSPHATASE 1; protein tyrosine phosphatase	down
261594_at	AT1G33240	AT-GTL1	GT2-LIKE 1; DNA binding / transcription factor	down
261616_at	AT1G33060		no apical meristem (NAM) family protein	down
261650_at	AT1G27770	ACA1	AUTO-INHIBITED CA2+-ATPASE 1; calcium channel/ calcium-transporting ATPase/ calmodulin binding	down
261727_at	AT1G76090	SMT3	STEROL METHYLTRANSFERASE 3; S-adenosylmethionine-dependent methyltransferase	down
261751_at	AT1G76080	CDSP32	CHLOROPLASTIC DROUGHT-INDUCED STRESS PROTEIN OF 32 KD	down
261873_at	AT1G11350	SD1-13	S-DOMAIN-1 13; kinase/ protein kinase/ protein serine/threonine kinase	down
261886_s_at	AT1G80700		unknown protein	down
261920_at	AT1G65930		isocitrate dehydrogenase, putative / NADP+ isocitrate dehydrogenase, putative	down
261937_at	AT1G22570		proton-dependent oligopeptide transport (POT) family protein	down
261979_at	AT1G37130	NIA2	NITRATE REDUCTASE 2; nitrate reductase (NADH)/ nitrate reductase	down
262000_at	AT1G33810		unknown protein	down
262130_at	AT1G02890		AAA-type ATPase family protein	down
262131_at	AT1G02900	RALF1	RAPID ALKALINIZATION FACTOR 1; signal transducer	down
262174_at	AT1G74910		ADP-glucose pyrophosphorylase family protein	down
262283_at	AT1G68590		plastid-specific 30S ribosomal protein 3, putative / PSRP-3, putative	down
262355_at	AT1G72820		mitochondrial substrate carrier family protein	down
262399_at	AT1G49500		unknown protein	down
262456_at	AT1G11260	STP1	SUGAR TRANSPORTER 1; carbohydrate transmembrane transporter/ sugar:hydrogen symporter	down
262480_at	AT1G11340		S-locus lectin protein kinase family protein	down
262507_at	AT1G11330		S-locus lectin protein kinase family protein	down
262531_at	AT1G17230		ATP binding / protein binding / protein kinase/ protein serine/threonine kinase/ protein tyrosine kinase	down
262539_at	AT1G17200		integral membrane family protein	down
262563_at	AT1G34210	SERK2	SOMATIC EMBRYOGENESIS RECEPTOR-LIKE KINASE 2; kinase	down
262586_at	AT1G15480		DNA binding	down
262616_at	AT1G06620		2-oxoglutarate-dependent dioxygenase, putative	down
262657_at	AT1G14210		ribonuclease T2 family protein	down
262680_at	AT1G75880		family II extracellular lipase 1 (EXL1)	down
262749_at	AT1G28580		GDSL-motif lipase, putative	down
262811_at	AT1G11700		unknown protein	down
262820_at	AT1G11680	CYP51G1	CYTOCHROME P450 51G1; oxygen binding / sterol 14-demethylase	down
262967_at	AT1G75730		unknown protein	down
263096_at	AT2G16060	AHB1	ARABIDOPSIS HEMOGLOBIN 1; oxygen binding / oxygen transporter	down
263421_at	AT2G17230	EXL5	EXORDIUM LIKE 5	down
263457_at	AT2G22300	SR1	SIGNAL RESPONSIVE 1; calmodulin binding / transcription regulator	down
263459_at	AT2G31820		ankyrin repeat family protein	down
263558_at	AT2G16380		SEC14 cytosolic factor family protein / phosphoglyceride transfer family protein	down
263573_at	AT2G17150		RWP-RK domain-containing protein	down
263639_at	AT2G25300		transferase, transferring glycosyl groups / transferase, transferring hexosyl groups	down
263904_at	AT2G36380	PDR6	PDR6; ATPase, coupled to transmembrane movement of substances	down
263929_at	AT2G36310	URH1	URIDINE-RIBOHYDROLASE 1; adenosine nucleosidase/ hydrolase/ inosine nucleosidase/ uridine nucleosidase	down
264012_at	AT2G21080		unknown protein	down
264121_at	AT1G02280	TOC33	TRANSLOCON AT THE OUTER ENVELOPE MEMBRANE OF CHLOROPLASTS 33; GTP binding / GTPase/ protein binding	down
264348_at	AT1G12110	NRT1.1	NRT1.1; nitrate transmembrane transporter/ transporter	down
264626_at	AT1G65620	AS2	ASYMMETRIC LEAVES 2; protein binding	down
264656_at	AT1G09010		glycoside hydrolase family 2 protein	down
264669_at	AT1G09630	ATRAB11C	ARABIDOPSIS RAB GTPASE 11C; GTP binding	down
264684_at	AT1G65590	HEXO3	BETA-HEXOSAMINIDASE 3; beta-N-acetylhexosaminidase/ hexosaminidase	down
264698_at	AT1G70200		RNA recognition motif (RRM)-containing protein	down
264705_at	AT1G09620		ATP binding / aminoacyl-tRNA ligase/ leucine-tRNA ligase/ nucleotide binding	down
264769_at	AT1G61350		armadillo/beta-catenin repeat family protein	down
264782_at	AT1G08810	MYB60	myb domain protein 60; DNA binding / transcription factor	down
264796_at	AT1G08680	ZIGA4	ARF GAP-like zinc finger-containing protein ZiGA4; ARF GTPase activator/ DNA binding / zinc ion binding	down
264820_at	AT1G03475	LIN2	LESION INITIATION 2; coproporphyrinogen oxidase	down
264939_at	AT1G60630		leucine-rich repeat family protein	down
265026_at	AT1G24360		3-oxoacyl-(acyl-carrier protein) reductase, chloroplast / 3-ketoacyl-acyl carrier protein reductase	down
265066_at	AT1G03870	FLA9	FASCICLIN-LIKE ARABINOOGALACTAN 9	down
265143_at	265143_at		no_match	down
265162_at	AT1G30910		molybdenum cofactor sulfurase family protein	down
265175_at	AT1G23480	ATCSLA03	CELLULOSE SYNTHASE-LIKE A3; cellulose synthase/ transferase, transferring glycosyl groups	down
265196_at	AT2G36740	SWC2	SWC2; DNA binding / transcription factor	down
265220_at	AT2G02040	PTR2	PEPTIDE TRANSPORTER 2; dipeptide transporter/ high affinity oligopeptide transporter/ nitrate transmembrane transporter	down
265247_at	AT2G43030		ribosomal protein L3 family protein	down
265389_at	AT2G20690		lumazine-binding family protein	down
265412_at	AT2G16640	TOC132	MULTIMERIC TRANSLOCON COMPLEX IN THE OUTER ENVELOPE MEMBRANE 132; transmembrane receptor	down
265571_s_at	AT2G28020		similar to unknown protein [Arabidopsis thaliana] (TAIR:AT2G28230.1)	down
265573_at	AT2G28200		nucleic acid binding / transcription factor/ zinc ion binding	down
265628_at	AT2G27290		unknown protein	down
265724_at	AT2G32100	OFP16	ARABIDOPSIS THALIANA OVATE FAMILY PROTEIN 16	down
265946_s_at	AT2G19520	FVE	MULTICOPY SUPPRESSOR OF IRA1 4; metal ion binding	down
265961_at	AT2G37400		chloroplast lumen common family protein	down
266009_at	AT2G37420		kinesin motor protein-related	down
266127_s_at	AT1G45332		mitochondrial elongation factor, putative	down
266133_at	AT2G45120		zinc finger (C2H2 type) family protein	down
266166_at	AT2G28080		glycosyltransferase family protein	down
266207_at	AT2G27680		aldo/keto reductase family protein	down
266246_at	AT2G27690	CYP94C1	CYP94C1; fatty acid (omega-1)-hydroxylase/ oxygen binding	down
266313_at	AT2G26980	CIPK3	CBL-INTERACTING PROTEIN KINASE 3; kinase/ protein kinase/ protein serine/threonine kinase	down
266481_at	AT2G31070	TCP10	TCP DOMAIN PROTEIN 10; transcription factor	down
266591_at	AT2G46225	ABIL1	Abi-1-like 1	down
266650_at	AT2G25800		similar to unknown protein [Arabidopsis thaliana] (TAIR:AT2G20010.2)	down
266652_at	AT2G25760		protein kinase family protein	down
266656_at	AT2G25900	ATCTH	ATCTH; transcription factor	down
266824_at	AT2G22800	HAT9	HAT9; DNA binding / transcription factor	down
266856_at	AT2G26910	PDR4	PLEIOTROPIC DRUG RESISTANCE 4; ATPase, coupled to transmembrane movement of substances	down
266895_at	AT2G26040		Bet v I allergen family protein	down
266896_at	AT2G45810		DEAD/DEAH box helicase, putative	down
266929_at	AT2G45850		DNA-binding family protein	down
266939_at	AT2G18960	AHA1	ARABIDOPSIS H+ ATPASE 1; ATPase/ hydrogen-exporting ATPase, phosphorylative mechanism / protein binding	down
266950_at	AT2G18910		hydroxyproline-rich glycoprotein family protein	down
266983_at	AT2G39400		hydrolase, alpha/beta fold family protein	down
267034_at	AT2G38310		unknown protein	down
267077_at	AT2G40970		myb family transcription factor	down
267083_at	AT2G41100	TCH3	TOUCH 3; calcium ion binding	down
267093_at	AT2G38170	CAX1	cation exchanger 1; calcium ion transmembrane transporter/ calcium:cation antiporter/ calcium:hydrogen antiporter	down
267095_at	AT2G38280	FAC1	EMBRYONIC FACTOR1; AMP deaminase	down
267136_at	AT2G23460	XLG1	EXTRA-LARGE G-PROTEIN 1; guanyl nucleotide binding / signal transducer	down
267151_at	AT2G30970	ASP1	ASPARTATE AMINOTRANSFERASE 1; L-aspartate:2-oxoglutarate aminotransferase	down
267169_at	AT2G37540		short-chain dehydrogenase/reductase (SDR) family protein	down
267211_at	AT2G44065		ribosomal protein L2 family protein	down
267230_at	AT2G44080	ARL	ARGOS-LIKE	down
267377_at	AT2G26250	KCS10	3-KETOACYL-COA SYNTHASE 10; acyltransferase/ catalytic/ transferase	down
267421_at	AT2G35040		AICARFT/IMPCHase bienzyme family protein	down
267498_at	AT2G45720		armadillo/beta-catenin repeat family protein	down
267516_at	AT2G30520	RPT2	ROOT PHOTOTROPISM 2; protein binding	down
267517_at	AT2G30520	RPT2	ROOT PHOTOTROPISM 2; protein binding	down
267523_at	AT2G30600		BTB/POZ domain-containing protein	down
267524_at	AT2G30600		BTB/POZ domain-containing protein	down
267617_at	AT2G26670	TED4	REVERSAL OF THE DET PHENOTYPE 4; heme oxygenase (decyclizing)	down
267628_at	AT2G42280		basic helix-loop-helix (bHLH) family protein	down
267630_at	AT2G42130		unknown protein	down

## Sheet: Sheet3
Guard cell G-protein-independent ABA-regulated genes identified by the linear model that the Boolean approach
identifies as non-ABA-responsive genes (313 genes). 'up' means ABA upregulation, and 'down' is ABA downregulation.
Probes	AGI #	Gene name	Description	ABA regulation
245101_at	AT2G40890	CYP98A3	cytochrome P450, family 98, subfamily A, polypeptide 3; monooxygenase/ p-coumarate 3-hydroxylase	up
245299_at	AT4G17530	ATRAB1C	ATRAB1C; GTP binding	up
245390_at	AT4G17650		aromatic-rich family protein	up
245678_at	AT1G56610		syntaxin-related family protein	up
245807_at	AT1G46768	RAP2.1	related to AP2 1; DNA binding / transcription factor	up
246069_at	AT5G20220		zinc knuckle (CCHC-type) family protein	up
246189_at	AT5G20910		zinc finger (C3HC4-type RING finger) family protein	up
246237_at	AT4G36390		radical SAM domain-containing protein / TRAM domain-containing protein	up
246383_at	AT1G77360		pentatricopeptide (PPR) repeat-containing protein	up
246523_at	AT5G15850	COL1	constans-like 1; transcription factor/ zinc ion binding	up
246561_at	AT5G15570		similar to DNA binding [Arabidopsis thaliana] (TAIR:AT3G02160.1)	up
246917_at	AT5G25280		serine-rich protein-related	up
246994_at	AT5G67460		glycosyl hydrolase family protein 17	up
247123_at	AT5G66050		similar to wound-responsive family protein [Arabidopsis thaliana] (TAIR:AT1G19660.2)	up
247166_at	AT5G65840		similar to antioxidant/ oxidoreductase [Arabidopsis thaliana] (TAIR:AT2G37240.1)	up
247293_at	AT5G64510		unknown protein	up
247432_at	AT5G62500	ATEB1B	END BINDING PROTEIN 1B; microtubule binding	up
247458_at	AT5G62180	AtCXE20	Arabidopsis thaliana carboxyesterase 20; carboxylesterase	up
247720_at	AT5G59290	UXS3	UDP-GLUCURONIC ACID DECARBOXYLASE 3; UDP-glucuronate decarboxylase/ catalytic	up
247803_at	247803_at		no_match	up
247877_at	AT5G57740	XBAT32	XBAT32; protein binding / zinc ion binding	up
248029_at	AT5G55700	BAM4	BETA-AMYLASE 4; beta-amylase/ catalytic/ cation binding	up
248042_at	AT5G55960		unknown protein	up
248207_at	AT5G53970		aminotransferase, putative	up
248248_at	AT5G53120	SPDS3	SPERMIDINE SYNTHASE 3; spermidine synthase/ spermine synthase	up
248375_at	AT5G51710	KEA5	K+ efflux antiporter 5; potassium ion transmembrane transporter/ potassium:hydrogen antiporter	up
248523_s_at	AT5G50680	SAE1B	SUMO ACTIVATING ENZYME 1B	up
248587_at	AT5G49550		unknown protein	up
248792_at	AT5G47200	ATRAB1A	ATRAB1A; GTP binding	up
248963_at	AT5G45700		NLI interacting factor (NIF) family protein	up
249377_at	AT5G40690		similar to unknown protein [Arabidopsis thaliana] (TAIR:AT2G41730.1)	up
249515_at	AT5G38530		tryptophan synthase-related	up
249610_at	AT5G37360		unknown protein	up
249769_at	AT5G24120	SIGE	SIGMA FACTOR E; DNA binding / DNA-directed RNA polymerase/ sigma factor/ transcription factor	up
249932_at	AT5G22390		unknown protein	up
249978_at	AT5G18850		unknown protein	up
250186_at	AT5G14500		aldose 1-epimerase family protein	up
250290_at	AT5G13310		unknown protein	up
250335_at	AT5G11650		hydrolase, alpha/beta fold family protein	up
250357_at	AT5G11730		unknown protein	up
250618_at	AT5G07220	ATBAG3	ARABIDOPSIS THALIANA BCL-2-ASSOCIATED ATHANOGENE 3; protein binding	up
250858_at	AT5G04760		myb family transcription factor	up
251038_at	AT5G02240		binding / catalytic/ coenzyme binding	up
251039_at	AT5G02020		unknown protein	up
251150_at	AT3G63120	CYCP1;1	cyclin p1;1; cyclin-dependent protein kinase	up
251259_at	AT3G62260		protein phosphatase 2C, putative / PP2C, putative	up
251263_at	AT3G62190		DNAJ heat shock N-terminal domain-containing protein	up
251302_at	AT3G61970	NGA2	NGATHA2; transcription factor	up
251535_at	AT3G58540		unknown protein	up
251824_at	AT3G55090		ATPase, coupled to transmembrane movement of substances	up
252010_at	AT3G52740		unknown protein	up
252058_at	AT3G52470		harpin-induced family protein / HIN1 family protein / harpin-responsive family protein	up
252102_at	AT3G50970	LTI30	LOW TEMPERATURE-INDUCED 30	up
252120_at	AT3G51130		unknown protein	up
252888_at	AT4G39210	APL3	APL3; glucose-1-phosphate adenylyltransferase	up
253114_at	AT4G35860	ATGB2	GTP-BINDING 2; GTP binding	up
253219_at	AT4G34990	AtMYB32	myb domain protein 32; DNA binding / transcription factor	up
254050_s_at	AT4G25670		unknown protein	up
254227_at	AT4G23630	BTI1	VIRB2-INTERACTING PROTEIN 1	up
255010_at	AT4G10050		hydrolase, alpha/beta fold family protein	up
255094_at	AT4G08590	ORTHL	ORTHRUS-LIKE; ubiquitin-protein ligase/ zinc ion binding	up
255676_at	AT4G00490	BAM2	BETA-AMYLASE 2; beta-amylase	up
256055_at	AT1G07030		mitochondrial substrate carrier family protein	up
256061_at	AT1G07040		unknown protein	up
256725_at	AT2G34070		unknown protein	up
257011_at	AT3G14070	CAX9	CATION EXCHANGER 9; cation transmembrane transporter/ cation:cation antiporter/ manganese ion transmembrane transporter	up
257155_at	AT3G27290		F-box family protein-related	up
257219_at	AT3G14930	HEME1	HEME1; uroporphyrinogen decarboxylase	up
257746_at	AT3G29200	CM1	CHORISMATE MUTASE 1; L-ascorbate peroxidase/ chorismate mutase	up
257994_at	AT3G19920		unknown protein	up
258119_at	AT3G14720	ATMPK19	ATMPK19; MAP kinase	up
258489_at	AT3G02520	GRF7	GENERAL REGULATORY FACTOR 7; protein binding / protein phosphorylated amino acid binding	up
258515_at	AT3G06650	ACLB-1	ACLB-1; ATP citrate synthase	up
258840_at	AT3G04620		nucleic acid binding	up
259103_at	AT3G11690		unknown protein	up
260051_at	AT1G78210		hydrolase, alpha/beta fold family protein	up
260207_at	AT1G70730		phosphoglucomutase, cytoplasmic, putative / glucose phosphomutase, putative	up
260275_at	260275_at		no_match	up
260667_at	AT1G19440	KCS4	3-KETOACYL-COA SYNTHASE 4	up
260986_at	AT1G53580	GLY3	GLYOXALASE II 3; hydrolase/ hydroxyacylglutathione hydrolase	up
261140_at	AT1G19680		protein binding / zinc ion binding	up
262193_at	AT1G77840		eukaryotic translation initiation factor 5, putative / eIF-5, putative	up
262466_at	262466_at		no_match	up
262619_at	AT1G06550		enoyl-CoA hydratase/isomerase family protein	up
262722_at	AT1G43620		UDP-glucose:sterol glucosyltransferase, putative	up
262754_at	AT1G16350		inosine-5'-monophosphate dehydrogenase, putative	up
262825_at	AT1G11790	ADT1	arogenate dehydratase 1; arogenate dehydratase/ prephenate dehydratase	up
263206_at	AT1G10590		DNA-binding protein-related	up
263765_at	AT2G21540	SFH3	SEC14-LIKE 3; phosphatidylinositol transporter	up
263919_at	AT2G36470		unknown protein	up
264338_at	AT1G70300	KUP6	K+ uptake permease 6; potassium ion transmembrane transporter	up
264396_at	AT1G12050		fumarylacetoacetase, putative	up
264673_at	AT1G09795	ATATP-PRT2	ATP PHOSPHORIBOSYL TRANSFERASE 2; ATP phosphoribosyltransferase	up
264745_at	AT1G62180	AtAPR2	5'ADENYLYLPHOSPHOSULFATE REDUCTASE 2; adenylyl-sulfate reductase/ phosphoadenylyl-sulfate reductase (thioredoxin)	up
264844_at	AT1G03520		glycosyltransferase family 14 protein / core-2/I-branching enzyme family protein	up
264957_at	AT1G77000	SKP2B	SKP2B; ubiquitin-protein ligase	up
265512_at	AT2G05590		similar to unknown protein [Arabidopsis thaliana] (TAIR:AT4G39870.1)	up
266188_at	AT2G39000		GCN5-related N-acetyltransferase (GNAT) family protein	up
266295_at	AT2G29550	TUB7	TUB7; structural constituent of cytoskeleton	up
266416_at	AT2G38710		AMMECR1 family	up
266421_at	AT2G38540	LP1	ARABIDOPSIS THALIANA LIPID TRANSFER PROTEIN 1; calmodulin binding	up
266489_at	AT2G35190	NPSN11	NOVEL PLANT SNARE 11; SNAP receptor/ protein transporter	up
266644_at	AT2G29660		zinc finger (C2H2 type) family protein	up
267032_at	AT2G38490	CIPK22	CBL-INTERACTING PROTEIN KINASE 22; ATP binding / kinase/ protein kinase/ protein serine/threonine kinase/ protein tyrosine kinase	up
267140_at	AT2G38250		DNA-binding protein-related	up
267196_at	AT2G30950	VAR2	VARIEGATED 2; ATP-dependent peptidase/ ATPase/ metallopeptidase/ zinc ion binding	up
267417_at	AT2G34990		zinc finger (C3HC4-type RING finger) family protein	up
267477_at	AT2G02710	PLPB	PAS/LOV PROTEIN B; signal transducer/ two-component sensor	up
245063_at	AT2G39795		mitochondrial glycoprotein family protein / MAM33 family protein	down
245120_at	AT2G39810	HOS1	HOS1; ubiquitin-protein ligase	down
245358_at	AT4G15900	PRL1	PLEIOTROPIC REGULATORY LOCUS 1; basal transcription repressor/ nucleotide binding / protein binding	down
245373_s_at	AT4G14716	ATARD1	ACIREDUCTONE DIOXYGENASE 1; acireductone dioxygenase [iron(II)-requiring]/ metal ion binding	down
245391_at	AT4G16520	ATG8F	autophagy 8f; microtubule binding	down
245499_at	AT4G16480	INT4	INOSITOL TRANSPORTER 4; carbohydrate transmembrane transporter/ myo-inositol:hydrogen symporter/ sugar:hydrogen symporter	down
245597_at	AT4G14190		binding	down
245618_at	AT4G14510		RNA binding	down
245716_at	AT5G08740	NDC1	NAD(P)H dehydrogenase C1; NADH dehydrogenase	down
245940_at	AT5G19630		unknown protein	down
246019_at	AT5G10690		pentatricopeptide (PPR) repeat-containing protein / CBS domain-containing protein	down
246040_at	AT5G19370		rhodanese-like domain-containing protein / PPIC-type PPIASE domain-containing protein	down
246050_s_at	AT5G28850		calcium-binding EF hand family protein	down
246051_at	AT5G28840	GME	GDP-D-MANNOSE 3',5'-EPIMERASE; GDP-mannose 3,5-epimerase/ NAD or NADH binding / catalytic	down
246119_at	AT5G20350	TIP1	TIP GROWTH DEFECTIVE 1; S-acyltransferase/ acyl binding	down
246146_at	AT5G20050		protein kinase family protein	down
246631_at	AT1G50740		unknown protein	down
246845_at	AT5G26710		glutamate-tRNA ligase, putative / glutamyl-tRNA synthetase, putatuve / GluRS, putative	down
246855_at	AT5G26280		meprin and TRAF homology domain-containing protein / MATH domain-containing protein	down
247058_at	AT5G66680	DGL1	DGL1; dolichyl-diphosphooligosaccharide-protein glycotransferase	down
247275_at	AT5G64370	BETA-UP	beta-ureidopropionase	down
247362_at	AT5G63140	ATPAP29	ARABIDOPSIS THALIANA PURPLE ACID PHOSPHATASE 29; acid phosphatase/ protein serine/threonine phosphatase	down
247403_at	AT5G62740		band 7 family protein	down
247450_at	AT5G62350		invertase/pectin methylesterase inhibitor family protein / DC 1.2 homolog (FL5-2I22)	down
247473_at	AT5G62260		DNA binding	down
247534_at	AT5G61580	PFK4	PHOSPHOFRUCTOKINASE 4; 6-phosphofructokinase	down
247571_at	AT5G61210	SNAP33	SOLUBLE N-ETHYLMALEIMIDE-SENSITIVE FACTOR ADAPTOR PROTEIN 33; SNAP receptor/ protein binding	down
247587_at	AT5G60620		phospholipid/glycerol acyltransferase family protein	down
247768_at	AT5G58900		myb family transcription factor	down
247811_at	AT5G58430	ATEXO70B1	exocyst subunit EXO70 family protein B1; protein binding	down
247831_at	AT5G58540		protein kinase family protein	down
247858_at	AT5G58220	TTL	Transthyretin-Like protein; steroid binding	down
248007_at	AT5G56260		dimethylmenaquinone methyltransferase family protein	down
248095_at	AT5G55230	ATMAP65-1	MICROTUBULE-ASSOCIATED PROTEINS 65-1; microtubule binding	down
248666_at	AT5G48630		cyclin family protein	down
248864_at	AT5G46760		basic helix-loop-helix (bHLH) family protein	down
248882_at	AT5G46210	CUL4	CULLIN4; protein binding / ubiquitin-protein ligase	down
248895_at	AT5G46330	FLS2	FLAGELLIN-SENSITIVE 2; ATP binding / kinase/ protein binding / protein serine/threonine kinase	down
249007_at	AT5G44650		unknown protein	down
249037_at	AT5G44130	FLA13	FASCICLIN-LIKE ARABINOGALACTAN PROTEIN 13 PRECURSOR	down
249067_at	AT5G43960		nuclear transport factor 2 (NTF2) family protein / RNA recognition motif (RRM)-containing protein	down
249078_at	AT5G44070	CAD1	CADMIUM SENSITIVE 1; cadmium ion binding / copper ion binding / glutathione gamma-glutamylcysteinyltransferase	down
249092_at	AT5G43710		glycoside hydrolase family 47 protein	down
249273_at	AT5G41850		unknown protein	down
249776_at	AT5G24170		similar to unknown protein [Arabidopsis thaliana] (TAIR:AT5G23550.1)	down
250109_at	AT5G15230	GASA4	GAST1 PROTEIN HOMOLOG 4	down
250160_at	AT5G15210	ATHB30	ARABIDOPSIS THALIANA HOMEOBOX PROTEIN 30; DNA binding / transcription factor	down
250178_at	AT5G14430		dehydration-responsive protein-related	down
250285_at	AT5G13300	SFC	SCARFACE; ARF GTPase activator/ phosphoinositide binding	down
250299_at	AT5G11910		esterase/lipase/thioesterase family protein	down
250570_at	AT5G08170	EMB1873	EMBRYO DEFECTIVE 1873; agmatine deiminase	down
250671_at	AT5G06950	AHBP-1B	AHBP-1B; DNA binding / transcription activator/ transcription factor/ transcription repressor	down
250861_at	AT5G04740		ACT domain-containing protein	down
250880_at	AT5G04070		short-chain dehydrogenase/reductase (SDR) family protein	down
250969_at	AT5G02740		nucleotide binding	down
251033_at	AT5G01960		zinc finger (C3HC4-type RING finger) family protein	down
251071_at	AT5G01950		ATP binding / kinase/ protein serine/threonine kinase	down
251170_at	AT3G63260	ATMRK1	ATMRK1; kinase/ protein serine/threonine/tyrosine kinase	down
251264_at	AT3G62120		tRNA synthetase class II (G, H, P and S) family protein	down
251373_at	AT3G60530		zinc finger (GATA type) family protein	down
251402_at	AT3G60290		oxidoreductase	down
251516_s_at	AT3G59310		unknown protein	down
251745_at	AT3G55980	SZF1	SALT-INDUCIBLE ZINC FINGER 1; transcription factor	down
251956_at	AT3G53460	CP29	CP29; RNA binding / poly(U) binding	down
252065_at	AT3G51610		unknown protein	down
252167_at	AT3G50560		short-chain dehydrogenase/reductase (SDR) family protein	down
252325_at	AT3G48560	CSR1	CHLORSULFURON/IMIDAZOLINONE RESISTANT 1; acetolactate synthase/ pyruvate decarboxylase	down
252445_at	AT3G47000		glycosyl hydrolase family 3 protein	down
252613_at	AT3G45190		SIT4 phosphatase-associated family protein	down
252633_x_at	AT3G44660	hda10	histone deacetylase 10	down
252969_at	AT4G38900		bZIP protein	down
253218_at	AT4G34980	SLP2	SLP2; serine-type peptidase	down
253486_at	AT4G31600		UDP-glucuronic acid/UDP-N-acetylgalactosamine transporter-related	down
253620_at	AT4G30520		leucine-rich repeat family protein / protein kinase family protein	down
253692_at	AT4G29720	ATPAO5	Polyamine oxidase 5; amine oxidase/ electron carrier/ oxidoreductase	down
253945_at	AT4G27050		F-box family protein	down
254039_at	AT4G25840	GPP1	glycerol-3-phosphatase 1; catalytic/ hydrolase	down
254041_at	AT4G25830		integral membrane family protein	down
254197_at	AT4G24040	TRE1	TREHALASE 1; alpha,alpha-trehalase/ trehalase	down
254275_at	AT4G22670	AtHip1	Arabidopsis thaliana Hsp70-interacting protein 1; binding	down
254466_at	AT4G20430		subtilase family protein	down
254476_at	AT4G20410	GSNAP	GAMMA-SOLUBLE NSF ATTACHMENT PROTEIN; binding / transporter	down
254609_at	AT4G18970		GDSL-motif lipase/hydrolase family protein	down
254815_at	AT4G12420	SKU5	SKU5; copper ion binding / oxidoreductase	down
254847_at	AT4G11850	PLDGAMMA1	PLDGAMMA1; phospholipase D	down
254951_at	AT4G10840		kinesin light chain-related	down
255082_at	255082_at		no_match	down
255447_at	AT4G02790		GTP-binding family protein	down
255478_at	AT4G02440	EID1	EMPFINDLICHER IM DUNKELROTEN LICHT 1; ubiquitin-protein ligase	down
255596_at	AT4G01720	WRKY47	WRKY47; transcription factor	down
255598_at	AT4G00830		RNA recognition motif (RRM)-containing protein	down
255662_at	AT4G00400	GPAT8	glycerol-3-phosphate acyltransferase 8; acyltransferase/ glycerol-3-phosphate O-acyltransferase	down
255766_at	AT1G16750		similar to unknown protein [Arabidopsis thaliana] (TAIR:AT3G13000.2)	down
255798_at	AT2G33255		catalytic/ hydrolase/ phosphoglycolate phosphatase	down
255962_at	AT1G22330		RNA binding / nucleic acid binding / nucleotide binding	down
256193_at	AT1G30200		F-box family protein	down
256453_at	AT1G75270	DHAR2	DEHYDROASCORBATE REDUCTASE 2; glutathione binding / glutathione dehydrogenase (ascorbate)	down
256568_at	AT3G19520		unknown protein	down
256682_at	AT3G52200	LTA3	LTA3; ATP binding / dihydrolipoyllysine-residue acetyltransferase	down
256776_at	AT3G13772		endomembrane protein 70, putative	down
256963_at	AT3G13490	OVA5	OVULE ABORTION 5; ATP binding / aminoacyl-tRNA ligase/ lysine-tRNA ligase/ nucleic acid binding / nucleotide binding	down
257194_at	AT3G13110	ATSERAT2;2	SERINE ACETYLTRANSFERASE 2;2; serine O-acetyltransferase	down
257285_at	AT3G29760		NLI interacting factor (NIF) family protein	down
257543_at	AT3G28960		amino acid transporter family protein	down
257717_at	AT3G18390	EMB1865	embryo defective 1865; RNA binding	down
257731_at	AT3G18430		calcium-binding EF hand family protein	down
257734_at	AT3G18370	ATSYTF	ATSYTF	down
257735_at	AT3G27400		pectate lyase family protein	down
257743_at	AT3G27390		unknown protein	down
257829_at	AT3G26680	SNM1	SENSITIVE TO NITROGEN MUSTARD 1	down
257848_at	AT3G13030		hAT dimerisation domain-containing protein	down
257913_at	AT3G25540	LAG1	LAG1	down
257987_at	AT3G20740	FIE	FERTILIZATION-INDEPENDENT ENDOSPERM; nucleotide binding / transcription factor/ transcription regulator	down
258072_at	AT3G26090	RGS1	REGULATOR OF G-PROTEIN SIGNALING 1; G-protein coupled receptor	down
258187_at	AT3G17880	ATTDX	TETRATICOPEPTIDE DOMAIN-CONTAINING THIOREDOXIN; oxidoreductase	down
258373_at	AT3G14290	PAE2	PAE2; endopeptidase/ peptidase/ threonine-type endopeptidase	down
258403_at	AT3G15380		choline transporter-related	down
258460_at	AT3G17330	ECT6	evolutionarily conserved C-terminal region 6	down
258485_at	AT3G02630		acyl-(acyl-carrier-protein) desaturase, putative / stearoyl-ACP desaturase, putative	down
258629_at	AT3G02850	SKOR	SKOR; cyclic nucleotide binding / inward rectifier potassium channel/ outward rectifier potassium channel	down
258820_at	AT3G04600		tRNA synthetase class I (W and Y) family protein	down
258862_at	AT3G02090		mitochondrial processing peptidase beta subunit, putative	down
258948_at	AT3G01910	SOX	SULFITE OXIDASE; sulfite oxidase	down
259532_at	AT1G12470		Pep3/Vps18/deep orange family protein	down
259562_at	AT1G21200		transcription factor	down
259600_at	AT1G35220		unknown protein	down
259717_at	AT1G61010	CPSF73-I	CLEAVAGE AND POLYADENYLATION SPECIFICITY FACTOR 73-I; protein binding	down
259874_at	AT1G76660		Identical to Uncharacterized protein At1g76660 [Arabidopsis Thaliana] (GB:Q9SRE5)	down
260133_at	AT1G66340	ETR1	ETHYLENE RESPONSE 1; ethylene binding / protein histidine kinase/ two-component response regulator	down
260164_at	AT1G79870		oxidoreductase family protein	down
260286_at	AT1G80600	WIN1	HOPW1-1-INTERACTING 1; N2-acetyl-L-ornithine:2-oxoglutarate 5-aminotransferase/ catalytic/ pyridoxal phosphate binding / transaminase	down
260317_at	AT1G63800	UBC5	ubiquitin-conjugating enzyme 5; ubiquitin-protein ligase	down
260465_at	AT1G10910		similar to PTAC2 (PLASTID TRANSCRIPTIONALLY ACTIVE2) [Arabidopsis thaliana] (TAIR:AT1G74850.1)	down
260546_at	AT2G43520	ATTI2	ATTI2; serine-type endopeptidase inhibitor	down
260550_at	AT2G43420		3-beta hydroxysteroid dehydrogenase/isomerase family protein	down
260603_at	AT1G55960		similar to unknown protein [Arabidopsis thaliana] (TAIR:AT3G13062.2)	down
261126_at	AT1G04950	TAF6	TBP-ASSOCIATED FACTOR 6; DNA binding / RNA polymerase II transcription factor/ transcription initiation factor	down
261195_at	AT1G12820	AFB3	AUXIN SIGNALING F-BOX 3; auxin binding / ubiquitin-protein ligase	down
261355_at	AT1G79750	ATNADP-ME4	NADP-malic enzyme 4; malate dehydrogenase (oxaloacetate-decarboxylating) (NADP+)/ malic enzyme/ oxidoreductase	down
261522_at	AT1G71710		inositol polyphosphate 5-phosphatase, putative	down
261621_at	AT1G01960	EDA10	embryo sac development arrest 10; ARF guanyl-nucleotide exchange factor/ binding / guanyl-nucleotide exchange factor	down
261762_at	AT1G15510		pentatricopeptide (PPR) repeat-containing protein	down
261828_at	AT1G11360		universal stress protein (USP) family protein	down
261865_at	AT1G50430	DWF5	DWARF 5; sterol delta7 reductase	down
261892_at	AT1G80840	WRKY40	WRKY40; transcription factor	down
261926_at	AT1G22530	PATL2	PATELLIN 2; transporter	down
261957_at	AT1G64660	ATMGL	ARABIDOPSIS THALIANA METHIONINE GAMMA-LYASE; catalytic/ methionine gamma-lyase	down
262038_at	AT1G35580	CINV1	cytosolic invertase 1; beta-fructofuranosidase	down
262176_at	AT1G74960	FAB1	FATTY ACID BIOSYNTHESIS 1; 3-oxoacyl-[acyl-carrier-protein] synthase/ fatty-acid synthase	down
262197_at	AT1G53910	RAP2.12	RAP2.12; DNA binding / transcription factor	down
262351_at	AT1G72990	BGAL17	beta-galactosidase 17; beta-galactosidase/ catalytic/ cation binding	down
262354_at	AT1G64200	VHA-E3	VACUOLAR H+-ATPASE SUBUNIT E ISOFORM 3; proton-transporting ATPase, rotational mechanism	down
262394_at	AT1G49510	emb1273	embryo defective 1273	down
262417_at	AT1G50170	ATSIRB	ARABIDOPSIS THALIANA SIROHYDROCHLORIN FERROCHELATASE B; sirohydrochlorin ferrochelatase	down
262515_at	AT1G34200		oxidoreductase family protein	down
262543_at	AT1G34245		similar to EPF1 (EPIDERMAL PATTERNING FACTOR 1) [Arabidopsis thaliana] (TAIR:AT2G20875.1)	down
262577_at	AT1G15290		binding	down
262842_at	AT1G14720	XTR2	XYLOGLUCAN ENDOTRANSGLYCOSYLASE RELATED 2; hydrolase, acting on glycosyl bonds / xyloglucan:xyloglucosyl transferase	down
263003_at	AT1G54450		calcium-binding EF-hand family protein	down
263044_at	AT1G23360		UbiE/COQ5 methyltransferase family protein	down
263590_at	AT2G01820		leucine-rich repeat protein kinase, putative	down
263601_s_at	AT4G34570	THY-2	thymidylate synthase 2; dihydrofolate reductase/ thymidylate synthase	down
263715_at	AT2G20570	GPRI1	GBF'S PRO-RICH REGION-INTERACTING FACTOR 1; transcription factor/ transcription regulator	down
263777_at	AT2G46450	ATCNGC12	ATCNGC12; cation channel/ cyclic nucleotide binding / ion channel	down
263804_at	AT2G40270		protein kinase family protein	down
263836_at	AT2G40330		Bet v I allergen family protein	down
263935_at	AT2G35930	PUB23	PLANT U-BOX 23; ubiquitin-protein ligase	down
264069_at	AT2G28000	CPN60A	CHAPERONIN-60ALPHA; ATP binding / protein binding	down
264165_at	AT1G65410	ATNAP11	ARABIDOPSIS THALIANA NON-INTRINSIC ABC PROTEIN 11; transporter	down
264177_at	AT1G02150		pentatricopeptide (PPR) repeat-containing protein	down
264212_at	AT1G22660		tRNA-nucleotidyltransferase, putative / tRNA adenylyltransferase, putative	down
264229_at	AT1G67480		kelch repeat-containing F-box family protein	down
264317_at	AT1G70310	SPDS2	spermidine synthase 2; spermidine synthase	down
264340_at	AT1G70280		NHL repeat-containing protein	down
264474_s_at	AT5G38420		ribulose bisphosphate carboxylase small chain 1B / RuBisCO small subunit 1B (RBCS-1B) (ATS1B)	down
264605_at	AT1G04550	IAA12	AUXIN-INDUCED PROTEIN 12; transcription factor/ transcription repressor	down
264668_at	AT1G09780		2,3-biphosphoglycerate-independent phosphoglycerate mutase, putative / phosphoglyceromutase, putative	down
264712_at	AT1G09810	ECT11	evolutionarily conserved C-terminal region 11	down
264795_at	AT1G08680	ZIGA4	ARF GAP-like zinc finger-containing protein ZiGA4; ARF GTPase activator/ DNA binding / zinc ion binding	down
264816_at	AT1G03560		pentatricopeptide (PPR) repeat-containing protein	down
264875_at	AT2G17390	AKR2B	ANKYRIN REPEAT-CONTAINING 2B; protein binding / transcription regulator	down
264947_at	AT1G77020		DNAJ heat shock N-terminal domain-containing protein	down
264963_at	AT1G60600	ABC4	ABERRANT CHLOROPLAST DEVELOPMENT 4; 1,4-dihydroxy-2-naphthoate octaprenyltransferase/ prenyltransferase	down
264980_at	AT1G27190		leucine-rich repeat transmembrane protein kinase, putative	down
265010_at	AT1G24510		T-complex protein 1 epsilon subunit, putative / TCP-1-epsilon, putative / chaperonin, putative	down
265033_at	AT1G61520	LHCA3	LHCA3; chlorophyll binding	down
265419_at	AT2G20840		secretory carrier membrane protein (SCAMP) family protein	down
265581_at	AT2G20050		ATP binding / cAMP-dependent protein kinase regulator/ catalytic/ protein kinase/ protein serine/threonine phosphatase	down
265778_at	AT2G07360		SH3 domain-containing protein	down
265882_at	AT2G42490		copper amine oxidase, putative	down
266099_at	AT2G38040	CAC3	CAC3; acetyl-CoA carboxylase	down
266333_at	AT2G32410	AXL	AXR1-LIKE; binding / catalytic	down
266495_at	AT2G07050	CAS1	cycloartenol synthase 1; cycloartenol synthase	down
266509_at	AT2G47940	DEGP2	DEGP2; serine-type endopeptidase/ serine-type peptidase	down
266893_at	AT2G26070	RTE1	REVERSION-TO-ETHYLENE SENSITIVITY1	down
266932_s_at	AT1G63250		DEAD box RNA helicase, putative	down
267035_at	AT2G38400	AGT3	ALANINE:GLYOXYLATE AMINOTRANSFERASE 3; alanine-glyoxylate transaminase/ catalytic/ pyridoxal phosphate binding / transaminase	down
267189_at	AT2G44180	MAP2A	METHIONINE AMINOPEPTIDASE 2A; aminopeptidase/ metalloexopeptidase	down
267235_at	267235_at		no_match	down
267288_at	AT2G23680		stress-responsive protein, putative	down
267337_at	AT2G39980		transferase family protein	down
267392_at	AT2G44490	PEN2	PENETRATION 2; hydrolase, hydrolyzing O-glycosyl compounds / thioglucosidase	down
267508_at	AT2G45700		sterile alpha motif (SAM) domain-containing protein	down
267533_at	AT2G42070	ATNUDX23	ARABIDOPSIS THALIANA NUDIX HYDROLASE HOMOLOG 23; FAD diphosphatase/ hydrolase	down
267640_at	AT2G32950	COP1	CONSTITUTIVE PHOTOMORPHOGENIC 1; protein binding / ubiquitin-protein ligase	down

## Sheet: Sheet4
Guard cell G-protein-independent ABA-regulated genes identified by the Boolean approach that the linear model identifies as
G-protein-dependent ABA-regulated genes (90 genes). 'up' means ABA upregulation, and 'down' is ABA downregulation.
Probes	AGI #	Gene name	Description	ABA regulation
245078_at	AT2G23340		AP2 domain-containing transcription factor, putative	up
245319_at	AT4G16146		similar to unknown protein [Arabidopsis thaliana] (TAIR:AT1G69510.2)	up
245363_at	AT4G15120		VQ motif-containing protein	up
246299_at	AT3G51810	EM1	LATE EMBRYOGENESIS ABUNDANT 1	up
246973_at	AT5G24970		ABC1 family protein	up
246998_at	AT5G67370		unknown protein	up
247461_at	AT5G62100	ATBAG2	ARABIDOPSIS THALIANA BCL-2-ASSOCIATED ATHANOGENE 2	up
247467_at	AT5G62130		Per1-like protein-related	up
247498_at	AT5G61810		mitochondrial substrate carrier family protein	up
247593_at	AT5G60790	ATGCN1	ATGCN1; transporter	up
247723_at	AT5G59220		protein phosphatase 2C, putative / PP2C, putative	up
247726_at	AT5G59430	TRP1	TELOMERIC REPEAT BINDING PROTEIN 1; DNA binding / double-stranded telomeric DNA binding	up
247727_at	AT5G59490		haloacid dehalogenase-like hydrolase family protein	up
247931_at	AT5G57040		lactoylglutathione lyase family protein / glyoxalase I family protein	up
248163_at	AT5G54510	DFL1	DWARF IN LIGHT 1; indole-3-acetic acid amido synthetase	up
248759_at	AT5G47610		zinc finger (C3HC4-type RING finger) family protein	up
248787_at	AT5G47420		similar to unknown protein [Arabidopsis thaliana] (TAIR:AT4G17420.1)	up
248819_at	AT5G47050		protein binding / zinc ion binding	up
248919_at	AT5G45920		carboxylesterase/ hydrolase/ hydrolase, acting on ester bonds	up
249063_at	AT5G44110	POP1	POP1; transporter	up
250794_at	AT5G05270		chalcone-flavanone isomerase family protein	up
250935_at	AT5G03240	UBQ3	POLYUBIQUITIN 3; protein binding	up
251066_at	AT5G01880		zinc finger (C3HC4-type RING finger) family protein	up
251109_at	AT5G01600	ATFER1	ATFER1; ferric iron binding / iron ion binding	up
251962_at	AT3G53420	PIP2A	PLASMA MEMBRANE INTRINSIC PROTEIN 2A; water channel	up
253203_at	AT4G34710	ADC2	ARGININE DECARBOXYLASE 2; arginine decarboxylase	up
253293_at	AT4G33905		peroxisomal membrane protein 22 kDa, putative	up
253712_at	AT4G29330	DER1	DERLIN-1	up
253799_at	AT4G28140		AP2 domain-containing transcription factor, putative	up
254066_at	AT4G25480	DREB1A	DEHYDRATION RESPONSE ELEMENT B1A; DNA binding / transcription activator/ transcription factor	up
254352_at	AT4G22320		unknown protein	up
255647_at	AT4G00900	ECA2	ER-TYPE CA2+-ATPASE 2; calcium-transporting ATPase	up
255691_at	AT4G00370	ANTR2	ANTR2; inorganic phosphate transmembrane transporter/ organic anion transmembrane transporter	up
256114_at	AT1G16850		unknown protein	up
256433_at	AT3G10985	SAG20	SENESCENCE ASSOCIATED GENE 20	up
256514_at	AT1G66130		oxidoreductase N-terminal domain-containing protein	up
257253_at	AT3G24190		ABC1 family protein	up
257262_at	AT3G21890		zinc finger (B-box type) family protein	up
258652_at	AT3G09910	ATRABC2B	ARABIDOPSIS RAB GTPASE HOMOLOG C2B; ATP binding / GTP binding / transcription factor binding	up
259109_at	AT3G05580		serine/threonine protein phosphatase, putative	up
259178_at	AT3G01650	RGLG1	RING domain Ligase1; protein binding / zinc ion binding	up
260152_at	AT1G52830	IAA6	INDOLE-3-ACETIC ACID 6; transcription factor	up
260832_at	AT1G06780	GAUT6	Galacturonosyltransferase 6; polygalacturonate 4-alpha-galacturonosyltransferase/ transferase, transferring glycosyl groups	up
260897_at	AT1G29330	ERD2	ENDOPLASMIC RETICULUM RETENTION DEFECTIVE 2; KDEL sequence binding / receptor	up
260955_at	AT1G06000		UDP-glucoronosyl/UDP-glucosyl transferase family protein	up
261315_at	AT1G53170	ERF8	ERF8; DNA binding / transcription factor/ transcription repressor	up
261745_at	AT1G08500		plastocyanin-like domain-containing protein	up
262098_at	AT1G56170	NF-YC2	NUCLEAR FACTOR Y, SUBUNIT C2; DNA binding / transcription activator/ transcription factor	up
262262_at	AT1G70782	CPuORF28	Conserved peptide upstream open reading frame 28	up
262784_at	AT1G10760	SEX1	STARCH EXCESS 1; alpha-glucan, water dikinase	up
263465_at	AT2G31940		unknown protein	up
263807_at	AT2G04400		indole-3-glycerol phosphate synthase (IGPS)	up
263811_at	AT2G04350		long-chain-fatty-acid--CoA ligase family protein / long-chain acyl-CoA synthetase family protein (LACS8)	up
264042_at	AT2G03760	ST1	SULFOTRANSFERASE 1; brassinosteroid sulfotransferase/ sulfotransferase	up
264210_at	AT1G22640	MYB3	MYB DOMAIN PROTEIN 3; DNA binding / transcription factor	up
264839_at	AT1G03630	POR C	PROTOCHLOROPHYLLIDE OXIDOREDUCTASE; NADPH dehydrogenase/ oxidoreductase/ protochlorophyllide reductase	up
265339_at	AT2G18230	AtPPa2	Arabidopsis thaliana pyrophosphorylase 2; inorganic diphosphatase/ pyrophosphatase	up
265418_at	AT2G20880		AP2 domain-containing transcription factor, putative	up
266143_at	AT2G38905		hydrophobic protein, putative / low temperature and salt responsive protein, putative	up
266555_at	AT2G46270	GBF3	G-BOX BINDING FACTOR 3; sequence-specific DNA binding / transcription factor	up
266695_at	AT2G19810		zinc finger (CCCH-type) family protein	up
267418_at	AT2G35000		zinc finger (C3HC4-type RING finger) family protein	up
267448_at	AT2G33700		protein phosphatase 2C, putative / PP2C, putative	up
245362_at	AT4G17460	HAT1	HAT1; DNA binding / transcription factor	down
246029_at	AT5G21090		leucine-rich repeat protein, putative	down
246522_at	AT5G15830	AtbZIP3	Arabidopsis thaliana basic leucine-zipper 3; DNA binding / transcription factor	down
248223_at	AT5G53620		unknown protein	down
248794_at	AT5G47220	ERF2	ETHYLENE RESPONSIVE ELEMENT BINDING FACTOR 2; DNA binding / transcription activator/ transcription factor	down
249139_at	AT5G43170	AZF3	ARABIDOPSIS ZINC-FINGER PROTEIN 3; DNA binding / nucleic acid binding / transcription factor/ transcription repressor/ zinc ion binding	down
249180_at	AT5G43010	RPT4A	RPT4A; ATPase	down
250382_at	AT5G11580		UVB-resistance protein-related / regulator of chromosome condensation (RCC1) family protein	down
250586_at	AT5G07630		lipid transporter	down
250777_at	AT5G05440		unknown protein	down
251413_at	AT3G60320		DNA binding	down
251556_at	AT3G58840		similar to myosin heavy chain-related [Arabidopsis thaliana] (TAIR:AT1G06530.1)	down
252317_at	AT3G48720		transferase family protein	down
252592_at	AT3G45640	ATMPK3	ARABIDOPSIS THALIANA MITOGEN-ACTIVATED PROTEIN KINASE 3; MAP kinase/ kinase/ protein binding / protein kinase	down
252904_at	AT4G39620	EMB2453	embryo defective 2453	down
253871_at	AT4G27440	PORB	PROTOCHLOROPHYLLIDE OXIDOREDUCTASE B; oxidoreductase/ protochlorophyllide reductase	down
255564_s_at	AT4G01770	RGXT1	rhamnogalacturonan xylosyltransferase 1; UDP-xylosyltransferase	down
257172_at	AT3G23700		S1 RNA-binding domain-containing protein	down
257367_at	AT2G25780		unknown protein	down
259688_at	AT1G63120	ATRBL2	Arabidopsis thaliana Rhomboid-like 2; serine-type endopeptidase	down
259892_at	AT1G72610	GER1	GERMIN-LIKE PROTEIN 1; oxalate oxidase	down
260598_at	AT1G55930		CBS domain-containing protein / transporter associated domain-containing protein	down
260819_at	AT1G06850	AtbZIP52	Arabidopsis thaliana basic leucine zipper 52; DNA binding / transcription factor	down
264279_s_at	AT1G78820		curculin-like (mannose-binding) lectin family protein / PAN domain-containing protein	down
266175_at	AT2G02450	ANAC035	Arabidopsis NAC domain containing protein 35; transcription factor	down
266535_s_at	AT2G16930		ribosomal protein L27 family protein	down
267089_at	AT2G38300		DNA binding / transcription factor	down

## Sheet: Sheet5
Guard cell G-protein-independent ABA-regulated genes identified by the linear model that the Boolean approach identifies as
G-protein-dependent ABA-regulated genes (7 genes). 'up' means ABA upregulation, and 'down' is ABA downregulation.
Probes	AGI #	Gene name	Description	ABA regulation
246627_s_at	AT2G45300		3-phosphoshikimate 1-carboxyvinyltransferase / 5-enolpyruvylshikimate-3-phosphate / EPSP synthase	up
253590_at	253590_at		no_match	up
261661_at	AT1G18360		hydrolase, alpha/beta fold family protein	up
262452_at	AT1G11210		unknown protein	up
265842_at	AT2G35700	ERF38	ERF FAMILY PROTEIN 38; DNA binding / transcription factor	up
247870_at	AT5G57580		calmodulin-binding protein	down
255774_at	AT1G18620		unknown protein	down

## Sheet: Sheet6
Guard cell G-protein-dependent ABA-regulated genes identified by the linear model that the Boolean approach identifies
as non-ABA-responsive genes (97 genes). 'up' means ABA upregulation, and 'down' is ABA downregulation.
Probes	AGI #	Gene name	Description	ABA regulation
245145_at	AT2G45440	DHDPS2	DIHYDRODIPICOLINATE SYNTHASE; catalytic/ dihydrodipicolinate synthase/ lyase	up
245936_at	AT5G19850		hydrolase, alpha/beta fold family protein	up
246158_at	AT5G19855		unknown protein	up
246297_at	AT3G51760		unknown protein	up
246319_at	AT3G56680		nucleic acid binding	up
246989_at	AT5G67350		unknown protein	up
249806_at	AT5G23850		similar to unknown protein [Arabidopsis thaliana] (TAIR:AT3G48980.1)	up
251023_at	AT5G02170		amino acid transporter family protein	up
251309_at	AT3G61220		short-chain dehydrogenase/reductase (SDR) family protein	up
251761_at	AT3G55700		UDP-glucoronosyl/UDP-glucosyl transferase family protein	up
254075_at	AT4G25470	CBF2	C-REPEAT/DRE BINDING FACTOR 2; DNA binding / transcription activator/ transcription factor	up
254272_at	AT4G22850		similar to unknown protein [Arabidopsis thaliana] (TAIR:AT4G12000.1)	up
254952_at	AT4G10955	UGE5	UDP-D-glucose/UDP-D-galactose 4-epimerase 5	up
255301_at	AT4G04800		methionine sulfoxide reductase domain-containing protein / SeIR domain-containing protein	up
256229_at	AT1G58200	MSL3	MscS-LIKE 3; ion channel	up
256336_at	AT1G72030		GCN5-related N-acetyltransferase (GNAT) family protein	up
256911_at	AT3G24090		glutamine-fructose-6-phosphate transaminase (isomerizing)/ sugar binding / transaminase	up
257978_at	AT3G20860	ATNEK5	NIMA-RELATED KINASE5; ATP binding / kinase/ protein kinase/ protein serine/threonine kinase/ protein tyrosine kinase	up
258647_at	AT3G07870		F-box family protein	up
258796_at	AT3G04630	WDL1	WDL1	up
259043_at	AT3G03440		armadillo/beta-catenin repeat family protein	up
259439_at	AT1G01480	ACS2	ACS2; 1-aminocyclopropane-1-carboxylate synthase	up
261113_at	AT1G75400		protein binding / zinc ion binding	up
261511_at	AT1G71770	PAB5	POLY(A)-BINDING PROTEIN 5; RNA binding / poly(A) binding / translation initiation factor	up
261609_at	AT1G49740		phospholipase C/ phosphoric diester hydrolase	up
261748_at	AT1G76070		unknown protein	up
263221_at	AT1G30620	MUR4	MURUS 4; UDP-arabinose 4-epimerase/ catalytic	up
263231_at	AT1G05680		UDP-glucoronosyl/UDP-glucosyl transferase family protein	up
263404_s_at	AT2G04090		MATE efflux family protein	up
265674_at	265674_at		no_match	up
266156_at	AT2G28110	FRA8	FRAGILE FIBER 8; glucuronosyltransferase/ transferase	up
266292_at	AT2G29350	SAG13	SAG13; alcohol dehydrogenase/ oxidoreductase	up
266743_at	AT2G02990	RNS1	RIBONUCLEASE 1; endoribonuclease/ ribonuclease	up
245250_at	AT4G17490	ATERF6	ETHYLENE RESPONSIVE ELEMENT BINDING FACTOR 6; DNA binding / transcription factor	down
245768_at	AT1G33590		disease resistance protein-related / LRR protein-related	down
245774_at	AT1G30210	TCP24	TEOSINTE BRANCHED1, CYCLOIDEA, AND PCF FAMILY 24; transcription factor	down
245848_at	AT5G13480	FY	FY; protein binding	down
245866_s_at	AT1G57990	ATPUP18	ATPUP18; purine transmembrane transporter	down
246533_at	AT5G15880		unknown protein	down
247137_at	AT5G66210	CPK28	CPK28; ATP binding / calcium ion binding / calmodulin-dependent protein kinase/ protein kinase/ protein serine/threonine kinase	down
247298_at	AT5G63840	RSW3	RADIAL SWELLING 3; glucosidase/ hydrolase, hydrolyzing O-glycosyl compounds	down
247755_at	AT5G59090	ATSBT4.12	ATSBT4.12; identical protein binding / serine-type endopeptidase	down
247864_s_at	AT1G25155		anthranilate synthase beta subunit, putative	down
247984_s_at	AT5G56650	ILL1	ILL1; IAA-amino acid conjugate hydrolase/ metallopeptidase	down
248454_at	AT5G51350		leucine-rich repeat transmembrane protein kinase, putative	down
248686_at	AT5G48540		33 kDa secretory protein-related	down
249821_at	AT5G23690		polynucleotide adenylyltransferase family protein	down
250206_at	AT5G14040		mitochondrial phosphate transporter	down
250856_at	AT5G04810		pentatricopeptide (PPR) repeat-containing protein	down
250944_at	AT5G03380		heavy-metal-associated domain-containing protein	down
250990_at	AT5G02290	NAK	NAK; ATP binding / kinase/ protein kinase/ protein serine/threonine kinase/ protein tyrosine kinase	down
251427_at	AT3G60130	BGLU16	BETA GLUCOSIDASE 16; catalytic/ cation binding / hydrolase, hydrolyzing O-glycosyl compounds	down
251649_at	AT3G57330	ACA11	autoinhibited Ca2+-ATPase 11; calcium-transporting ATPase/ calmodulin binding	down
251849_at	AT3G54610	GCN5	GCN5; DNA binding / H3 histone acetyltransferase/ histone acetyltransferase	down
252032_at	AT3G52150		RNA recognition motif (RRM)-containing protein	down
252976_s_at	AT4G38550		similar to unknown protein [Arabidopsis thaliana] (TAIR:AT2G20950.1)	down
253273_at	AT4G34180		cyclase family protein	down
253495_at	AT4G31850	PGR3	PROTON GRADIENT REGULATION 3	down
253578_at	AT4G30340	ATDGK7	Diacylglycerol kinase 7; diacylglycerol kinase	down
254040_at	AT4G25900		aldose 1-epimerase family protein	down
254805_at	AT4G12480	pEARLI 1	pEARLI 1; lipid binding	down
255568_at	AT4G01250	WRKY22	WRKY22; transcription factor	down
255600_s_at	AT4G01020		helicase domain-containing protein / IBR domain-containing protein / zinc finger protein-related	down
255827_at	AT2G40600		appr-1-p processing enzyme family protein	down
256678_at	AT3G52380	CP33	CP33; RNA binding	down
256836_at	AT3G22960	PKP-ALPHA	PKP-ALPHA; pyruvate kinase	down
257205_at	AT3G16520		UDP-glucoronosyl/UDP-glucosyl transferase family protein	down
258000_at	AT3G28940		avirulence-responsive protein, putative / avirulence induced gene (AIG) protein, putative	down
258123_at	AT3G18040	MPK9	MAP KINASE 9; MAP kinase	down
258371_at	AT3G14410		transporter-related	down
258468_at	AT3G06070		unknown protein	down
258531_at	AT3G06720	IMPA-1	IMPORTIN ALPHA ISOFORM 1; binding / protein transporter	down
258775_at	AT3G10850	GLY2	GLY2; hydroxyacylglutathione hydrolase	down
259058_at	AT3G03470	CYP89A9	CYP89A9; electron carrier/ heme binding / iron ion binding / monooxygenase/ oxygen binding	down
259733_at	AT1G77480		nucellin protein, putative	down
259771_at	AT1G29470		dehydration-responsive protein-related	down
260614_at	AT1G53390		ATPase, coupled to transmembrane movement of substances	down
260829_s_at	AT1G06870		signal peptidase, putative	down
260874_at	260874_at		no_match	down
261143_at	AT1G19770	ATPUP14	ATPUP14; purine transmembrane transporter	down
261189_at	AT1G33040	NACA5	NASCENT POLYPEPTIDE-ASSOCIATED COMPLEX SUBUNIT ALPHA-LIKE PROTEIN 5	down
261257_at	AT1G05910		cell division cycle protein 48-related / CDC48-related	down
261402_at	AT1G79670	RFO1	RESISTANCE TO FUSARIUM OXYSPORUM 1; kinase	down
261637_at	AT1G49950		DNA-binding protein, putative	down
261753_at	AT1G76340		integral membrane family protein	down
263001_at	AT1G54360	TAF6B4	TBP-ASSOCIATED FACTOR 6B4; RNA polymerase II transcription factor/ transcription initiation factor	down
263216_s_at	AT1G30720		FAD-binding domain-containing protein	down
263443_at	AT2G28630	KCS12	3-KETOACYL-COA SYNTHASE 12; acyltransferase/ catalytic/ transferase, transferring acyl groups other than amino-acyl groups	down
263455_at	AT2G22320		unknown protein	down
263460_at	AT2G31810		acetolactate synthase small subunit, putative	down
264365_s_at	AT1G03220		extracellular dermal glycoprotein, putative	down
265040_at	AT1G03970	GBF4	GBF4; DNA binding / sequence-specific DNA binding / transcription factor	down
265075_at	AT1G55450		embryo-abundant protein-related	down
265079_at	AT1G55460		Kin17 DNA-binding protein-related	down
265270_at	AT2G42910		ribose-phosphate pyrophosphokinase 4 / phosphoribosyl diphosphate synthetase 4 (PRS4)	down
265297_at	AT2G14080		disease resistance protein (TIR-NBS-LRR class), putative	down
265584_at	AT2G20180	PIL5	PHYTOCHROME INTERACTING FACTOR 3-LIKE 5; DNA binding / phytochrome binding / transcription factor	down

## Sheet: Sheet7
Guard cell G-protein-dependent ABA-regulated genes identified by both the Boolean approach and the linear model
(17 genes). 'up' means ABA upregulation, and 'down' is ABA downregulation.
Probes	AGI #	Gene name	Description	ABA regulation
246417_at	AT5G16990		NADP-dependent oxidoreductase, putative	up
246488_at	AT5G16010		3-oxo-5-alpha-steroid 4-dehydrogenase family protein / steroid 5-alpha-reductase family protein	up
250049_at	AT5G17780		hydrolase, alpha/beta fold family protein	up
251642_at	AT3G57520	AtSIP2	Arabidopsis thaliana seed imbibition 2; hydrolase, hydrolyzing O-glycosyl compounds	up
252997_at	AT4G38400	ATEXLA2	ARABIDOPSIS THALIANA EXPANSIN-LIKE A2	up
255884_at	AT1G20310		unknown protein	up
264005_at	AT2G22470	AGP2	ARABINOGALACTAN PROTEIN 2	up
264436_at	AT1G10370	ERD9	EARLY-RESPONSIVE TO DEHYDRATION 9; glutathione transferase	up
266502_at	AT2G47720	ATGSTF8	ARABIDOPSIS THALIANA GLUTATHIONE S-TRANSFERASE PHI 8; glutathione binding / glutathione transferase	up
245369_at	245369_at		no_match	down
248003_at	AT5G56220		nucleoside-triphosphatase/ nucleotide binding	down
250383_at	AT5G11480		GTP binding	down
259000_at	AT3G01860		unknown protein	down
259373_at	AT1G69160		unknown protein	down
261109_at	AT1G75450	CKX5	CYTOKININ OXIDASE 5; cytokinin dehydrogenase	down
264990_at	AT1G27210		binding	down
267233_s_at	AT2G43910		thiol methyltransferase	down

## Sheet: Sheet8
Guard cell G-protein-dependent ABA-regulated genes identified by the Boolean approach that the linear model
identifies as non-ABA-responsive genes (8 genes). 'up' means ABA upregulation, and 'down' is ABA downregulation.
Probes	AGI #	Gene name	Description	ABA regulation
252831_at	AT4G39980	DHS1	3-DEOXY-D-ARABINO-HEPTULOSONATE 7-PHOSPHATE SYNTHASE 1; 3-deoxy-7-phosphoheptulonate synthase	up
257035_at	AT3G19270	CYP707A4	CYP707A4; (+)-abscisic acid 8'-hydroxylase/ oxygen binding	up
263655_at	AT1G04500		zinc finger CONSTANS-related	up
264580_at	AT1G05340		unknown protein	up
267559_at	AT2G45570	CYP76C2	CYP76C2; electron carrier/ heme binding / iron ion binding / monooxygenase/ oxygen binding	up
248683_at	AT5G48490		protease inhibitor/seed storage/lipid transfer protein (LTP) family protein	down
257918_at	AT3G23230		ethylene-responsive factor, putative	down
258461_at	AT3G17340		binding / protein transporter	down
