# Supplementary material for: Common and unique elements of the ABA-regulated transcriptome of Arabidopsis guard cells
Source: BMC Genomics. 2011 May 9;12:216. doi: 10.1186/1471-2164-12-216 (PMC3115880; doi:10.1186/1471-2164-12-216)
Supplement: Additional file 8 — Genes identified as ABA-regulated in leaves by each of the two methods. This file lists the genes identified as ABA-regulated in leaves by either the Boolean method, the linear model method, or both, i.e. the genes in each subsector of Figure 11B. [file 1471-2164-12-216-S8.XLS]

## Sheet: Sheet1
Leaf G-protein-independent ABA-regulated genes identified by the Boolean approach that the linear model
identifies as non-ABA-responsive genes (197 genes). 'up' means ABA upregulation, and 'down' is ABA downregulation.
Probes	AGI #	Gene name	Description	ABA regulation
245352_at	AT4G15490	UGT84A3	UGT84A3; UDP-glycosyltransferase/ sinapate 1-glucosyltransferase/ transferase, transferring glycosyl groups	up
245628_at	AT1G56650		PRODUCTION OF ANTHOCYANIN PIGMENT 1; DNA binding / transcription factor	up
245783_s_at	AT1G35180		similar to unknown protein [Arabidopsis thaliana] (TAIR:AT1G35170.1)	up
245998_at	AT5G20830	SUS1	SUCROSE SYNTHASE 1; UDP-glycosyltransferase/ sucrose synthase	up
246868_at	AT5G26010		catalytic/ protein serine/threonine phosphatase	up
247351_at	AT5G63790	ANAC102	ARABIDOPSIS NAC DOMAIN CONTAINING PROTEIN 102; transcription factor	up
247498_at	AT5G61810		mitochondrial substrate carrier family protein	up
247776_at	AT5G58700		phosphoinositide-specific phospholipase C family protein	up
247931_at	AT5G57040		lactoylglutathione lyase family protein / glyoxalase I family protein	up
247945_at	AT5G57150		basic helix-loop-helix (bHLH) family protein	up
248031_at	AT5G55640		unknown protein	up
248100_at	AT5G55180		glycosyl hydrolase family 17 protein	up
248154_at	AT5G54400		methyltransferase	up
248812_at	AT5G47330		palmitoyl protein thioesterase family protein	up
248896_at	AT5G46350	WRKY8	WRKY8; transcription factor	up
248969_at	AT5G45310		unknown protein	up
249134_at	AT5G43150		unknown protein	up
249411_at	AT5G40390	SIP1	seed imbibition 1-like; galactinol-sucrose galactosyltransferase/ hydrolase, hydrolyzing O-glycosyl compounds	up
249860_at	AT5G22860		serine carboxypeptidase S28 family protein	up
249914_at	AT5G22850		aspartyl protease family protein	up
250213_at	AT5G13820	TBP1	TELOMERIC DNA BINDING PROTEIN 1; DNA binding / double-stranded telomeric DNA binding	up
250296_at	AT5G12020	HSP17.6II	17.6 KDA CLASS II HEAT SHOCK PROTEIN	up
250670_at	AT5G06860	PGIP1	POLYGALACTURONASE INHIBITING PROTEIN 1; protein binding	up
251012_at	AT5G02580		unknown protein	up
251023_at	AT5G02170		amino acid transporter family protein	up
251110_at	AT5G01260		glycoside hydrolase starch-binding domain-containing protein	up
251309_at	AT3G61220		short-chain dehydrogenase/reductase (SDR) family protein	up
251412_at	AT3G60220	ATL4	ATL4; protein binding / zinc ion binding	up
251513_at	AT3G59220	PRN	PIRIN; calmodulin binding	up
252023_at	AT3G52920		unknown protein	up
252102_at	AT3G50970	LTI30	LOW TEMPERATURE-INDUCED 30	up
252137_at	AT3G50980	XERO1	DEHYDRIN XERO 1	up
252291_s_at	AT3G49120	PRXCB	PEROXIDASE CB; peroxidase	up
252321_at	AT3G48510		unknown protein	up
252482_at	AT3G46670	UGT76E11	UDP-GLUCOSYL TRANSFERASE 76E11; UDP-glycosyltransferase/ quercetin 3-O-glucosyltransferase/ quercetin 7-O-glucosyltransferase/ transferase, transferring glycosyl groups	up
252515_at	AT3G46230	ATHSP17.4	ATHSP17.4	up
252678_s_at	AT3G44300	NIT2	nitrilase 2; indole-3-acetonitrile nitrilase/ indole-3-acetonitrile nitrile hydratase/ nitrilase	up
253259_at	AT4G34410	RRTF1	REDOX RESPONSIVE TRANSCRIPTION FACTOR 1; DNA binding / transcription factor	up
253263_at	AT4G34000	ABF3	ABSCISIC ACID RESPONSIVE ELEMENTS-BINDING FACTOR 3; DNA binding / protein binding / transcription activator/ transcription factor	up
253305_at	AT4G33666		unknown protein	up
253373_at	AT4G33150		lysine-ketoglutarate reductase/saccharopine dehydrogenase bifunctional enzyme	up
253550_at	AT4G30960	SIP3	SOS3-INTERACTING PROTEIN 3; ATP binding / kinase/ protein kinase/ protein serine/threonine kinase	up
254225_at	AT4G23670		major latex protein-related / MLP-related	up
254646_at	AT4G18530		unknown protein	up
254874_at	AT4G11570		haloacid dehalogenase-like hydrolase family protein	up
254890_at	AT4G11600	ATGPX6	GLUTATHIONE PEROXIDASE 6; glutathione peroxidase	up
255860_at	AT5G34940	AtGUS3	Arabidopsis thaliana glucuronidase 3; beta-glucuronidase	up
255877_at	AT2G40460		proton-dependent oligopeptide transport (POT) family protein	up
255943_at	AT1G22370	AtUGT85A5	UDP-glucosyl transferase 85A5; glucuronosyltransferase/ transferase, transferring glycosyl groups	up
256464_at	AT1G32560		late embryogenesis abundant group 1 domain-containing protein / LEA group 1 domain-containing protein	up
256789_at	AT3G13672		seven in absentia (SINA) family protein	up
256861_at	AT3G23920	BAM1	BETA-AMYLASE 1; beta-amylase	up
257800_at	AT3G15900		unknown protein	up
257880_at	AT3G16910	AAE7	ACYL-ACTIVATING ENZYME 7; AMP binding / acetate-CoA ligase	up
258133_at	AT3G24500	MBF1C	MULTIPROTEIN BRIDGING FACTOR 1C; DNA binding / transcription coactivator/ transcription factor	up
258181_at	AT3G21670		nitrate transporter (NTP3)	up
258312_at	AT3G16170		acyl-activating enzyme 13 (AAE13)	up
258374_at	AT3G14360		lipase class 3 family protein	up
258507_at	AT3G06500		beta-fructofuranosidase, putative / invertase, putative / saccharase, putative / beta-fructosidase, putative	up
258516_at	AT3G06490	MYB108	myb domain protein 108; DNA binding / transcription factor	up
258840_at	AT3G04620		nucleic acid binding	up
258887_at	AT3G05630	PLDP2	PLDP2; phospholipase D	up
259058_at	AT3G03470	CYP89A9	CYP89A9; electron carrier/ heme binding / iron ion binding / monooxygenase/ oxygen binding	up
259421_at	AT1G13910		leucine-rich repeat family protein	up
259442_at	AT1G02310		glycosyl hydrolase family protein 5 / cellulase family protein / (1-4)-beta-mannan endohydrolase, putative	up
259676_at	AT1G77730		pleckstrin homology (PH) domain-containing protein	up
260081_at	AT1G78170		unknown protein	up
260267_at	AT1G68530	KCS6	3-KETOACYL-COA SYNTHASE 6; catalytic/ transferase, transferring acyl groups other than amino-acyl groups	up
260302_at	AT1G80310		sulfate transmembrane transporter	up
260490_at	AT1G51500	CER5	ECERIFERUM 5; ATPase, coupled to transmembrane movement of substances	up
260541_at	AT2G43530		trypsin inhibitor, putative	up
260549_at	AT2G43535		trypsin inhibitor, putative	up
260561_at	AT2G43580		chitinase, putative	up
260602_at	AT1G55920	ATSERAT2;1	SERINE ACETYLTRANSFERASE 2;1; serine O-acetyltransferase	up
260712_at	AT1G17550	HAB2	HAB2; catalytic/ protein serine/threonine phosphatase	up
261240_at	AT1G32940	SBT3.5	SBT3.5; identical protein binding / serine-type endopeptidase	up
261653_at	AT1G01900	SBTI1.1	SBTI1.1; serine-type endopeptidase	up
261923_at	AT1G22380	AtUGT85A3	UDP-glucosyl transferase 85A3; glucuronosyltransferase/ transcription factor/ transferase, transferring glycosyl groups	up
262098_at	AT1G56170	NF-YC2	NUCLEAR FACTOR Y, SUBUNIT C2; DNA binding / transcription activator/ transcription factor	up
262198_at	AT1G53830	ATPME2	ATPME2; pectinesterase	up
262226_at	AT1G53885		senescence-associated protein-related	up
262244_at	AT1G48260	CIPK17	CBL-INTERACTING PROTEIN KINASE 17; ATP binding / kinase/ protein kinase/ protein serine/threonine kinase	up
262354_at	AT1G64200	VHA-E3	VACUOLAR H+-ATPASE SUBUNIT E ISOFORM 3; proton-transporting ATPase, rotational mechanism	up
262369_at	AT1G73010		phosphatase	up
262748_at	AT1G28610		GDSL-motif lipase, putative	up
262825_at	AT1G11790	ADT1	arogenate dehydratase 1; arogenate dehydratase/ prephenate dehydratase	up
262912_at	AT1G59740		proton-dependent oligopeptide transport (POT) family protein	up
263433_at	AT2G22240	MIPS2	MYO-INOSITOL-1-PHOSTPATE SYNTHASE 2; binding / catalytic/ inositol-3-phosphate synthase	up
263497_at	AT2G42540	COR15A	COLD-REGULATED 15A	up
263595_at	AT2G01890	PAP8	PURPLE ACID PHOSPHATASE 8; acid phosphatase/ protein serine/threonine phosphatase	up
263688_at	AT1G26920		unknown protein	up
263754_at	AT2G21510		DNAJ heat shock N-terminal domain-containing protein	up
263829_at	AT2G40435		transcription regulator	up
263963_at	AT2G36080		DNA-binding protein, putative	up
263986_at	AT2G42790	CSY3	citrate synthase 3; citrate (SI)-synthase	up
264001_at	AT2G22420		peroxidase 17 (PER17) (P17)	up
264007_at	AT2G21140	ATPRP2	PROLINE-RICH PROTEIN 2	up
264102_at	AT1G79270	ECT8	evolutionarily conserved C-terminal region 8	up
264186_at	AT1G54570		esterase/lipase/thioesterase family protein	up
264250_at	AT1G78680	ATGGH2	gamma-glutamyl hydrolase 2; omega peptidase	up
265119_at	AT1G62570	FMO GS-OX4	FLAVIN-MONOOXYGENASE GLUCOSINOLATE S-OXYGENASE 4	up
265199_s_at	AT2G36780		UDP-glucoronosyl/UDP-glucosyl transferase family protein	up
265244_at	AT2G43018	CPuORF17	Conserved peptide upstream open reading frame 17	up
265345_at	AT2G22680		zinc finger (C3HC4-type RING finger) family protein	up
265615_at	AT2G25450		2-oxoglutarate-dependent dioxygenase, putative	up
266097_at	AT2G37970	SOUL-1	SOUL-1; binding	up
266368_at	AT2G41380		embryo-abundant protein-related	up
266555_at	AT2G46270	GBF3	G-BOX BINDING FACTOR 3; sequence-specific DNA binding / transcription factor	up
266832_at	AT2G30040	MAPKKK14	MAPKKK14; ATP binding / kinase/ protein kinase/ protein serine/threonine kinase	up
266962_at	AT2G39435		unknown protein	up
267169_at	AT2G37540		short-chain dehydrogenase/reductase (SDR) family protein	up
267361_at	AT2G39920		acid phosphatase class B family protein	up
267567_at	AT2G30770	CYP71A13	cytochrome P450, family 71, subfamily A, polypeptide 13; indoleacetaldoxime dehydratase/ oxygen binding	up
245052_at	AT2G26440		pectinesterase family protein	down
245122_at	AT2G47420		dimethyladenosine transferase, putative	down
245401_at	AT4G17670		senescence-associated protein-related	down
245706_at	AT5G04310		pectate lyase family protein	down
245708_at	AT5G04310		pectate lyase family protein	down
246098_at	AT5G20400		oxidoreductase, 2OG-Fe(II) oxygenase family protein	down
246559_at	AT5G15550		transducin family protein / WD-40 repeat family protein	down
246575_at	AT1G31660		similar to unknown [Populus trichocarpa] (GB:ABK93690.1)	down
246993_at	AT5G67450	AZF1	ARABIDOPSIS ZINC-FINGER PROTEIN 1; DNA binding / nucleic acid binding / transcription factor/ transcription repressor/ zinc ion binding	down
247148_at	AT5G65670	IAA9	INDOLE-3-ACETIC ACID INDUCIBLE 9; transcription factor	down
247314_at	AT5G64000	SAL2	SAL2; 3'(2'),5'-bisphosphate nucleotidase/ inositol or phosphatidylinositol phosphatase	down
247529_at	AT5G61520		hexose transporter, putative	down
248186_at	AT5G53880		unknown protein	down
248619_at	AT5G49630	AAP6	AMINO ACID PERMEASE 6; acidic amino acid transmembrane transporter/ amino acid transmembrane transporter/ neutral amino acid transmembrane transporter	down
248743_at	248743_at		no_match	down
249096_at	AT5G43910		pfkB-type carbohydrate kinase family protein	down
249109_at	AT5G43700	ATAUX2-11	AUXIN INDUCIBLE 2-11; DNA binding / transcription factor	down
249823_s_at	AT5G23350		GRAM domain-containing protein / ABA-responsive protein-related	down
249830_at	AT5G23300	PYRD	pyrimidine d; dihydroorotate dehydrogenase	down
249955_at	AT5G18840		sugar transporter, putative	down
250109_at	AT5G15230	GASA4	GAST1 PROTEIN HOMOLOG 4	down
250300_at	AT5G11890		similar to unknown protein [Arabidopsis thaliana] (TAIR:AT1G17620.1)	down
250327_at	AT5G12050		unknown protein	down
250776_at	AT5G05320		monooxygenase, putative (MO3)	down
250992_at	AT5G02260	ATEXPA9	ARABIDOPSIS THALIANA EXPANSIN A9	down
251124_s_at	AT5G01050		laccase family protein / diphenol oxidase family protein	down
251666_at	AT3G57050	CBL	cystathionine beta-lyase	down
251667_at	AT3G57150	NAP57	Arabidopsis thaliana homologue of NAP57; pseudouridine synthase	down
251864_at	AT3G54920	PMR6	powdery mildew resistant 6; lyase/ pectate lyase	down
251995_at	AT3G52940	FK	FACKEL; delta14-sterol reductase	down
252060_at	AT3G52430	PAD4	PHYTOALEXIN DEFICIENT 4; lipase/ protein binding / triacylglycerol lipase	down
252081_at	AT3G51910	AT-HSFA7A	AT-HSFA7A; DNA binding / transcription factor	down
252115_at	AT3G51600	LTP5	Lipid transfer protein 5; lipid transporter	down
252183_at	AT3G50740	UGT72E1	UDP-glucosyl transferase 72E1; UDP-glycosyltransferase/ coniferyl-alcohol glucosyltransferase/ transferase, transferring glycosyl groups	down
252204_at	AT3G50340		unknown protein	down
252885_at	AT4G39260	GR-RBP8	GR-RBP8; RNA binding / nucleic acid binding / nucleotide binding	down
252922_at	AT4G39040		RNA binding	down
252924_at	AT4G39070		zinc finger (B-box type) family protein	down
253103_at	AT4G36110		auxin-responsive protein, putative	down
253404_at	AT4G32840	PFK6	PHOSPHOFRUCTOKINASE 6; 6-phosphofructokinase	down
253405_at	AT4G32800		AP2 domain-containing transcription factor TINY, putative	down
253871_at	AT4G27440	PORB	PROTOCHLOROPHYLLIDE OXIDOREDUCTASE B; oxidoreductase/ protochlorophyllide reductase	down
254705_at	AT4G17870		similar to unknown protein [Arabidopsis thaliana] (TAIR:AT5G46790.1)	down
254798_at	AT4G13050		acyl-(acyl carrier protein) thioesterase, putative / acyl-ACP thioesterase, putative / oleoyl-(acyl-carrier protein) hydrolase, putative / S-acyl fatty acid synthase thioesterase, putative	down
254805_at	AT4G12480	pEARLI 1	pEARLI 1; lipid binding	down
254818_at	AT4G12470		protease inhibitor/seed storage/lipid transfer protein (LTP) family protein	down
255413_at	AT4G03140		binding / catalytic/ oxidoreductase	down
255652_at	AT4G00950	MEE47	maternal effect embryo arrest 47; transcription factor	down
256299_at	AT1G69530	ATEXPA1	ARABIDOPSIS THALIANA EXPANSIN A1	down
256969_at	AT3G21080		ABC transporter-related	down
257373_at	AT2G43140		DNA binding / transcription factor	down
257964_at	AT3G19850		phototropic-responsive NPH3 family protein	down
258332_at	AT3G16180		proton-dependent oligopeptide transport (POT) family protein	down
258468_at	AT3G06070		unknown protein	down
259013_at	AT3G07430	emb1990	embryo defective 1990	down
259227_at	AT3G07750		3' exoribonuclease family domain 1-containing protein	down
259373_at	AT1G69160		unknown protein	down
259790_s_at	AT1G29430		auxin-responsive family protein	down
260857_at	AT1G21880	LYM1	LYSM DOMAIN GPI-ANCHORED PROTEIN 1 PRECURSOR	down
260914_at	AT1G02640	BXL2	BETA-XYLOSIDASE 2; hydrolase, hydrolyzing O-glycosyl compounds	down
261055_at	AT1G01300		aspartyl protease family protein	down
261377_at	AT1G18850		unknown protein	down
261456_at	AT1G21050		unknown protein	down
261486_at	AT1G14510	AL7	ALFIN-LIKE 7; DNA binding / methylated histone residue binding	down
261728_at	AT1G76160	sks5	SKU5 Similar 5; copper ion binding / oxidoreductase	down
262488_at	AT1G21830		unknown protein	down
263096_at	AT2G16060	AHB1	ARABIDOPSIS HEMOGLOBIN 1; oxygen binding / oxygen transporter	down
263133_at	AT1G78450		SOUL heme-binding family protein	down
263548_at	AT2G21660	CCR2	COLD, CIRCADIAN RHYTHM, AND RNA BINDING 2; RNA binding / double-stranded DNA binding / single-stranded DNA binding	down
263847_at	AT2G36970		UDP-glucoronosyl/UDP-glucosyl transferase family protein	down
264082_at	AT2G28570		unknown protein	down
264590_at	AT2G17710		unknown protein	down
265028_at	AT1G24530		transducin family protein / WD-40 repeat family protein	down
265066_at	AT1G03870	FLA9	FASCICLIN-LIKE ARABINOOGALACTAN 9	down
265961_at	AT2G37400		chloroplast lumen common family protein	down
266473_at	AT2G31110		unknown protein	down
266474_at	AT2G31110		unknown protein	down
266598_at	AT2G46110	KPHMT1	KETOPANTOATE HYDROXYMETHYLTRANSFERASE 1; 3-methyl-2-oxobutanoate hydroxymethyltransferase	down
266801_at	AT2G22870	EMB2001	embryo defective 2001; GTP binding	down
266889_at	AT2G44640		similar to PDE320 (PIGMENT DEFECTIVE 320) [Arabidopsis thaliana] (TAIR:AT3G06960.1)	down
266903_at	AT2G34570	MEE21	maternal effect embryo arrest 21	down
266950_at	AT2G18910		hydroxyproline-rich glycoprotein family protein	down
267076_at	AT2G41090		calmodulin-like calcium-binding protein, 22 kDa (CaBP-22)	down
267384_at	AT2G44370		DC1 domain-containing protein	down

## Sheet: Sheet2
Leaf G-protein-independent ABA-regulated genes identified by both the Boolean approach and the linear model
(637 genes). 'up' means ABA upregulation, and 'down' is ABA downregulation.
Probes	AGI #	Gene name	Description	ABA regulation
245112_at	AT2G41540	GPDHC1	GPDHC1; NAD or NADH binding / glycerol-3-phosphate dehydrogenase (NAD+)	up
245273_at	AT4G14950		unknown protein	up
245304_at	AT4G15630		integral membrane family protein	up
245332_at	AT4G15940		fumarylacetoacetate hydrolase family protein	up
245349_at	AT4G16690	MES16	METHYL ESTERASE 16; catalytic/ hydrolase, acting on ester bonds / methyl indole-3-acetate esterase/ methyl jasmonate esterase	up
245427_at	AT4G17550		transporter-related	up
245439_at	AT4G16670		phosphoinositide binding	up
245463_at	AT4G17030	ATEXLB1	ARABIDOPSIS THALIANA EXPANSIN-LIKE B1	up
245627_at	AT1G56600	AtGolS2	Arabidopsis thaliana galactinol synthase 2; transferase, transferring glycosyl groups / transferase, transferring hexosyl groups	up
245629_at	AT1G56580		unknown protein	up
245699_at	AT5G04250		OTU-like cysteine protease family protein	up
245711_at	AT5G04340	ZAT6	ZINC FINGER OF ARABIDOPSIS THALIANA 6; nucleic acid binding / transcription factor/ zinc ion binding	up
245724_at	AT1G73390		similar to unknown protein [Arabidopsis thaliana] (TAIR:AT1G17940.1)	up
245734_at	AT1G73480		hydrolase, alpha/beta fold family protein	up
245742_at	AT1G44170	ALDH3H1	ALDEHYDE DEHYDROGENASE 3H1; 3-chloroallyl aldehyde dehydrogenase/ aldehyde dehydrogenase (NAD)	up
245748_at	AT1G51140		basic helix-loop-helix (bHLH) family protein	up
245776_at	AT1G30260	AGL79	AGAMOUS-LIKE 79	up
245854_at	AT5G13490	AAC2	ADP/ATP carrier 2; ATP:ADP antiporter/ binding	up
245885_at	AT5G09440	EXL4	EXORDIUM LIKE 4	up
245901_at	AT5G11060	KNAT4	KNOTTED1-LIKE HOMEOBOX GENE 4; transcription activator/ transcription factor	up
246097_at	AT5G20270	HHP1	HEPTAHELICAL TRANSMEMBRANE PROTEIN1; receptor	up
246158_at	AT5G19855		unknown protein	up
246161_at	AT5G20900	JAZ12	JASMONATE-ZIM-DOMAIN PROTEIN 12	up
246197_at	AT4G37010		caltractin, putative / centrin, putative	up
246235_at	AT4G36830		GNS1/SUR4 membrane family protein	up
246260_at	AT1G31820		amino acid permease family protein	up
246272_at	AT4G37150	MES9	METHYL ESTERASE 9; hydrolase, acting on ester bonds / methyl indole-3-acetate esterase/ methyl jasmonate esterase/ methyl salicylate esterase	up
246289_at	AT3G56880		VQ motif-containing protein	up
246335_at	AT3G44880	ACD1	ACCELERATED CELL DEATH 1; iron-sulfur cluster binding / pheophorbide a oxygenase	up
246417_at	AT5G16990		NADP-dependent oxidoreductase, putative	up
246429_at	AT5G17450		heavy-metal-associated domain-containing protein / copper chaperone (CCH)-related	up
246440_at	AT5G17650		glycine/proline-rich protein	up
246463_at	AT5G16970		AT-AER (alkenal reductase); 2-alkenal reductase	up
246464_at	AT5G16980		NADP-dependent oxidoreductase, putative	up
246488_at	AT5G16010		3-oxo-5-alpha-steroid 4-dehydrogenase family protein / steroid 5-alpha-reductase family protein	up
246735_at	AT5G27670	HTA7	HISTONE H2A 7; DNA binding	up
246781_at	AT5G27350	SFP1	SFP1; carbohydrate transmembrane transporter/ sugar:hydrogen symporter	up
246799_at	AT5G26940		exonuclease family protein	up
246930_at	AT5G25220	KNAT3	KNOTTED1-LIKE HOMEOBOX GENE 3; transcription activator/ transcription factor	up
246954_at	AT5G04830		unknown protein	up
247026_at	AT5G67080	MAPKKK19	MAPKKK19; ATP binding / kinase/ protein kinase/ protein serine/threonine kinase	up
247047_at	AT5G66650		unknown protein	up
247118_at	AT5G65890	ACR1	ACT Domain Repeat 1; amino acid binding	up
247120_at	AT5G65990		amino acid transporter family protein	up
247136_at	AT5G66170		similar to unknown protein [Arabidopsis thaliana] (TAIR:AT2G17850.1)	up
247151_at	AT5G65640	bHLH093	beta HLH protein 93; DNA binding / transcription factor	up
247243_at	AT5G64700		nodulin MtN21 family protein	up
247280_at	AT5G64260	EXL2	EXORDIUM LIKE 2	up
247360_at	AT5G63450	CYP94B1	CYP94B1; electron carrier/ heme binding / iron ion binding / monooxygenase/ oxygen binding	up
247393_at	AT5G63130		octicosapeptide/Phox/Bem1p (PB1) domain-containing protein	up
247452_at	AT5G62430	CDF1	CYCLING DOF FACTOR 1; DNA binding / protein binding / transcription factor	up
247467_at	AT5G62130		Per1-like protein-related	up
247488_at	AT5G61820		similar to MtN19-like protein [Pisum sativum] (GB:AAU14999.2)	up
247492_at	AT5G61890		AP2 domain-containing transcription factor family protein	up
247610_at	AT5G60630		unknown protein	up
247706_at	AT5G59480		haloacid dehalogenase-like hydrolase family protein	up
247723_at	AT5G59220		protein phosphatase 2C, putative / PP2C, putative	up
247727_at	AT5G59490		haloacid dehalogenase-like hydrolase family protein	up
247835_at	AT5G57910		unknown protein	up
247965_at	AT5G56540	AGP14	ARABINOGALACTAN PROTEIN 14	up
248132_at	AT5G54840	SGP1	SGP1; GTP binding	up
248160_at	AT5G54470		zinc finger (B-box type) family protein	up
248163_at	AT5G54510	DFL1	DWARF IN LIGHT 1; indole-3-acetic acid amido synthetase	up
248205_at	AT5G54300		unknown protein	up
248227_at	AT5G53820		unknown protein	up
248243_at	AT5G53590		auxin-responsive family protein	up
248248_at	AT5G53120	SPDS3	SPERMIDINE SYNTHASE 3; spermidine synthase/ spermine synthase	up
248311_at	AT5G52570	BETA-OHASE 2	BETA-CAROTENE HYDROXYLASE 2; carotene beta-ring hydroxylase	up
248328_at	AT5G52660		myb family transcription factor	up
248336_at	AT5G52420		unknown protein	up
248358_at	AT5G52400	CYP715A1	CYP715A1; electron carrier/ heme binding / iron ion binding / monooxygenase/ oxygen binding	up
248375_at	AT5G51710	KEA5	ARABIDOPSIS THALIANA K+ EFFLUX ANTIPORTER 5; potassium ion transmembrane transporter/ potassium:hydrogen antiporter	up
248392_at	AT5G52050		MATE efflux protein-related	up
248424_at	AT5G51680		hydroxyproline-rich glycoprotein family protein	up
248505_at	AT5G50360		unknown protein	up
248537_at	AT5G50100		similar to PBng143 [Vigna radiata] (GB:BAB82450.1)	up
248544_at	248544_at		no_match	up
248607_at	AT5G49480	ATCP1	Ca2+-binding protein 1; calcium ion binding	up
248738_at	AT5G48020		unknown protein	up
248764_at	AT5G47640	NF-YB2	NUCLEAR FACTOR Y, SUBUNIT B2; transcription factor	up
248921_at	AT5G45950		GDSL-motif lipase/hydrolase family protein	up
248959_at	AT5G45630		unknown protein	up
249063_at	AT5G44110	POP1	POP1; transporter	up
249136_at	AT5G43180		unknown protein	up
249148_at	AT5G43260		chaperone protein dnaJ-related	up
249267_at	AT5G41600	BTI3	VIRB2-INTERACTING PROTEIN 3	up
249379_at	AT5G40460		unknown protein	up
249454_at	AT5G39520		unknown protein	up
249622_at	AT5G37550		unknown protein	up
249773_at	AT5G24140	SQP2	SQP2; FAD binding / oxidoreductase/ squalene monooxygenase	up
249774_at	AT5G24150	SQP1	SQP1; squalene monooxygenase	up
249794_at	AT5G23530	AtCXE18	Arabidopsis thaliana carboxyesterase 18; carboxylesterase	up
250141_at	AT5G14640	SK13	SHAGGY-LIKE KINASE 13; ATP binding / protein kinase/ protein serine/threonine kinase	up
250149_at	AT5G14700		cinnamoyl-CoA reductase-related	up
250158_at	AT5G15190		unknown protein	up
250161_at	AT5G15240		amino acid transporter family protein	up
250199_at	AT5G14180	MPL1	MYZUS PERSICAE-INDUCED LIPASE 1; catalytic	up
250211_at	AT5G13880		unknown protein	up
250292_at	AT5G13220	JAZ10	JASMONATE-ZIM-DOMAIN PROTEIN 10	up
250408_at	AT5G10930	CIPK5	CBL-INTERACTING PROTEIN KINASE 5; ATP binding / kinase/ protein kinase/ protein serine/threonine kinase	up
250428_at	AT5G10480	PAS2	PASTICCINO 2; enoyl-CoA hydratase/ protein tyrosine phosphatase	up
250483_at	AT5G10300	MES5	METHYL ESTERASE 5; hydrolase	up
250533_at	AT5G08640	FLS	FLAVONOL SYNTHASE; flavonol synthase	up
250599_at	AT5G07730		unknown protein	up
250826_at	AT5G05220		unknown protein	up
250858_at	AT5G04760		myb family transcription factor	up
250955_at	AT5G03190	CPUORF47	CONSERVED PEPTIDE UPSTREAM OPEN READING FRAME 47	up
250956_at	AT5G03210		unknown protein	up
250978_at	AT5G03080		phosphatidic acid phosphatase-related / PAP2-related	up
251019_at	AT5G02420		unknown protein	up
251028_at	AT5G02230		haloacid dehalogenase-like hydrolase family protein	up
251039_at	AT5G02020		unknown protein	up
251060_at	AT5G01820	ATSR1	ARABIDOPSIS THALIANA SERINE/THREONINE PROTEIN KINASE 1; ATP binding / kinase/ protein kinase/ protein serine/threonine kinase	up
251084_at	AT5G01520		zinc finger (C3HC4-type RING finger) family protein	up
251169_at	AT3G63210	MARD1	MEDIATOR OF ABA-REGULATED DORMANCY 1	up
251207_at	AT3G63050		unknown protein	up
251293_at	AT3G61930		unknown protein	up
251644_at	AT3G57540		remorin family protein	up
251658_at	AT3G57020		strictosidine synthase family protein	up
251668_at	AT3G57010		strictosidine synthase family protein	up
251713_at	AT3G56080		dehydration-responsive protein-related	up
251725_at	AT3G56260		unknown protein	up
251739_at	AT3G56170	CAN	CA-2+ DEPENDENT NUCLEASE; nuclease	up
251743_at	AT3G55890		yippee family protein	up
251770_at	AT3G55970		oxidoreductase, 2OG-Fe(II) oxygenase family protein	up
251791_at	AT3G55500	ATEXPA16	ARABIDOPSIS THALIANA EXPANSIN A16	up
251804_at	AT3G55430		glycosyl hydrolase family 17 protein / beta-1,3-glucanase, putative	up
251824_at	AT3G55090		ATPase, coupled to transmembrane movement of substances	up
251827_at	AT3G55120	TT5	TRANSPARENT TESTA 5; chalcone isomerase	up
252042_at	AT3G51990		protein kinase family protein	up
252068_at	AT3G51440		strictosidine synthase family protein	up
252097_at	AT3G51090		similar to unknown protein [Arabidopsis thaliana] (TAIR:AT2G16460.1)	up
252120_at	AT3G51130		unknown protein	up
252133_at	AT3G50900		unknown protein	up
252320_at	AT3G48580		xyloglucan:xyloglucosyl transferase, putative / xyloglucan endotransglycosylase, putative / endo-xyloglucan transferase, putative	up
252334_at	AT3G48850		mitochondrial phosphate transporter, putative	up
252363_at	AT3G48460		GDSL-motif lipase/hydrolase family protein	up
252364_at	AT3G48450		nitrate-responsive NOI protein, putative	up
252365_at	AT3G48350		cysteine proteinase, putative	up
252368_at	AT3G48520	CYP94B3	CYP94B3; electron carrier/ heme binding / iron ion binding / monooxygenase/ oxygen binding	up
252414_at	AT3G47420		glycerol-3-phosphate transporter, putative / glycerol 3-phosphate permease, putative	up
252487_at	AT3G46660	UGT76E12	UDP-GLUCOSYL TRANSFERASE 76E12; UDP-glycosyltransferase/ quercetin 3-O-glucosyltransferase/ quercetin 7-O-glucosyltransferase/ transferase, transferring glycosyl groups	up
252677_at	AT3G44320	NIT3	NITRILASE 3; indole-3-acetonitrile nitrilase/ indole-3-acetonitrile nitrile hydratase/ nitrilase	up
252740_at	AT3G43270		pectinesterase family protein	up
252983_at	AT4G37980	ELI3-1	ELICITOR-ACTIVATED GENE 3-1; binding / catalytic/ oxidoreductase/ zinc ion binding	up
252984_at	AT4G37990	ELI3-2	ELICITOR-ACTIVATED GENE 3-2; aryl-alcohol dehydrogenase/ mannitol dehydrogenase	up
253017_at	AT4G37970	CAD6	CINNAMYL ALCOHOL DEHYDROGENASE 6; binding / catalytic/ oxidoreductase/ zinc ion binding	up
253046_at	AT4G37370	CYP81D8	CYP81D8; electron carrier/ heme binding / iron ion binding / monooxygenase/ oxygen binding	up
253052_at	AT4G37310	CYP81H1	CYP81H1; electron carrier/ heme binding / iron ion binding / monooxygenase/ oxygen binding	up
253059_s_at	AT4G37680	HHP4	heptahelical protein 4; receptor	up
253101_at	AT4G37430	CYP91A2	CYTOCHROME P450 MONOOXYGENASE 91A2; electron carrier/ heme binding / iron ion binding / monooxygenase/ oxygen binding	up
253172_at	AT4G35060		heavy-metal-associated domain-containing protein / copper chaperone (CCH)-related	up
253203_at	AT4G34710	ADC2	ARGININE DECARBOXYLASE 2; arginine decarboxylase	up
253219_at	AT4G34990	AtMYB32	myb domain protein 32; DNA binding / transcription factor	up
253277_at	AT4G34230	ATCAD5	CINNAMYL ALCOHOL DEHYDROGENASE 5; cinnamyl-alcohol dehydrogenase	up
253293_at	AT4G33905		peroxisomal membrane protein 22 kDa, putative	up
253629_at	AT4G30450		glycine-rich protein	up
253638_at	AT4G30470		cinnamoyl-CoA reductase-related	up
253799_at	AT4G28140		AP2 domain-containing transcription factor, putative	up
253813_at	AT4G28150		unknown protein	up
253836_at	AT4G27840		similar to vesicle-associated membrane protein-related [Arabidopsis thaliana] (TAIR:AT5G52990.1)	up
253872_at	AT4G27410	RD26	RESPONSIVE TO DESICCATION 26; transcription activator/ transcription factor	up
253937_at	AT4G26890	MAPKKK16	MAPKKK16; ATP binding / kinase/ protein kinase/ protein serine/threonine kinase/ protein tyrosine kinase	up
254020_at	AT4G25700	BETA-OHASE 1	BETA-HYDROXYLASE 1; carotene beta-ring hydroxylase	up
254050_s_at	AT4G25670		unknown protein	up
254066_at	AT4G25480	DREB1A	DEHYDRATION RESPONSE ELEMENT B1A; DNA binding / transcription activator/ transcription factor	up
254075_at	AT4G25470	CBF2	C-REPEAT/DRE BINDING FACTOR 2; DNA binding / transcription activator/ transcription factor	up
254101_at	AT4G25000	AMY1	ALPHA-AMYLASE-LIKE; alpha-amylase	up
254158_at	AT4G24380		unknown protein	up
254185_at	AT4G23990	ATCSLG3	ATCSLG3; cellulose synthase/ transferase/ transferase, transferring glycosyl groups	up
254188_at	AT4G23920	UGE2	UDP-D-glucose/UDP-D-galactose 4-epimerase 2; UDP-glucose 4-epimerase/ protein dimerization	up
254189_at	AT4G24000	ATCSLG2	ATCSLG2; cellulose synthase/ transferase/ transferase, transferring glycosyl groups	up
254193_at	AT4G23870		unknown protein	up
254201_at	AT4G24130		unknown protein	up
254299_at	AT4G22920	NYE1	NON-YELLOWING 1	up
254346_at	AT4G21980	APG8A	AUTOPHAGY 8A; APG8 activating enzyme/ APG8-specific protease/ Atg8 ligase	up
254413_at	AT4G21440	ATMYB102	ARABIDOPSIS MYB-LIKE 102; DNA binding / transcription factor	up
254417_at	AT4G21470	ATFMN/FHY	riboflavin kinase/FMN hydrolase; FMN adenylyltransferase/ riboflavin kinase	up
254434_at	AT4G20880		ethylene-responsive nuclear protein / ethylene-regulated nuclear protein (ERT2)	up
254562_at	AT4G19230	CYP707A1	CYP707A1; (+)-abscisic acid 8'-hydroxylase/ oxygen binding	up
254575_at	AT4G19460		glycosyl transferase family 1 protein	up
254598_at	AT4G18990		xyloglucan:xyloglucosyl transferase, putative / xyloglucan endotransglycosylase, putative / endo-xyloglucan transferase, putative	up
254952_at	AT4G10955	UGE5	UDP-D-glucose/UDP-D-galactose 4-epimerase 5	up
255031_at	AT4G09490		RNase H domain-containing protein	up
255250_at	AT4G05100	AtMYB74	myb domain protein 74; DNA binding / transcription factor	up
255430_at	AT4G03320	tic20-IV	TRANSLOCON AT THE INNER ENVELOPE MEMBRANE OF CHLOROPLASTS 20-IV	up
255622_at	AT4G01070	GT72B1	GT72B1; UDP-glucosyltransferase/ UDP-glycosyltransferase/ transferase, transferring glycosyl groups	up
255674_at	AT4G00430	PIP1;4	PLASMA MEMBRANE INTRINSIC PROTEIN 1;4; water channel	up
255723_at	AT3G29575	AFP3	ABI FIVE BINDING PROTEIN 3	up
255732_at	AT1G25450	KCS5	3-KETOACYL-COA SYNTHASE 5; fatty acid elongase	up
255787_at	AT2G33590		cinnamoyl-CoA reductase family	up
255794_at	AT2G33480	ANAC041	Arabidopsis NAC domain containing protein 41; transcription factor	up
255795_at	AT2G33380	RD20	RESPONSIVE TO DESSICATION 20; calcium ion binding	up
255884_at	AT1G20310		unknown protein	up
255891_at	AT1G17870	EGY3	ETHYLENE-DEPENDENT GRAVITROPISM-DEFICIENT AND YELLOW-GREEN-LIKE 3	up
255900_at	AT1G17830		unknown protein	up
256021_at	AT1G58270	ZW9	ZW9	up
256159_at	AT1G30135	JAZ8	JASMONATE-ZIM-DOMAIN PROTEIN 8	up
256209_at	AT1G50940	ETFALPHA	electron transfer flavoprotein alpha; FAD binding / electron carrier	up
256243_at	AT3G12500	ATHCHIB	ARABIDOPSIS THALIANA BASIC CHITINASE; chitinase	up
256285_at	AT3G12510		unknown protein	up
256319_at	AT1G35910		trehalose-6-phosphate phosphatase, putative	up
256324_at	AT1G66760		MATE efflux family protein	up
256443_at	AT3G10960		xanthine/uracil permease family protein	up
256891_at	AT3G19030		unknown protein	up
256933_at	AT3G22600		protease inhibitor/seed storage/lipid transfer protein (LTP) family protein	up
256934_at	AT3G22530		unknown protein	up
257271_at	AT3G28007		nodulin MtN3 family protein	up
257363_at	257363_at		no_match	up
257401_at	AT1G23550	SRO2	SIMILAR TO RCD ONE 2; NAD+ ADP-ribosyltransferase	up
257466_at	AT1G62840		unknown protein	up
257644_at	AT3G25780	AOC3	ALLENE OXIDE CYCLASE 3; allene-oxide cyclase	up
257666_at	AT3G20270		lipid-binding serum glycoprotein family protein	up
257746_at	AT3G29200	CM1	CHORISMATE MUTASE 1; L-ascorbate peroxidase/ chorismate mutase	up
257774_at	AT3G29250		copper ion binding / oxidoreductase	up
257824_at	AT3G25290		auxin-responsive family protein	up
257888_at	AT3G16990		TENA/THI-4 family protein	up
257893_at	AT3G17000	UBC32	ubiquitin-conjugating enzyme 32; ubiquitin-protein ligase	up
257933_at	AT3G25585	AAPT2	AMINOALCOHOLPHOSPHOTRANSFERASE; phosphatidyltransferase/ phosphotransferase, for other substituted phosphate groups	up
257965_at	AT3G19900		unknown protein	up
258091_at	AT3G14560		unknown protein	up
258139_at	AT3G24520	AT-HSFC1	AT-HSFC1; DNA binding / transcription factor	up
258160_at	AT3G17820	ATGSKB6	ATGSKB6; copper ion binding / glutamate-ammonia ligase	up
258167_at	AT3G21560	UGT84A2	UGT84A2; UDP-glycosyltransferase/ sinapate 1-glucosyltransferase	up
258362_at	AT3G14280		unknown protein	up
258395_at	AT3G15500	ANAC055	ARABIDOPSIS NAC DOMAIN CONTAINING PROTEIN 55; transcription factor	up
258610_at	AT3G02875	ILR1	IAA-LEUCINE RESISTANT 1; IAA-Leu conjugate hydrolase/ IAA-Phe conjugate hydrolase/ metallopeptidase	up
258652_at	AT3G09910	ATRABC2B	ARABIDOPSIS RAB GTPASE HOMOLOG C2B; ATP binding / GTP binding / transcription factor binding	up
258691_at	AT3G08630		similar to alphavirus core protein family [Arabidopsis thaliana] (TAIR:AT3G08640.1)	up
258735_at	AT3G05880	RCI2A	RARE-COLD-INDUCIBLE 2A	up
258751_at	AT3G05890	RCI2B	RARE-COLD-INDUCIBLE 2B	up
258901_at	AT3G05640		protein phosphatase 2C, putative / PP2C, putative	up
258983_at	AT3G08860		alanine--glyoxylate aminotransferase, putative / beta-alanine-pyruvate aminotransferase, putative / AGT, putative	up
259053_at	AT3G03320		similar to unknown protein [Arabidopsis thaliana] (TAIR:AT2G43470.1)	up
259057_at	AT3G03310		lecithin:cholesterol acyltransferase family protein / LACT family protein	up
259081_at	AT3G05030	NHX2	SODIUM HYDROGEN EXCHANGER 2; sodium ion transmembrane transporter/ sodium:hydrogen antiporter	up
259129_at	AT3G02150	PTF1	PLASTID TRANSCRIPTION FACTOR 1; transcription factor	up
259150_at	AT3G10320		transferase, transferring glycosyl groups	up
259231_at	AT3G11410	PP2CA	ARABIDOPSIS THALIANA PROTEIN PHOSPHATASE 2CA; protein binding / protein serine/threonine phosphatase	up
259232_at	AT3G11420		fringe-related protein	up
259235_at	AT3G11600		unknown protein	up
259293_at	AT3G11580		DNA-binding protein, putative	up
259308_at	AT3G05180		GDSL-motif lipase/hydrolase family protein	up
259418_at	AT1G02390	GPAT2	GLYCEROL-3-PHOSPHATE ACYLTRANSFERASE 2; acyltransferase	up
259439_at	AT1G01480	ACS2	ACS2; 1-aminocyclopropane-1-carboxylate synthase	up
259660_at	AT1G55260		lipid binding	up
259661_at	AT1G55265		unknown protein	up
259705_at	AT1G77450	anac032	Arabidopsis NAC domain containing protein 32; transcription factor	up
259725_at	AT1G61065		unknown protein	up
259793_at	AT1G64380		AP2 domain-containing transcription factor, putative	up
259846_at	AT1G72140		proton-dependent oligopeptide transport (POT) family protein	up
259864_at	AT1G72800		nuM1-related	up
259879_at	AT1G76650		calcium-binding EF hand family protein	up
259975_at	AT1G76470		3-beta-hydroxy-delta5-steroid dehydrogenase/ binding / catalytic/ cinnamoyl-CoA reductase	up
259987_at	AT1G75030	ATLP-3	ATLP-3	up
260005_at	AT1G67920		unknown protein	up
260042_at	AT1G68820		membrane protein, putative	up
260048_at	AT1G73750		similar to unknown protein [Arabidopsis thaliana] (TAIR:AT1G15060.1)	up
260051_at	AT1G78210		hydrolase, alpha/beta fold family protein	up
260101_at	AT1G73260		trypsin and protease inhibitor family protein / Kunitz family protein	up
260129_at	AT1G36380		unknown protein	up
260144_at	AT1G71960		ABC transporter family protein	up
260152_at	AT1G52830	IAA6	INDOLE-3-ACETIC ACID 6; transcription factor	up
260163_at	AT1G79900	BAC2	BAC2; L-ornithine transmembrane transporter/ binding / carnitine:acyl carnitine antiporter	up
260174_at	AT1G71940		similar to unknown protein [Arabidopsis thaliana] (TAIR:AT4G09580.1)	up
260203_at	AT1G52890	ANAC019	Arabidopsis NAC domain containing protein 19; transcription factor	up
260335_at	AT1G74000	SS3	STRICTOSIDINE SYNTHASE 3; strictosidine synthase	up
260357_at	AT1G69260	AFP1	ABI FIVE BINDING PROTEIN	up
260391_at	AT1G74020	SS2	STRICTOSIDINE SYNTHASE 2; strictosidine synthase	up
260405_at	AT1G69930	ATGSTU11	GLUTATHIONE S-TRANSFERASE TAU 11; glutathione transferase	up
260408_at	AT1G69880	ATH8	thioredoxin H-type 8	up
260415_at	AT1G69790		protein kinase, putative	up
260423_at	AT1G72470	ATEXO70D1	exocyst subunit EXO70 family protein D1; protein binding	up
260453_s_at	AT1G72510		unknown protein	up
260528_at	AT2G47260	WRKY23	WRKY23; transcription factor	up
260546_at	AT2G43520	ATTI2	ATTI2; serine-type endopeptidase inhibitor	up
260551_at	AT2G43510	ATTI1	ATTI1; serine-type endopeptidase inhibitor	up
260560_at	AT2G43590		chitinase, putative	up
260568_at	AT2G43570		chitinase, putative	up
260706_at	AT1G32350	AOX1D	alternative oxidase 1D; alternative oxidase	up
260727_at	AT1G48100		glycoside hydrolase family 28 protein / polygalacturonase (pectinase) family protein	up
260841_at	AT1G29195		unknown protein	up
260875_at	AT1G21410	SKP2A	SKP2A	up
260897_at	AT1G29330	ERD2	ENDOPLASMIC RETICULUM RETENTION DEFECTIVE 2; KDEL sequence binding / receptor	up
260933_at	AT1G02470		similar to unknown protein [Arabidopsis thaliana] (TAIR:AT1G02475.1)	up
260943_at	AT1G45145	ATTRX5	ATTRX5; oxidoreductase, acting on sulfur group of donors, disulfide as acceptor	up
260983_at	AT1G53560		unknown protein	up
260986_at	AT1G53580	GLY3	GLYOXALASE II 3; hydrolase/ hydroxyacylglutathione hydrolase	up
261037_at	AT1G17420	LOX3	LOX3; electron carrier/ iron ion binding / lipoxygenase/ metal ion binding / oxidoreductase, acting on single donors with incorporation of molecular oxygen, incorporation of two atoms of oxygen	up
261065_at	AT1G07500		unknown protein	up
261125_at	AT1G04990		zinc finger (CCCH-type) family protein	up
261220_at	AT1G19970		ER lumen protein retaining receptor family protein	up
261247_at	AT1G20070		unknown protein	up
261266_at	AT1G26770	ATEXPA10	ARABIDOPSIS THALIANA EXPANSIN A 10; structural constituent of cell wall	up
261335_at	AT1G44800		nodulin MtN21 family protein	up
261410_at	AT1G07610	MT1C	MT1C; copper ion binding	up
261420_at	AT1G07720	KCS3	3-KETOACYL-COA SYNTHASE 3; acyltransferase/ catalytic/ transferase, transferring acyl groups other than amino-acyl groups	up
261431_at	AT1G18710	AtMYB47	myb domain protein 47; DNA binding / transcription factor	up
261443_at	AT1G28480	GRX480	GRX480; electron carrier/ protein disulfide oxidoreductase	up
261609_at	AT1G49740		phospholipase C/ phosphoric diester hydrolase	up
261651_at	AT1G27760		interferon-related developmental regulator family protein / IFRD protein family	up
261708_at	AT1G32740		protein binding / zinc ion binding	up
261785_at	AT1G08230		amino acid transporter family protein	up
261899_at	AT1G80820	CCR2	CINNAMOYL COA REDUCTASE; cinnamoyl-CoA reductase	up
261949_at	AT1G64670	BDG1	BODYGUARD1; hydrolase	up
262061_at	AT1G80110	ATPP2-B11	ARABIDOPSIS THALIANA PHLOEM PROTEIN 2-B11; carbohydrate binding	up
262229_at	AT1G68620		hydrolase	up
262248_at	AT1G48370	YSL8	YELLOW STRIPE LIKE 8; oligopeptide transporter	up
262262_at	AT1G70782	CPuORF28	Conserved peptide upstream open reading frame 28	up
262448_at	AT1G49450		transducin family protein / WD-40 repeat family protein	up
262482_at	AT1G17020	SRG1	SENESCENCE-RELATED GENE 1; oxidoreductase	up
262496_at	AT1G21790		similar to unnamed protein product [Vitis vinifera] (GB:CAO61872.1)	up
262583_at	AT1G15110		phosphatidyl serine synthase family protein	up
262590_at	AT1G15100	RHA2A	RHA2A; protein binding / ubiquitin-protein ligase/ zinc ion binding	up
262640_at	AT1G62760		invertase/pectin methylesterase inhibitor family protein	up
262644_at	AT1G62710	BETA-VPE	BETA VACUOLAR PROCESSING ENZYME; cysteine-type endopeptidase	up
262746_at	AT1G28960	ATNUDX15	ARABIDOPSIS THALIANA NUDIX HYDROLASE HOMOLOG 15; hydrolase	up
262751_at	AT1G16310		cation efflux family protein	up
262911_s_at	AT1G59860		17.6 kDa class I heat shock protein (HSP17.6A-CI)	up
262940_at	AT1G79520		cation efflux family protein	up
262942_at	AT1G79450	ALIS5	ALA-Interacting Subunit 5	up
263065_at	AT2G18170	ATMPK7	ARABIDOPSIS THALIANA MAP KINASE 7; MAP kinase/ kinase	up
263151_at	AT1G54120		unknown protein	up
263182_at	AT1G05575		unknown protein	up
263184_at	AT1G05560	UGT75B1	UDP-GLUCOSYLTRANSFERASE 75B1; UDP-glucose:4-aminobenzoate acylglucosyltransferase/ UDP-glucosyltransferase	up
263210_at	AT1G10585		transcription factor	up
263231_at	AT1G05680		UDP-glucoronosyl/UDP-glucosyl transferase family protein	up
263250_at	AT2G31390		pfkB-type carbohydrate kinase family protein	up
263475_at	AT2G31945		unknown protein	up
263482_at	AT2G03980		GDSL-motif lipase/hydrolase family protein	up
263495_at	AT2G42530	COR15B	COLD REGULATED 15B	up
263574_at	AT2G16990		tetracycline transporter	up
263680_at	AT1G26930		kelch repeat-containing F-box family protein	up
263757_at	AT2G21430		cysteine proteinase A494, putative / thiol protease, putative	up
263796_at	AT2G24540	AFR	ATTENUATED FAR-RED RESPONSE	up
263809_at	AT2G04570		GDSL-motif lipase/hydrolase family protein	up
263876_at	AT2G21880	ATRAB7A	ATRAB7A; GTP binding	up
263881_at	AT2G21820		unknown protein	up
264005_at	AT2G22470	AGP2	ARABINOGALACTAN PROTEIN 2	up
264006_at	AT2G22430	ATHB6	ATHB6; DNA binding / protein binding / sequence-specific DNA binding / transcription activator/ transcription factor	up
264019_at	AT2G21130		peptidyl-prolyl cis-trans isomerase / cyclophilin (CYP2) / rotamase	up
264042_at	AT2G03760	ST1	SULFOTRANSFERASE 1; brassinosteroid sulfotransferase/ sulfotransferase	up
264130_at	AT1G79160		unknown protein	up
264146_at	AT1G02205	CER1	ECERIFERUM 1; octadecanal decarbonylase	up
264147_at	AT1G02205	CER1	ECERIFERUM 1; octadecanal decarbonylase	up
264210_at	AT1G22640	MYB3	MYB DOMAIN PROTEIN 3; DNA binding / transcription factor	up
264289_at	AT1G61890		MATE efflux family protein	up
264318_at	AT1G04220	KCS2	3-KETOACYL-COA SYNTHASE 2; fatty acid elongase	up
264365_s_at	AT1G03220		extracellular dermal glycoprotein, putative / EDGP, putative	up
264436_at	AT1G10370	ERD9	EARLY-RESPONSIVE TO DEHYDRATION 9; glutathione transferase	up
264514_at	AT1G09500		cinnamyl-alcohol dehydrogenase family / CAD family	up
264553_s_at	AT1G09480		cinnamyl-alcohol dehydrogenase family / CAD family	up
264580_at	AT1G05340		unknown protein	up
264652_at	AT1G08920		sugar transporter, putative	up
264685_at	AT1G65610	KOR2	KOR2; catalytic/ hydrolase, hydrolyzing O-glycosyl compounds	up
264887_at	AT1G23120		major latex protein-related / MLP-related	up
264891_at	AT1G23200		pectinesterase family protein	up
264894_at	AT1G23040		hydroxyproline-rich glycoprotein family protein	up
264938_at	AT1G60610		protein binding / zinc ion binding	up
264957_at	AT1G77000	SKP2B	SKP2B; ubiquitin-protein ligase	up
264968_at	AT1G67360		rubber elongation factor (REF) family protein	up
265024_at	AT1G24600		unknown protein	up
265118_at	AT1G62660		beta-fructosidase (BFRUCT3) / beta-fructofuranosidase / invertase, vacuolar	up
265122_at	AT1G62540	FMO GS-OX2	FLAVIN-MONOOXYGENASE GLUCOSINOLATE S-OXYGENASE 2; 3-methylthiopropyl glucosinolate S-oxygenase	up
265216_at	AT1G05100	MAPKKK18	MAPKKK18; ATP binding / kinase/ protein kinase/ protein serine/threonine kinase	up
265325_at	AT2G18240		RER1 protein, putative	up
265359_at	AT2G16720	MYB7	MYB DOMAIN PROTEIN 7; DNA binding / transcription factor	up
265418_at	AT2G20880		AP2 domain-containing transcription factor, putative	up
265480_at	AT2G15970	COR413-PM1	COR413-PM1	up
265511_at	AT2G05540		glycine-rich protein	up
265547_at	AT2G28305		unknown protein	up
265817_at	AT2G18050	HIS1-3	HISTONE H1-3; DNA binding / nucleosomal DNA binding	up
265886_at	AT2G25620		protein phosphatase 2C, putative / PP2C, putative	up
265913_at	AT2G25625		unknown protein	up
266075_s_at	AT4G38290	HHP4	heptahelical protein 4; receptor	up
266142_at	AT2G39030		GCN5-related N-acetyltransferase (GNAT) family protein	up
266155_at	266155_at		no_match	up
266156_at	AT2G28110	FRA8	FRAGILE FIBER 8; glucuronosyltransferase/ transferase	up
266170_at	AT2G39050		hydroxyproline-rich glycoprotein family protein	up
266267_at	AT2G29460	ATGSTU4	ARABIDOPSIS THALIANA GLUTATHIONE S-TRANSFERASE TAU 4; glutathione transferase	up
266270_at	AT2G29470	ATGSTU3	ARABIDOPSIS THALIANA GLUTATHIONE S-TRANSFERASE TAU 3; glutathione transferase	up
266271_at	AT2G29440	ATGSTU6	ARABIDOPSIS THALIANA GLUTATHIONE S-TRANSFERASE TAU 6; glutathione transferase	up
266294_at	AT2G29500		17.6 kDa class I small heat shock protein (HSP17.6B-CI)	up
266296_at	AT2G29420	ATGSTU7	ARABIDOPSIS THALIANA GLUTATHIONE S-TRANSFERASE TAU 7; glutathione transferase	up
266299_at	AT2G29450	ATGSTU5	ARABIDOPSIS THALIANA GLUTATHIONE S-TRANSFERASE TAU 5; glutathione binding / glutathione transferase	up
266327_at	AT2G46680	ATHB-7	ARABIDOPSIS THALIANA HOMEOBOX 7; transcription activator/ transcription factor	up
266396_at	AT2G38790		unknown protein	up
266418_at	AT2G38750	ANNAT4	ANNEXIN ARABIDOPSIS 4; calcium ion binding / calcium-dependent phospholipid binding	up
266419_at	AT2G38760	ANNAT3	ANNEXIN ARABIDOPSIS 3; calcium ion binding / calcium-dependent phospholipid binding	up
266455_at	AT2G22760		basic helix-loop-helix (bHLH) family protein	up
266462_at	AT2G47770		benzodiazepine receptor-related	up
266544_at	AT2G35300		late embryogenesis abundant group 1 domain-containing protein / LEA group 1 domain-containing protein	up
266604_at	AT2G46030	UBC6	ubiquitin-conjugating enzyme 6; ubiquitin-protein ligase	up
266743_at	AT2G02990	RNS1	RIBONUCLEASE 1; endoribonuclease/ ribonuclease	up
266778_at	AT2G29090	CYP707A2	CYP707A2; (+)-abscisic acid 8'-hydroxylase/ oxygen binding	up
266834_s_at	AT2G05050		protein phosphatase 2C, putative / PP2C, putative	up
266938_at	AT2G18950	HPT1	HOMOGENTISATE PHYTYLTRANSFERASE 1; homogentisate phytyltransferase/ prenyltransferase	up
266995_at	AT2G34500	CYP710A1	cytochrome P450, family 710, subfamily A, polypeptide 1; C-22 sterol desaturase/ oxygen binding	up
267026_at	AT2G38340		AP2 domain-containing transcription factor, putative (DRE2B)	up
267032_at	AT2G38490	CIPK22	CBL-INTERACTING PROTEIN KINASE 22; ATP binding / kinase/ protein kinase/ protein serine/threonine kinase/ protein tyrosine kinase	up
267080_at	AT2G41190		amino acid transporter family protein	up
267140_at	AT2G38250		DNA-binding protein-related	up
267168_at	AT2G37770		aldo/keto reductase family protein	up
267181_at	AT2G37760		aldo/keto reductase family protein	up
267264_at	AT2G22970		serine carboxypeptidase S10 family protein	up
267266_at	AT2G23150	NRAMP3	NATURAL RESISTANCE-ASSOCIATED MACROPHAGE PROTEIN 3; inorganic anion transmembrane transporter/ manganese ion transmembrane transporter/ metal ion transmembrane transporter	up
267425_at	AT2G34810		FAD-binding domain-containing protein	up
267496_at	AT2G30550		lipase class 3 family protein	up
267559_at	AT2G45570	CYP76C2	CYP76C2; electron carrier/ heme binding / iron ion binding / monooxygenase/ oxygen binding	up
267612_at	AT2G26690		nitrate transporter (NTP2)	up
245347_at	AT4G14890		ferredoxin family protein	down
245362_at	AT4G17460	HAT1	HAT1; DNA binding / transcription factor	down
245502_at	AT4G15640		unknown protein	down
245696_at	AT5G04190	PKS4	phytochrome kinase substrate 4	down
245915_s_at	AT5G19780	TUA5	TUA5; structural constituent of cytoskeleton	down
246051_at	AT5G28840	GME	GDP-D-MANNOSE 3',5'-EPIMERASE; GDP-mannose 3,5-epimerase/ NAD or NADH binding / catalytic	down
246195_at	AT4G36410	UBC17	UBIQUITIN-CONJUGATING ENZYME 17; small conjugating protein ligase/ ubiquitin-protein ligase	down
246238_at	AT4G36670		mannitol transporter, putative	down
246275_at	AT4G36540	BEE2	BR Enhanced Expression 2; DNA binding / transcription factor	down
246350_at	AT1G16650		unknown protein	down
246371_at	AT1G51940		protein kinase family protein / peptidoglycan-binding LysM domain-containing protein	down
246478_at	AT5G15980		pentatricopeptide (PPR) repeat-containing protein	down
246550_at	AT5G14920		gibberellin-regulated family protein	down
246633_at	AT1G29720		protein kinase family protein	down
246860_at	AT5G25840		unknown protein	down
246919_at	AT5G25460		unknown protein	down
246921_at	AT5G25080		similar to unnamed protein product [Vitis vinifera] (GB:CAO44352.1)	down
247014_at	AT5G67630		DNA helicase, putative	down
247153_at	AT5G65700	BAM1	BARELY ANY MERISTEM 1; ATP binding / kinase/ protein serine/threonine kinase	down
247184_at	AT5G65450	UBP17	UBIQUITIN-SPECIFIC PROTEASE 17; cysteine-type endopeptidase/ ubiquitin thiolesterase/ zinc ion binding	down
247241_at	AT5G64680		unknown protein	down
247404_at	AT5G62890		permease, putative	down
247450_at	AT5G62350		invertase/pectin methylesterase inhibitor family protein / DC 1.2 homolog (FL5-2I22)	down
247474_at	AT5G62280		unknown protein	down
247478_at	AT5G62360		invertase/pectin methylesterase inhibitor family protein	down
247540_at	AT5G61590		AP2 domain-containing transcription factor family protein	down
247563_at	AT5G61130	PDCB1	PLASMODESMATA CALLOSE-BINDING PROTEIN 1; callose binding / polysaccharide binding	down
247609_at	AT5G60940		transducin family protein / WD-40 repeat family protein	down
247792_at	AT5G58787		zinc finger (C3HC4-type RING finger) family protein	down
247890_at	AT5G57940	ATCNGC5	CYCLIC NUCLEOTIDE GATED CHANNEL 5; calmodulin binding / cyclic nucleotide binding / potassium channel	down
247949_at	AT5G57220	CYP81F2	CYP81F2; electron carrier/ heme binding / iron ion binding / monooxygenase/ oxygen binding	down
248046_at	AT5G56040		leucine-rich repeat protein kinase, putative	down
248222_at	AT5G53570		RabGAP/TBC domain-containing protein	down
248237_at	AT5G53890		leucine-rich repeat transmembrane protein kinase, putative	down
248419_at	AT5G51550	EXL3	EXORDIUM LIKE 3	down
248684_at	AT5G48485	DIR1	DEFECTIVE IN INDUCED RESISTANCE 1; lipid binding / lipid transporter	down
248794_at	AT5G47220	ERF2	ETHYLENE RESPONSIVE ELEMENT BINDING FACTOR 2; DNA binding / transcription activator/ transcription factor	down
248903_at	AT5G46290	KAS I	3-KETOACYL-ACYL CARRIER PROTEIN SYNTHASE I; catalytic/ fatty-acid synthase/ transferase, transferring acyl groups other than amino-acyl groups	down
249008_at	AT5G44680		methyladenine glycosylase family protein	down
249094_at	AT5G43890	YUCCA5	YUCCA5; monooxygenase	down
249314_at	AT5G41180		leucine-rich repeat protein kinase, putative	down
249493_at	AT5G39080		transferase family protein	down
249641_at	AT5G36950	DegP10	DegP protease 10; catalytic/ protein binding / serine-type endopeptidase/ serine-type peptidase	down
249938_at	AT5G22330	RIN1	RESISTANCE TO PSEUDOMONAS SYRINGAE PV MACULICOLA INTERACTOR 1; protein binding	down
250216_at	AT5G14090		unknown protein	down
250419_at	AT5G11250		disease resistance protein (TIR-NBS-LRR class), putative	down
250444_at	AT5G10560		glycosyl hydrolase family 3 protein	down
250524_at	AT5G08520		myb family transcription factor	down
250582_at	AT5G07580		DNA binding / transcription factor	down
250703_at	AT5G06360		ribosomal protein S8e family protein	down
250741_at	AT5G05790		myb family transcription factor	down
250774_at	AT5G05450		DEAD/DEAH box helicase, putative (RH18)	down
250775_at	AT5G05460		hydrolase, acting on glycosyl bonds / mannosyl-glycoprotein endo-beta-N-acetylglucosaminidase	down
250777_at	AT5G05440		unknown protein	down
250791_at	AT5G05610	AL1	ALFIN-LIKE 1; DNA binding / methylated histone residue binding	down
250843_at	AT5G04430	BTR1L	BINDING TO TOMV RNA 1L (LONG FORM); nucleic acid binding / single-stranded RNA binding	down
250974_at	AT5G02820	RHL2	ROOT HAIRLESS 2; ATP binding / DNA binding / DNA topoisomerase (ATP-hydrolyzing)/ identical protein binding / protein binding	down
251008_at	AT5G02710		unknown protein	down
251013_at	AT5G02540		short-chain dehydrogenase/reductase (SDR) family protein	down
251017_at	AT5G02760		protein phosphatase 2C family protein / PP2C family protein	down
251154_at	AT3G63110	ATIPT3	ARABIDOPSIS THALIANA ISOPENTENYLTRANSFERASE 3; ATP binding / tRNA isopentenyltransferase/ transferase, transferring alkyl or aryl (other than methyl) groups	down
251197_at	AT3G62960		glutaredoxin family protein	down
251248_at	AT3G62150	PGP21	P-GLYCOPROTEIN 21; ATPase, coupled to transmembrane movement of substances	down
251322_at	AT3G61440	CYSC1	CYSTEINE SYNTHASE C1; L-3-cyanoalanine synthase/ cysteine synthase	down
251395_at	AT2G45470	FLA8	FASCICLIN-LIKE ARABINOGALACTAN PROTEIN 8	down
251402_at	AT3G60290		oxidoreductase/ oxidoreductase, acting on paired donors, with incorporation or reduction of molecular oxygen, 2-oxoglutarate as one donor, and incorporation of one atom each of oxygen into both donors	down
251413_at	AT3G60320		DNA binding	down
251536_at	AT3G58610		ketol-acid reductoisomerase	down
251657_at	AT3G57000		nucleolar essential protein-related	down
251789_at	AT3G55450		protein kinase, putative	down
251797_at	AT3G55560	AGF2	AT-hook protein of GA feedback 2	down
251906_at	AT3G53720	ATCHX20	CATION/H+ EXCHANGER 20; monovalent cation:proton antiporter/ sodium:hydrogen antiporter	down
251919_at	AT3G53800		armadillo/beta-catenin repeat family protein	down
251935_at	AT3G54090		pfkB-type carbohydrate kinase family protein	down
251956_at	AT3G53460	CP29	CP29; RNA binding / poly(U) binding	down
252272_at	AT3G49670	BAM2	BARELY ANY MERISTEM 2; ATP binding / protein binding / protein kinase/ protein serine/threonine kinase	down
252277_at	AT3G49470	NACA2	NASCENT POLYPEPTIDE-ASSOCIATED COMPLEX SUBUNIT ALPHA-LIKE PROTEIN 2	down
252280_at	AT3G49260	iqd21	IQ-domain 21; calmodulin binding	down
252549_at	AT3G45860		receptor-like protein kinase, putative	down
252858_at	AT4G39770		trehalose-6-phosphate phosphatase, putative	down
252890_at	AT4G39400	BRI1	BRASSINOSTEROID INSENSITIVE 1; kinase/ protein binding / protein heterodimerization/ protein homodimerization/ protein kinase/ protein serine/threonine kinase	down
253028_at	AT4G38160	pde191	pigment defective 191	down
253116_at	AT4G35850		pentatricopeptide (PPR) repeat-containing protein	down
253167_at	AT4G35310	CPK5	calmodulin-domain protein kinase 5; ATP binding / calcium ion binding / calmodulin-dependent protein kinase/ kinase/ protein kinase/ protein serine/threonine kinase	down
253558_at	AT4G31120	SKB1	SHK1 BINDING PROTEIN 1; protein methyltransferase	down
253695_at	AT4G29510	PRMT11	ARGININE METHYLTRANSFERASE 11; protein-arginine N-methyltransferase	down
253777_at	AT4G28450		nucleotide binding / protein binding	down
253854_at	AT4G27900		similar to unknown protein [Arabidopsis thaliana] (TAIR:AT5G53420.1)	down
253887_at	AT4G27730	OPT6	OLIGOPEPTIDE TRANSPORTER 1; oligopeptide transporter	down
253921_at	AT4G26900	AT-HF	HIS HF; imidazoleglycerol-phosphate synthase	down
253980_at	AT4G26620		sucrase-related	down
254043_at	AT4G25990	CIL	CIL	down
254093_at	AT4G25110	AtMC2	metacaspase 2; cysteine-type endopeptidase	down
254105_at	AT4G25080	CHLM	magnesium-protoporphyrin IX methyltransferase; magnesium protoporphyrin IX methyltransferase	down
254211_at	AT4G23570	SGT1A	SGT1A; protein binding	down
254250_at	AT4G23290		protein kinase family protein	down
254251_at	AT4G23300		protein kinase family protein	down
254331_s_at	AT4G22710	CYP706A1	CYP706A1; electron carrier/ heme binding / iron ion binding / monooxygenase/ oxygen binding	down
254493_at	AT4G20020		unknown protein	down
254578_at	AT4G19410		pectinacetylesterase, putative	down
254579_at	AT4G19400		actin binding	down
254656_at	AT4G18070		unknown protein	down
254660_at	AT4G18250		receptor serine/threonine kinase, putative	down
254810_at	AT4G12390	PME1	PECTIN METHYLESTERASE INHIBITOR 1; enzyme inhibitor/ pectinesterase/ pectinesterase inhibitor	down
255053_at	AT4G09730		DEAD/DEAH box helicase, putative	down
255224_at	AT4G05400		unknown protein	down
255344_s_at	AT4G04570		protein kinase family protein	down
255365_at	AT4G04040	MEE51	maternal effect embryo arrest 51; diphosphate-fructose-6-phosphate 1-phosphotransferase	down
255447_at	AT4G02790		GTP-binding family protein	down
255564_s_at	AT4G01770	RGXT1	rhamnogalacturonan xylosyltransferase 1; UDP-xylosyltransferase	down
255586_at	AT4G01560	MEE49	maternal effect embryo arrest 49	down
255595_at	AT4G01700		chitinase, putative	down
255596_at	AT4G01720	WRKY47	WRKY47; transcription factor	down
255631_at	AT4G00710	BSK3	BR-SIGNALING KINASE 3; ATP binding / binding / kinase/ protein kinase/ protein tyrosine kinase	down
255668_s_at	AT4G00238		DNA-binding storekeeper protein-related	down
255817_at	AT2G33330	PDLP3	PLASMODESMATA-LOCATED PROTEIN 3	down
255856_at	AT1G66940		protein kinase-related	down
255933_at	AT1G12750	ATRBL6	ARABIDOPSIS RHOMBOID-LIKE PROTEIN 6	down
256106_at	AT1G16870		mitochondrial 28S ribosomal protein S29-related	down
256255_at	AT3G11280		myb family transcription factor	down
256411_at	AT1G66670	CLPP3	CLPP3; serine-type endopeptidase	down
256525_at	AT1G66180		aspartyl protease family protein	down
256570_at	AT3G19540		unknown protein	down
256825_at	AT3G22120	CWLP	CELL WALL-PLASMA MEMBRANE LINKER PROTEIN; lipid binding	down
256881_at	AT3G26410		methyltransferase/ nucleic acid binding	down
256914_at	AT3G23880		F-box family protein	down
256972_at	AT3G21140		FMN binding	down
257174_at	AT3G27190		uracil phosphoribosyltransferase, putative / UMP pyrophosphorylase, putative / UPRTase, putative	down
257367_at	AT2G25780		unknown protein	down
257510_at	AT1G55360		unknown protein	down
257516_at	AT1G69040	ACR4	ACT REPEAT 4; amino acid binding	down
257756_at	AT3G18680		aspartate/glutamate/uridylate kinase family protein	down
257773_at	AT3G29185		unknown protein	down
257829_at	AT3G26680	SNM1	SENSITIVE TO NITROGEN MUSTARD 1	down
257891_at	AT3G17170	RFC3	REGULATOR OF FATTY-ACID COMPOSITION 3; structural constituent of ribosome	down
258034_at	AT3G21300		RNA methyltransferase family protein	down
258100_at	AT3G23550		MATE efflux family protein	down
258104_at	AT3G23620		brix domain-containing protein	down
258164_at	AT3G17910	SURF1	SURFEIT 1	down
258366_at	AT3G14230	RAP2.2	RAP2.2; DNA binding / transcription factor	down
258368_at	AT3G14240		subtilase family protein	down
258369_at	AT3G14310	ATPME3	ATPME3; pectinesterase	down
258424_at	AT3G16750		unknown protein	down
258460_at	AT3G17330	ECT6	evolutionarily conserved C-terminal region 6	down
258481_at	AT3G02600	LPP3	LIPID PHOSPHATE PHOSPHATASE 3; phosphatidate phosphatase	down
258549_at	AT3G06930		protein arginine N-methyltransferase family protein	down
258701_at	AT3G09720		DEAD/DEAH box helicase, putative	down
258920_at	AT3G10520	AHB2	ARABIDOPSIS HAEMOGLOBIN 2; oxygen transporter	down
258935_at	AT3G10120		unknown protein	down
258987_at	AT3G08950		electron transport SCO1/SenC family protein	down
259000_at	AT3G01860		unknown protein	down
259193_at	AT3G01480	CYP38	cyclophilin 38; peptidyl-prolyl cis-trans isomerase	down
259444_at	AT1G02370		pentatricopeptide (PPR) repeat-containing protein	down
259505_at	AT1G15810		ribosomal protein S15 family protein	down
259560_at	AT1G21270	WAK2	WAK2; ATP binding / calcium ion binding / protein kinase/ protein serine/threonine kinase	down
259608_at	AT1G27960	ECT9	evolutionarily conserved C-terminal region 9	down
259763_at	AT1G77630		peptidoglycan-binding LysM domain-containing protein	down
259788_at	AT1G29670		GDSL-motif lipase/hydrolase family protein	down
259839_at	AT1G52190		proton-dependent oligopeptide transport (POT) family protein	down
259858_at	AT1G68400		leucine-rich repeat transmembrane protein kinase, putative	down
259860_at	AT1G80640		protein kinase family protein	down
259892_at	AT1G72610	GER1	GERMIN-LIKE PROTEIN 1; oxalate oxidase	down
260157_at	AT1G52930		brix domain-containing protein	down
260266_at	AT1G68520		zinc finger (B-box type) family protein	down
260498_at	AT2G41710		ovule development protein, putative	down
260596_at	AT1G55900	TIM50	TIM50	down
260665_at	AT1G19360		similar to RRA2 (REDUCED RESIDUAL ARABINOSE 2) [Arabidopsis thaliana] (TAIR:AT1G75110.1)	down
260709_at	AT1G32500	ATNAP6	NON-INTRINSIC ABC PROTEIN 6; protein binding / transporter	down
260770_at	AT1G49200		zinc finger (C3HC4-type RING finger) family protein	down
260781_at	AT1G14620	DECOY	DECOY	down
260799_at	AT1G78270	AtUGT85A4	UDP-glucosyl transferase 85A4; UDP-glycosyltransferase/ glucuronosyltransferase/ transferase, transferring hexosyl groups	down
260930_at	AT1G02620		GTP-binding protein (SAR1A)	down
260984_at	AT1G53645		hydroxyproline-rich glycoprotein family protein	down
261230_at	AT1G20010	TUB5	TUB5; structural constituent of cytoskeleton	down
261301_at	AT1G48570		zinc finger (Ran-binding) family protein	down
261453_at	AT1G21130		O-methyltransferase, putative	down
261524_at	AT1G14300		binding	down
261603_at	AT1G49600	ATRBP47A	Arabidopsis thaliana RNA-binding protein 47a; RNA binding	down
261911_at	AT1G80750		60S ribosomal protein L7 (RPL7A)	down
261981_at	AT1G33811		GDSL-motif lipase/hydrolase family protein	down
262250_at	AT1G48280		hydroxyproline-rich glycoprotein family protein	down
262263_at	AT1G70940	PIN3	PIN-FORMED 3; auxin:hydrogen symporter/ transporter	down
262366_at	AT1G72890		disease resistance protein (TIR-NBS class), putative	down
262377_at	AT1G73110		ribulose bisphosphate carboxylase/oxygenase activase, putative / RuBisCO activase, putative	down
262383_at	AT1G72940		disease resistance protein (TIR-NBS class), putative	down
262502_at	AT1G21600	PTAC6	PLASTID TRANSCRIPTIONALLY ACTIVE6	down
262563_at	AT1G34210	SERK2	SOMATIC EMBRYOGENESIS RECEPTOR-LIKE KINASE 2; kinase	down
262582_at	AT1G15410		aspartate-glutamate racemase family	down
262584_at	AT1G15440		transducin family protein / WD-40 repeat family protein	down
262657_at	AT1G14210		ribonuclease T2 family protein	down
263126_at	AT1G78460		SOUL heme-binding family protein	down
263549_at	AT2G21650	MEE3	MATERNAL EFFECT EMBRYO ARREST 3; DNA binding / transcription factor	down
263679_at	AT1G59990		DEAD/DEAH box helicase, putative (RH22)	down
263777_at	AT2G46450	ATCNGC12	cyclic nucleotide-gated channel 12; cation channel/ cyclic nucleotide binding / ion channel	down
263836_at	AT2G40330		Bet v I allergen family protein	down
263864_at	AT2G04530	CPZ	CPZ; 3'-tRNA processing endoribonuclease	down
264153_at	AT1G65390	ATPP2-A5	ARABIDOPSIS THALIANA PHLOEM PROTEIN 2 A5; carbohydrate binding	down
264172_at	AT1G02120	VAD1	VASCULAR ASSOCIATED DEATH1	down
264213_at	AT1G65390	ATPP2-A5	ARABIDOPSIS THALIANA PHLOEM PROTEIN 2 A5; carbohydrate binding	down
264438_at	AT1G27400		60S ribosomal protein L17 (RPL17A)	down
264698_at	AT1G70200		RNA recognition motif (RRM)-containing protein	down
265010_at	AT1G24510		T-complex protein 1 epsilon subunit, putative / TCP-1-epsilon, putative / chaperonin, putative	down
265042_at	AT1G04040		acid phosphatase class B family protein	down
265270_at	AT2G42910		ribose-phosphate pyrophosphokinase 4 / phosphoribosyl diphosphate synthetase 4 (PRS4)	down
265336_at	AT2G18290		anaphase-promoting complex, subunit 10 family / APC10 family	down
265342_at	AT2G18300		basic helix-loop-helix (bHLH) family protein	down
265467_at	AT2G37050		kinase	down
265594_at	AT2G20060		ribosomal protein L4 family protein	down
265918_at	AT2G15090	KCS8	3-KETOACYL-COA SYNTHASE 8; acyltransferase/ catalytic/ transferase, transferring acyl groups other than amino-acyl groups	down
266166_at	AT2G28080		glycosyltransferase family protein	down
266246_at	AT2G27690	CYP94C1	CYP94C1; fatty acid (omega-1)-hydroxylase/ oxygen binding	down
266262_at	AT2G27590		unknown protein	down
266300_at	AT2G01420	PIN4	PIN-FORMED 4; auxin:hydrogen symporter/ transporter	down
266574_at	AT2G23890		5' nucleotidase family protein	down
266591_at	AT2G46225	ABIL1	Abi-1-like 1	down
266745_at	AT2G02950	PKS1	PHYTOCHROME KINASE SUBSTRATE 1; protein binding	down
266803_at	AT2G28930	APK1B	APK1B; ATP binding / kinase/ protein kinase/ protein serine/threonine kinase	down
266929_at	AT2G45850		DNA-binding family protein	down
266934_at	AT2G18900		transducin family protein / WD-40 repeat family protein	down
266956_at	AT2G34510		similar to unknown protein [Arabidopsis thaliana] (TAIR:AT1G29980.1)	down
267127_at	AT2G23610	MES3	METHYL ESTERASE 3; hydrolase, acting on ester bonds / methyl indole-3-acetate esterase/ methyl jasmonate esterase	down
267162_s_at	AT2G37690		phosphoribosylaminoimidazole carboxylase, putative / AIR carboxylase, putative	down
267189_at	AT2G44180	MAP2A	METHIONINE AMINOPEPTIDASE 2A; aminopeptidase/ metalloexopeptidase	down
267201_at	AT2G31010		protein kinase family protein	down
267486_at	AT2G02800	APK2B	PROTEIN KINASE 2B; ATP binding / kinase/ protein kinase/ protein serine/threonine kinase	down
267537_at	AT2G41880	GK-1	GUANYLATE KINASE 1; guanylate kinase	down
267614_at	AT2G26710	BAS1	PHYB ACTIVATION TAGGED SUPPRESSOR 1; oxygen binding / steroid hydroxylase	down

## Sheet: Sheet3
Leaf G-protein-independent ABA-regulated genes identified by the linear model that the Boolean approach
identifies as non-ABA-responsive genes (399 genes). 'up' means ABA upregulation, and 'down' is ABA downregulation.
Probes	AGI #	Gene name	Description	ABA regulation
245168_at	AT2G33150	PKT3	PEROXISOMAL 3-KETOACYL-COA THIOLASE 3; acetyl-CoA C-acyltransferase	up
245199_at	AT1G67730	YBR159	YBR159; ketoreductase/ oxidoreductase	up
245338_at	AT4G16442		integral membrane family protein	up
245359_at	AT4G14430	IBR10	INDOLE-3-BUTYRIC ACID RESPONSE 10; catalytic/ dodecenoyl-CoA delta-isomerase	up
245484_at	AT4G16210	ECHIA	ENOYL-COA HYDRATASE/ISOMERASE A; catalytic	up
245527_at	AT4G15955		epoxide hydrolase-related	up
245667_at	AT1G28200	FIP1	FH INTERACTING PROTEIN 1	up
245731_at	AT1G73500	MKK9	MAP KINASE KINASE 9; MAP kinase kinase/ kinase/ protein kinase activator	up
245983_at	AT5G13050	5-FCL	5-FORMYLTETRAHYDROFOLATE CYCLOLIGASE; 5-formyltetrahydrofolate cyclo-ligase	up
246041_at	AT5G19290		esterase/lipase/thioesterase family protein	up
246042_at	AT5G19440		cinnamyl-alcohol dehydrogenase, putative (CAD)	up
246259_at	AT1G31830		amino acid permease family protein	up
246302_at	AT3G51860	CAX3	CATION EXCHANGER 3; calcium:cation antiporter/ calcium:hydrogen antiporter/ cation:cation antiporter	up
246376_at	AT1G51950	IAA18	INDOLE-3-ACETIC ACID INDUCIBLE 18; transcription factor	up
246384_at	AT1G77370		glutaredoxin, putative	up
246418_at	AT5G16960		NADP-dependent oxidoreductase, putative	up
246465_at	246465_at		no_match	up
246481_s_at	AT5G15960	KIN1	KIN1	up
246778_at	AT5G27450	MK	MEVALONATE KINASE; mevalonate kinase	up
247109_at	AT5G65870	ATPSK5	PHYTOSULFOKINE 5 PRECURSOR; growth factor	up
247435_at	AT5G62480	ATGSTU9	ARABIDOPSIS THALIANA GLUTATHIONE S-TRANSFERASE TAU 9; glutathione transferase	up
247509_at	AT5G62020	AT-HSFB2A	AT-HSFB2A; DNA binding / transcription factor	up
247585_at	AT5G60680		unknown protein	up
247866_at	AT5G57550	XTR3	XYLOGLUCAN ENDOTRANSGLYCOSYLASE 3; hydrolase, acting on glycosyl bonds / xyloglucan:xyloglucosyl transferase	up
247912_at	AT5G57480		AAA-type ATPase family protein	up
247922_at	AT5G57500		transferase, transferring glycosyl groups	up
247933_at	AT5G56980		unknown protein	up
247934_at	AT5G57000		unknown protein	up
247992_at	AT5G56520		unknown protein	up
248429_at	AT5G51770		protein kinase family protein	up
248685_at	AT5G48500		unknown protein	up
248819_at	AT5G47050		protein binding / zinc ion binding	up
248856_at	AT5G46620		unknown protein	up
249004_at	AT5G44570		unknown protein	up
249138_at	AT5G43070	WPP1	WPP domain protein 1	up
249145_at	AT5G43280	ATDCI1	DELTA(3,5),DELTA(2,4)-DIENOYL-COA ISOMERASE 1	up
249178_at	AT5G42890	SCP2	STEROL CARRIER PROTEIN 2; oxidoreductase/ sterol carrier	up
249284_at	AT5G41810		unknown protein	up
249313_at	AT5G41560		similar to unnamed protein product [Vitis vinifera] (GB:CAO65907.1)	up
249329_at	AT5G40960		unknown protein	up
249441_at	AT5G39730		avirulence-responsive protein-related / avirulence induced gene (AIG) protein-related	up
249771_at	AT5G24080		protein kinase family protein	up
249941_at	AT5G22270		unknown protein	up
250054_at	AT5G17860	CAX7	calcium exchanger 7; calcium:sodium antiporter/ cation:cation antiporter	up
250323_at	AT5G12880		proline-rich family protein	up
250448_at	AT5G10820		integral membrane transporter family protein	up
250793_at	AT5G05600		oxidoreductase, 2OG-Fe(II) oxygenase family protein	up
250881_at	AT5G04080		unknown protein	up
250993_at	AT5G02280		synbindin, putative	up
251189_at	AT3G62650		unknown protein	up
251291_at	AT3G61900		auxin-responsive family protein	up
251302_at	AT3G61970	NGA2	NGATHA2; transcription factor	up
251661_at	AT3G56950	SIP2;1	SIP2;1; transporter	up
251672_at	AT3G57230	AGL16	AGAMOUS-LIKE 16; transcription factor	up
251752_at	AT3G55740	PROT2	PROLINE TRANSPORTER 2; L-proline transmembrane transporter/ amino acid transmembrane transporter	up
251796_at	AT3G55360	CER10	CER10; 3-oxo-5-alpha-steroid 4-dehydrogenase/ fatty acid elongase/ trans-2-enoyl-CoA reductase (NADPH)	up
251952_at	AT3G53650		histone H2B, putative	up
251962_at	AT3G53420	PIP2A	PLASMA MEMBRANE INTRINSIC PROTEIN 2A; water channel	up
252084_at	AT3G51970	AtSAT1	Arabidopsis thaliana sterol O-acyltransferase 1; acyltransferase	up
252088_at	252088_at		no_match	up
252234_at	AT3G49780	ATPSK4	PHYTOSULFOKINE 4 PRECURSOR; growth factor	up
252324_at	AT3G48570		protein transport protein SEC61 gamma subunit, putative	up
252591_at	AT3G45600	TET3	TETRASPANIN3	up
252669_at	AT3G44100		MD-2-related lipid recognition domain-containing protein / ML domain-containing protein	up
252711_at	AT3G43720		protease inhibitor/seed storage/lipid transfer protein (LTP) family protein	up
253130_at	AT4G35510		unknown protein	up
253827_at	AT4G28085		unknown protein	up
254216_at	AT4G23710	VAG2	VAG2; hydrolase, acting on acid anhydrides, catalyzing transmembrane movement of substances	up
254227_at	AT4G23630	BTI1	VIRB2-INTERACTING PROTEIN 1	up
254272_at	AT4G22850		similar to unknown protein [Arabidopsis thaliana] (TAIR:AT4G12000.1)	up
254428_at	AT4G21160	ZAC	ZAC; ARF GTPase activator/ phospholipid binding	up
254691_at	AT4G17840		unknown protein	up
254759_at	AT4G13180		short-chain dehydrogenase/reductase (SDR) family protein	up
254854_at	AT4G12130		aminomethyltransferase	up
254920_at	AT4G11220	BTI2	VIRB2-INTERACTING PROTEIN 2	up
254924_at	AT4G11330	ATMPK5	MAP KINASE 5; MAP kinase/ kinase	up
254969_at	AT4G10360		similar to unknown protein [Arabidopsis thaliana] (TAIR:AT1G31300.2)	up
255283_at	AT4G04620	ATG8B	autophagy 8b; microtubule binding	up
255536_at	AT4G01575		serine protease inhibitor, Kazal-type family protein	up
255556_at	AT4G01940	NFU1	NFU1; structural molecule	up
255663_at	AT4G00420		double-stranded RNA-binding domain (DsRBD)-containing protein	up
255728_at	AT1G25500		choline transporter-related	up
256024_at	AT1G58340	ZF14	ZF14; antiporter/ drug transporter/ transporter	up
256092_at	AT1G20696	HMGB3	HIGH MOBILITY GROUP B 3; DNA binding / chromatin binding / structural constituent of chromatin / transcription factor	up
256117_at	AT1G16840		unknown protein	up
256191_at	AT1G30130		unknown protein	up
256385_at	AT1G66580		60S ribosomal protein L10 (RPL10C)	up
256416_at	AT3G11050	ATFER2	ferritin 2; binding / ferric iron binding / oxidoreductase/ transition metal ion binding	up
256424_at	AT1G33490		unknown protein	up
256702_at	AT3G30380		similar to unknown protein [Arabidopsis thaliana] (TAIR:AT3G01690.1)	up
256793_at	AT3G22160		VQ motif-containing protein	up
256860_at	AT3G23840		transferase family protein	up
257151_at	AT3G27200		plastocyanin-like domain-containing protein	up
257690_at	AT3G12830		auxin-responsive family protein	up
257820_at	AT3G25220	FKBP15-1	FKBP15-1; FK506 binding / peptidyl-prolyl cis-trans isomerase	up
257874_at	AT3G17110		pseudogene, glycine-rich protein	up
257923_at	AT3G23160		unknown protein	up
257951_at	AT3G21700	SGP2	SGP2; GTP binding	up
258209_at	AT3G14060		unknown protein	up
258349_at	AT3G17609	HYH	HY5-HOMOLOG; DNA binding / transcription factor	up
258707_at	AT3G09480		histone H2B, putative	up
259651_at	AT1G55280		similar to unnamed protein product [Vitis vinifera] (GB:CAO22049.1)	up
259768_at	AT1G29390	COR314-TM2	COR314-TM2	up
260179_at	AT1G70690	HWI1	HOPW1-1-INDUCED GENE1	up
260201_at	AT1G67600		similar to catalytic [Arabidopsis thaliana] (TAIR:AT1G24350.1)	up
260397_at	AT1G69680		similar to unknown [Populus trichocarpa] (GB:ABK93471.1)	up
260544_at	AT2G43540		unknown protein	up
260746_at	AT1G78380	ATGSTU19	GLUTATHIONE S-TRANSFERASE TAU 19; glutathione binding / glutathione transferase	up
260784_at	AT1G06180	ATMYB13	MYB DOMAIN PROTEIN 13; DNA binding / transcription factor	up
261269_at	AT1G26690		emp24/gp25L/p24 family protein	up
261438_at	AT1G07590		pentatricopeptide (PPR) repeat-containing protein	up
261570_at	AT1G01120	KCS1	3-KETOACYL-COA SYNTHASE 1; acyltransferase/ fatty acid elongase	up
261756_at	AT1G08315		armadillo/beta-catenin repeat family protein	up
261854_at	AT1G50670		OTU-like cysteine protease family protein	up
261874_at	AT1G50640	ERF3	ETHYLENE RESPONSIVE ELEMENT BINDING FACTOR 3; DNA binding / protein binding / transcription factor/ transcription repressor	up
262096_at	AT1G56010	NAC1	NAC1; transcription factor	up
262158_at	AT1G52540		protein kinase, putative	up
262518_at	AT1G17170	ATGSTU24	GLUTATHIONE S-TRANSFERASE TAU 24; glutathione binding / glutathione transferase	up
262875_at	AT1G64970	G-TMT	GAMMA-TOCOPHEROL METHYLTRANSFERASE; tocopherol O-methyltransferase	up
262930_at	AT1G65690		harpin-induced protein-related / HIN1-related / harpin-responsive protein-related	up
263015_at	AT1G23440		pyrrolidone-carboxylate peptidase family protein	up
263074_at	AT2G17560	HMGB4	HIGH MOBILITY GROUP B 4; DNA binding / chromatin binding / structural constituent of chromatin / transcription factor	up
263150_at	AT1G54050		17.4 kDa class III heat shock protein (HSP17.4-CIII)	up
263164_at	AT1G03070		glutamate binding	up
263179_at	AT1G05710		ethylene-responsive protein, putative	up
263180_at	AT1G05620	URH2	URIDINE-RIBOHYDROLASE 2; hydrolase	up
263256_at	AT1G10500	ATCPISCA	chloroplast-localized IscA-like protein; structural molecule	up
263277_at	AT2G14110		similar to unnamed protein product [Vitis vinifera] (GB:CAO43153.1)	up
263378_at	AT2G40180	ATHPP2C5	ATHPP2C5; catalytic/ protein serine/threonine phosphatase	up
263900_at	AT2G36290		hydrolase, alpha/beta fold family protein	up
264190_at	AT1G54830	NF-YC3	NUCLEAR FACTOR Y, SUBUNIT C3; DNA binding / transcription factor	up
264244_at	AT1G60440	ATPANK1	PANTOTHENATE KINASE 1; pantothenate kinase	up
264264_at	AT1G09250		transcription factor	up
264366_at	AT1G03250		unknown protein	up
264465_at	AT1G10230	ASK18	ARABIDOPSIS SKP1-LIKE 18; protein binding / ubiquitin-protein ligase	up
264533_s_at	AT1G55730	ATCAX6	ATCAX6; calcium:cation antiporter/ cation:cation antiporter	up
264617_at	AT2G17660		nitrate-responsive NOI protein, putative	up
264746_at	AT1G62300	WRKY6	WRKY6; transcription factor	up
264854_at	AT2G17450	RHA3A	RHA3A; protein binding / zinc ion binding	up
265184_at	AT1G23710		unknown protein	up
265450_at	AT2G46620		AAA-type ATPase family protein	up
265458_at	AT2G46580		pyridoxine 5'-phosphate oxidase-related	up
265620_at	AT2G27310		F-box family protein	up
265649_at	AT2G27510	ATFD3	ferredoxin 3; 2 iron, 2 sulfur cluster binding / electron carrier/ iron-sulfur cluster binding	up
265989_at	AT2G24260		basic helix-loop-helix (bHLH) family protein	up
266078_at	AT2G40670	ARR16	ARABIDOPSIS RESPONSE REGULATOR 16; transcription regulator/ two-component response regulator	up
266216_at	AT2G28810		Dof-type zinc finger domain-containing protein	up
266290_at	AT2G29490	ATGSTU1	GLUTATHIONE S-TRANSFERASE TAU 1; glutathione transferase	up
266292_at	AT2G29350	SAG13	SAG13; alcohol dehydrogenase/ oxidoreductase	up
266413_at	AT2G38740		haloacid dehalogenase-like hydrolase family protein	up
266447_at	AT2G43290	MSS3	multicopy suppressors of snf4 deficiency in yeast 3; calcium ion binding	up
266458_at	AT2G47710		universal stress protein (USP) family protein	up
266486_at	AT2G47950		unknown protein	up
266548_at	AT2G35210	RPA	ROOT AND POLLEN ARFGAP; ARF GTPase activator/ DNA binding / zinc ion binding	up
266599_at	266599_at		no_match	up
266626_at	AT2G35360		ubiquitin family protein	up
267008_at	AT2G39350		ABC transporter family protein	up
267036_at	AT2G38465		unknown protein	up
245164_at	AT2G33210	HSP60-2	HEAT SHOCK PROTEIN 60-2; ATP binding	down
245183_at	AT5G12440		nucleic acid binding / nucleotide binding / zinc ion binding	down
245265_at	AT4G14400	ACD6	ACCELERATED CELL DEATH 6; protein binding	down
245448_at	AT4G16860	RPP4	recognition of peronospora parasitica 4; LRR domain binding	down
245456_at	AT4G16950	RPP5	RECOGNITION OF PERONOSPORA PARASITICA 5; nucleotide binding	down
245657_at	AT1G56720		protein kinase family protein	down
245690_at	AT5G04230	PAL3	PHENYL ALANINE AMMONIA-LYASE 3; phenylalanine ammonia-lyase	down
245714_at	AT5G04280		glycine-rich RNA-binding protein	down
245859_at	AT5G28290	ATNEK3	NIMA-RELATED KINASE3; ATP binding / kinase/ protein kinase/ protein serine/threonine kinase	down
245879_at	AT5G09420	ATTOC64-V	ARABIDOPSIS THALIANA TRANSLOCON AT THE OUTER MEMBRANE OF CHLOROPLASTS 64-V; amidase/ binding	down
245925_at	AT5G28770	BZO2H3	BZO2H3; DNA binding / protein heterodimerization/ transcription factor	down
246053_at	AT5G08340		riboflavin biosynthesis protein-related	down
246060_at	AT5G08420		RNA binding	down
246094_at	AT5G19300		similar to unnamed protein product [Vitis vinifera] (GB:CAO71126.1)	down
246131_at	AT5G20990	B73	CHLORATE RESISTANT 6; molybdenum ion binding	down
246237_at	AT4G36390		radical SAM domain-containing protein / TRAM domain-containing protein	down
246399_at	AT1G58110		bZIP family transcription factor	down
246480_at	AT5G16070		chaperonin, putative	down
246521_at	AT5G15810		N2,N2-dimethylguanosine tRNA methyltransferase family protein	down
246882_at	AT5G26180		NOL1/NOP2/sun family protein	down
246910_at	AT5G25800		exonuclease family protein	down
246964_at	AT5G24830		pentatricopeptide (PPR) repeat-containing protein	down
247065_s_at	AT5G66910		disease resistance protein (CC-NBS-LRR class), putative	down
247069_at	AT5G66920	sks17	SKU5 Similar 17; copper ion binding / oxidoreductase	down
247288_at	AT5G64330	NPH3	NON-PHOTOTROPIC HYPOCOTYL 3; protein binding / signal transducer	down
247303_at	AT5G63890	ATHDH	HISTIDINOL DEHYDROGENASE; histidinol dehydrogenase	down
247383_at	AT5G63410		leucine-rich repeat transmembrane protein kinase, putative	down
247608_at	AT5G60990		DEAD/DEAH box helicase, putative (RH10)	down
247643_at	AT5G60450	ARF4	AUXIN RESPONSE FACTOR 4; transcription factor	down
247698_at	AT5G59830		unknown protein	down
247770_at	AT5G58930		unknown protein	down
247856_at	AT5G58300		leucine-rich repeat transmembrane protein kinase, putative	down
247942_at	AT5G57120		similar to unnamed protein product [Vitis vinifera] (GB:CAO69558.1)	down
247963_at	AT5G56590		glycosyl hydrolase family 17 protein	down
248065_at	AT5G55580		mitochondrial transcription termination factor family protein / mTERF family protein	down
248273_at	AT5G53500		WD-40 repeat family protein	down
248393_at	AT5G52060	ATBAG1	ARABIDOPSIS THALIANA BCL-2-ASSOCIATED ATHANOGENE 1; protein binding	down
248402_at	AT5G52100	crr1	chlororespiration reduction 1; dihydrodipicolinate reductase	down
248557_at	AT5G49980	AFB5	Auxin F-Box protein 5; ubiquitin-protein ligase	down
248748_at	AT5G47840	AMK2	Adenosine monophosphate kinase; ATP binding / adenylate kinase/ nucleobase, nucleoside, nucleotide kinase/ nucleotide kinase/ phosphotransferase, phosphate group as acceptor	down
248757_at	AT5G47680		RNA binding / tRNA methyltransferase	down
248766_at	AT5G47580		unknown protein	down
248797_at	AT5G47210		nuclear RNA-binding protein, putative	down
248895_at	AT5G46330	FLS2	FLAGELLIN-SENSITIVE 2; ATP binding / kinase/ protein binding / protein serine/threonine kinase/ transmembrane receptor protein serine/threonine kinase	down
249007_at	AT5G44650		unknown protein	down
249066_at	AT5G43920		transducin family protein / WD-40 repeat family protein	down
249078_at	AT5G44070	CAD1	CADMIUM SENSITIVE 1; cadmium ion binding / copper ion binding / glutathione gamma-glutamylcysteinyltransferase	down
249466_at	AT5G39740		60S ribosomal protein L5 (RPL5B)	down
249694_at	AT5G35790	G6PD1	GLUCOSE-6-PHOSPHATE DEHYDROGENASE 1; glucose-6-phosphate dehydrogenase	down
249816_at	AT5G23880	CPSF100	CLEAVAGE AND POLYADENYLATION SPECIFICITY FACTOR 100; DNA binding / protein binding	down
250017_at	AT5G18140		DNAJ heat shock N-terminal domain-containing protein	down
250102_at	AT5G16590	LRR1	LRR1; ATP binding / kinase/ protein serine/threonine kinase	down
250126_at	AT5G16310	UCH1	UCH1; ubiquitin thiolesterase	down
250137_at	AT5G15390		tRNA/rRNA methyltransferase (SpoU) family protein	down
250187_at	AT5G14370		similar to CIL [Arabidopsis thaliana] (TAIR:AT4G25990.1)	down
250272_at	AT5G13000	ATGSL12	glucan synthase-like 12; 1,3-beta-glucan synthase/ transferase, transferring glycosyl groups	down
250317_at	AT5G12250	TUB6	BETA-6 TUBULIN; structural constituent of cytoskeleton	down
250367_s_at	AT5G11170		ATP binding / ATP-dependent helicase/ helicase/ nucleic acid binding	down
250463_at	AT5G10030	TGA4	TGACG MOTIF-BINDING FACTOR 4; DNA binding / calmodulin binding / transcription factor	down
250529_at	AT5G08610		DEAD box RNA helicase (RH26)	down
250538_at	AT5G08620	STRS2	STRESS RESPONSE SUPPRESSOR 2; ATP-dependent helicase/ RNA binding	down
250604_at	AT5G07830	AtGUS2	Arabidopsis thaliana glucuronidase 2; beta-glucuronidase	down
250627_at	AT5G07360		amidase family protein	down
250705_at	AT5G06340	ATNUDX27	ARABIDOPSIS THALIANA NUDIX HYDROLASE HOMOLOG 27; bis(5'-adenosyl)-pentaphosphatase/ bis(5'-nucleosyl)-tetraphosphatase (asymmetrical)	down
250786_at	AT5G05540	SDN2	SMALL RNA DEGRADING NUCLEASE 2; exonuclease/ nucleic acid binding	down
250941_at	AT5G03320		protein kinase, putative	down
251030_at	AT5G02130	NDP1	RANDOM POTATO CDNA CLONE; binding	down
251122_at	AT5G01020		protein kinase family protein	down
251185_at	AT3G62870		60S ribosomal protein L7A (RPL7aB)	down
251497_at	AT3G59060	PIL6	PHYTOCHROME INTERACTING FACTOR 3-LIKE 6; DNA binding / transcription factor	down
251556_at	AT3G58840		similar to myosin heavy chain-related [Arabidopsis thaliana] (TAIR:AT1G06530.1)	down
251599_at	AT3G57610	ADSS	ADENYLOSUCCINATE SYNTHASE; adenylosuccinate synthase	down
251649_at	AT3G57330	ACA11	autoinhibited Ca2+-ATPase 11; calcium-transporting ATPase/ calmodulin binding	down
251670_at	AT3G57190		peptide chain release factor, putative	down
251678_at	AT3G56990	EDA7	embryo sac development arrest 7	down
251936_at	AT3G53700	MEE40	maternal effect embryo arrest 40	down
252001_at	AT3G52750	FTSZ2-2	FTSZ2-2; GTP binding / GTPase/ structural molecule	down
252014_at	AT3G52870		calmodulin-binding family protein	down
252032_at	AT3G52150		RNA recognition motif (RRM)-containing protein	down
252252_at	AT3G49180	RID3	ROOT INITIATION DEFECTIVE 3; nucleotide binding	down
252287_at	AT3G49080		ribosomal protein S9 family protein	down
252294_at	AT3G49010	ATBBC1	ARABIDOPSIS THALIANA BREAST BASIC CONSERVED 1; structural constituent of ribosome	down
252318_at	AT3G48730	GSA2	glutamate-1-semialdehyde 2,1-aminomutase 2; catalytic/ pyridoxal phosphate binding / transaminase	down
252325_at	AT3G48560	CSR1	CHLORSULFURON/IMIDAZOLINONE RESISTANT 1; acetolactate synthase/ pyruvate decarboxylase	down
252343_at	AT3G48610		phosphoesterase family protein	down
252378_at	AT3G47570		leucine-rich repeat transmembrane protein kinase, putative	down
252404_at	AT3G48110	EDD1	EMBRYO-DEFECTIVE-DEVELOPMENT 1; glycine-tRNA ligase	down
252459_s_at	AT3G47290		phosphoinositide-specific phospholipase C family protein	down
252592_at	AT3G45640	ATMPK3	ARABIDOPSIS THALIANA MITOGEN-ACTIVATED PROTEIN KINASE 3; MAP kinase/ kinase/ protein binding / protein kinase	down
252754_at	AT3G43510		transposable element gene	down
252976_s_at	AT4G38550		similar to unknown protein [Arabidopsis thaliana] (TAIR:AT2G20950.1)	down
253041_at	AT4G37870	PCK1	PHOSPHOENOLPYRUVATE CARBOXYKINASE 1; ATP binding / phosphoenolpyruvate carboxykinase (ATP)/ phosphoenolpyruvate carboxykinase/ purine nucleotide binding	down
253109_at	AT4G35920	MCA1	mid1-complementing activity 1	down
253218_at	AT4G34980	SLP2	SLP2; serine-type peptidase	down
253278_at	AT4G34220		leucine-rich repeat transmembrane protein kinase, putative	down
253295_at	AT4G33760		tRNA synthetase class II (D, K and N) family protein	down
253377_at	AT4G33300	ADR1-L1	ADR1-like 1; ATP binding / protein binding	down
253438_at	AT4G32520	SHM3	SERINE HYDROXYMETHYLTRANSFERASE 3; catalytic/ glycine hydroxymethyltransferase/ pyridoxal phosphate binding	down
253538_at	AT4G31460		ribosomal protein L28 family protein	down
253549_at	AT4G30930	NFD1	NUCLEAR FUSION DEFECTIVE 1; RNA binding / structural constituent of ribosome	down
253620_at	AT4G30520		leucine-rich repeat family protein / protein kinase family protein	down
253650_at	AT4G30020		subtilase family protein	down
253747_at	AT4G29050		lectin protein kinase family protein	down
253935_at	AT4G26870		aspartyl-tRNA synthetase, putative / aspartate--tRNA ligase, putative	down
254147_at	AT4G24270		RNA recognition motif (RRM)-containing protein	down
254275_at	AT4G22670	AtHip1	Arabidopsis thaliana Hsp70-interacting protein 1; binding	down
254410_at	AT4G21410		protein kinase family protein	down
254503_at	AT4G20010	PTAC9	PLASTID TRANSCRIPTIONALLY ACTIVE 9; single-stranded DNA binding	down
254532_at	AT4G19660	NPR4	NPR1-like protein 4; protein binding	down
254593_s_at	AT4G18900		transducin family protein / WD-40 repeat family protein	down
254778_at	AT4G12750		sequence-specific DNA binding / transcription factor	down
254815_at	AT4G12420	SKU5	SKU5; copper ion binding / oxidoreductase	down
254847_at	AT4G11850	PLDGAMMA1	PLDGAMMA1; phospholipase D	down
255194_at	AT4G07410		transducin family protein / WD-40 repeat family protein	down
255309_at	AT4G04920	SFR6	SENSITIVE TO FREEZING 6	down
255332_at	AT4G04340		early-responsive to dehydration protein-related / ERD protein-related	down
255378_at	AT4G03550	ATGSL05	GLUCAN SYNTHASE-LIKE 5; 1,3-beta-glucan synthase/ transferase, transferring glycosyl groups	down
255465_at	AT4G02990		mitochondrial transcription termination factor family protein / mTERF family protein	down
255572_at	AT4G01050		hydroxyproline-rich glycoprotein family protein	down
255774_at	AT1G18620		unknown protein	down
255852_at	AT1G66970	SVL2	SHV3-LIKE 2; glycerophosphodiester phosphodiesterase/ kinase	down
255910_at	AT1G18030		protein phosphatase 2C, putative / PP2C, putative	down
256071_at	AT1G13640		phosphatidylinositol 3- and 4-kinase family protein	down
256246_at	AT3G66658	ALDH22a1	Aldehyde Dehydrogenase 22a1; 3-chloroallyl aldehyde dehydrogenase/ oxidoreductase	down
256274_at	AT3G12080	emb2738	embryo defective 2738; GTP binding	down
256505_at	AT1G75200		flavodoxin family protein / radical SAM domain-containing protein	down
256751_at	AT3G27170	CLC-B	CHLORIDE CHANNEL B; anion channel/ voltage-gated chloride channel	down
256797_at	AT3G18600		DEAD/DEAH box helicase, putative	down
257036_at	AT3G19120		unknown protein	down
257137_at	AT3G28860	ABCB19	ABCB19; ATPase, coupled to transmembrane movement of substances / auxin efflux transmembrane transporter	down
257172_at	AT3G23700		S1 RNA-binding domain-containing protein	down
257189_at	AT3G13222	GIP1	GBF-INTERACTING PROTEIN 1; unfolded protein binding	down
257297_at	AT3G28040		leucine-rich repeat transmembrane protein kinase, putative	down
257530_at	AT3G03040		F-box family protein	down
257665_at	AT3G20430		unknown protein	down
257766_at	AT3G23030	IAA2	INDOLE-3-ACETIC ACID INDUCIBLE 2; transcription factor	down
257906_at	AT3G25520	ATL5	A. THALIANA RIBOSOMAL PROTEIN L5; 5S rRNA binding / structural constituent of ribosome	down
258051_at	AT3G16260	TRZ4	TRNASE Z 4; 3'-tRNA processing endoribonuclease/ catalytic	down
258152_at	AT3G18190		chaperonin, putative	down
258173_at	AT3G21630	CERK1	CHITIN ELICITOR RECEPTOR KINASE 1; kinase/ receptor signaling protein/ transmembrane receptor protein kinase	down
258449_s_at	AT3G22330	PMH2	putative mitochondrial RNA helicase 2; ATP binding / ATP-dependent helicase/ helicase/ nucleic acid binding	down
258474_at	AT3G02650		pentatricopeptide (PPR) repeat-containing protein	down
258497_at	AT3G02380	COL2	constans-like 2; transcription factor/ zinc ion binding	down
258554_at	AT3G06980		DEAD/DEAH box helicase, putative	down
258708_at	AT3G09580		amine oxidase family protein	down
258776_at	AT3G11830		chaperonin, putative	down
258783_at	AT3G11760		unknown protein	down
258838_at	AT3G07140		GPI transamidase component Gpi16 subunit family protein	down
258913_at	AT3G06450		anion exchange family protein	down
258917_at	AT3G10630		glycosyl transferase family 1 protein	down
258965_at	AT3G10530		transducin family protein / WD-40 repeat family protein	down
259121_at	AT3G02220		unknown protein	down
259344_at	AT3G03710	RIF10	resistant to inhibition with FSM 10; 3'-5'-exoribonuclease/ RNA binding / nucleic acid binding / polyribonucleotide nucleotidyltransferase	down
259361_at	AT1G13440	GAPC2	GLYCERALDEHYDE-3-PHOSPHATE DEHYDROGENASE C2; NAD or NADH binding / binding / catalytic/ glyceraldehyde-3-phosphate dehydrogenase (phosphorylating)/ glyceraldehyde-3-phosphate dehydrogenase	down
259378_at	AT3G16310		mitotic phosphoprotein N' end (MPPN) family protein	down
259396_at	AT1G06390	GSK1	GSK3/SHAGGY-LIKE PROTEIN KINASE 1; glycogen synthase kinase 3/ kinase	down
259484_at	AT1G12580	PEPKR1	Phosphoenolpyruvate carboxylase-related kinase 1; ATP binding / kinase/ protein kinase/ protein serine/threonine kinase	down
259499_at	AT1G15730		PRLI-interacting factor L, putative	down
259629_at	AT1G56510	WRR4	WHITE RUST RESISTANCE 4; ATP binding / nucleoside-triphosphatase/ nucleotide binding / transmembrane receptor	down
259670_at	AT1G52310		protein kinase family protein / C-type lectin domain-containing protein	down
259689_x_at	AT1G63130		pentatricopeptide (PPR) repeat-containing protein	down
259741_at	AT1G71020		armadillo/beta-catenin repeat family protein / U-box domain-containing protein	down
260055_at	AT1G78150		unknown protein	down
260160_at	AT1G79880		La domain-containing protein	down
260322_at	AT1G63900		zinc finger (C3HC4-type RING finger) family protein	down
260451_at	AT1G72360		ethylene-responsive element-binding protein, putative	down
260465_at	AT1G10910		similar to PTAC2 (PLASTID TRANSCRIPTIONALLY ACTIVE2) [Arabidopsis thaliana] (TAIR:AT1G74850.1)	down
260570_at	AT2G43710	SSI2	SSI2; acyl-[acyl-carrier-protein] desaturase/ stearoyl-CoA 9-desaturase	down
261014_at	AT1G26460		pentatricopeptide (PPR) repeat-containing protein	down
261126_at	AT1G04950	TAF6	TBP-ASSOCIATED FACTOR 6; DNA binding / RNA polymerase II transcription factor/ transcription initiation factor	down
261419_at	AT1G07840		leucine zipper factor-related	down
261602_at	AT1G49630	ATPREP2	ARABIDOPSIS THALIANA PRESEQUENCE PROTEASE 2; catalytic/ metal ion binding / metalloendopeptidase/ metallopeptidase/ zinc ion binding	down
261611_at	AT1G49730		protein kinase family protein	down
261614_at	AT1G49760	PAB8	POLY(A) BINDING PROTEIN 8; RNA binding / translation initiation factor	down
261620_s_at	AT1G33140	PGY2	PIGGYBACK2; structural constituent of ribosome	down
261672_at	AT1G18450	ATARP4	ATARP4; structural constituent of cytoskeleton	down
261694_at	AT1G08360		60S ribosomal protein L10A (RPL10aA)	down
261726_at	AT1G76270		unknown protein	down
262221_at	AT1G75010	ARC3	ACCUMULATION AND REPLICATION OF CHLOROPLASTS 3	down
262280_at	AT1G68580		agenet domain-containing protein / bromo-adjacent homology (BAH) domain-containing protein	down
262306_s_at	AT5G56680	SYNC1	SYNC1; ATP binding / aminoacyl-tRNA ligase/ asparagine-tRNA ligase/ aspartate-tRNA ligase/ nucleic acid binding / nucleotide binding	down
262395_at	AT1G49540		nucleotide binding	down
262397_at	AT1G49380		cytochrome c biogenesis protein family	down
262531_at	AT1G17230		ATP binding / protein binding / protein kinase/ protein serine/threonine kinase/ protein tyrosine kinase	down
262610_at	AT1G14140		mitochondrial substrate carrier family protein	down
262880_at	AT1G64880		ribosomal protein S5 family protein	down
262899_at	AT1G59870	PEN3	PENETRATION 3; ATPase, coupled to transmembrane movement of substances / cadmium ion transmembrane transporter	down
263224_at	AT1G30580		GTP binding	down
263466_at	AT2G31740		methyltransferase	down
263542_at	AT2G21630		transport protein, putative	down
263601_s_at	AT4G34570	THY-2	thymidylate synthase 2; dihydrofolate reductase/ thymidylate synthase	down
263936_at	AT2G35920		helicase domain-containing protein	down
264031_at	AT2G03780		translin family protein	down
264037_at	AT2G03750		sulfotransferase family protein	down
264107_s_at	AT2G13790	SERK4	SOMATIC EMBRYOGENESIS RECEPTOR-LIKE KINASE 4; protein binding / protein kinase/ transmembrane receptor protein serine/threonine kinase	down
264233_at	AT1G67430		60S ribosomal protein L17 (RPL17B)	down
264322_at	AT1G04190		tetratricopeptide repeat (TPR)-containing protein	down
264340_at	AT1G70280		NHL repeat-containing protein	down
264351_at	AT1G03370		protein binding / zinc ion binding	down
264357_at	AT1G03360	ATRRP4	ARABIDOPSIS THALIANA RIBOSOMAL RNA PROCESSING 4; RNA binding / exonuclease	down
264449_at	AT1G27460	NPGR1	NO POLLEN GERMINATION RELATED 1; calmodulin binding	down
264452_at	AT1G10270	GRP23	GLUTAMINE-RICH PROTEIN23; binding	down
264526_at	AT1G10130	ECA3	ENDOPLASMIC RETICULUM-TYPE CALCIUM-TRANSPORTING ATPASE 3; calcium-transporting ATPase/ calmodulin binding / manganese-transporting ATPase/ peroxidase	down
264585_at	AT1G05180	AXR1	AUXIN RESISTANT 1; small protein activating enzyme	down
264587_at	AT1G05200	ATGLR3.4	ATGLR3.4; intracellular ligand-gated ion channel	down
264689_at	AT1G09900		pentatricopeptide (PPR) repeat-containing protein	down
264712_at	AT1G09810	ECT11	evolutionarily conserved C-terminal region 11	down
264723_at	AT1G22960		pentatricopeptide (PPR) repeat-containing protein	down
264767_at	AT1G61380	SD1-29	S-DOMAIN-1 29; carbohydrate binding / kinase/ protein kinase	down
264793_at	AT1G08660		glycosyl transferase family 29 protein / sialyltransferase family protein	down
264901_at	AT1G23090	AST91	SULFATE TRANSPORTER 91; sulfate transmembrane transporter	down
264930_at	AT1G60800	NIK3	NSP-INTERACTING KINASE 3; kinase	down
265087_at	265087_at		no_match	down
265135_at	AT1G51270		structural molecule/ transmembrane receptor	down
265247_at	AT2G43030		ribosomal protein L3 family protein	down
265389_at	AT2G20690		lumazine-binding family protein	down
265445_at	AT2G37190		60S ribosomal protein L12 (RPL12A)	down
265474_at	AT2G15690		pentatricopeptide (PPR) repeat-containing protein	down
265586_at	AT2G19990	PR-1-LIKE	PATHOGENESIS-RELATED PROTEIN-1-LIKE	down
265718_at	AT2G03340	WRKY3	WRKY3; transcription factor	down
265880_at	AT2G42300		basic helix-loop-helix (bHLH) family protein	down
265967_at	AT2G37450		nodulin MtN21 family protein	down
266093_at	AT2G37990		ribosome biogenesis regulatory protein (RRS1) family protein	down
266110_at	AT2G02080	AtIDD4	Arabidopsis thaliana Indeterminate(ID)-Domain 4; transcription factor	down
266117_at	AT2G02170		remorin family protein	down
266186_at	AT2G38960	AERO2	Arabidopsis endoplasmic reticulum oxidoreductins 2; FAD binding / electron carrier/ oxidoreductase	down
266319_s_at	AT3G10280	KCS14	3-KETOACYL-COA SYNTHASE 14; acyltransferase/ catalytic/ transferase, transferring acyl groups other than amino-acyl groups	down
266471_at	AT2G31060		elongation factor family protein	down
266822_at	AT2G44860		60S ribosomal protein L24, putative	down
267018_at	AT2G39140	SVR1	SUPPRESSOR OF VARIEGATION 1; RNA binding / pseudouridine synthase	down
267060_at	AT2G32580		unknown protein	down
267095_at	AT2G38280	FAC1	EMBRYONIC FACTOR1; AMP deaminase	down
267136_at	AT2G23460	XLG1	EXTRA-LARGE G-PROTEIN 1; guanyl nucleotide binding / signal transducer	down
267151_at	AT2G30970	ASP1	ASPARTATE AMINOTRANSFERASE 1; L-aspartate:2-oxoglutarate aminotransferase	down
267172_at	AT2G37660		binding / catalytic/ coenzyme binding	down
267184_at	AT2G44150	ASHH3	HISTONE-LYSINE N-METHYLTRANSFERASE ASHH3; histone-lysine N-methyltransferase	down
267199_at	AT2G30990		unknown protein	down
267200_at	AT2G31010		protein kinase family protein	down
267309_at	AT2G19385		zinc ion binding	down
267396_at	AT2G44270		ATP binding	down
267397_at	AT1G76170		ATP binding	down

## Sheet: Sheet4
Leaf G-protein-independent ABA-regulated genes identified by the Boolean approach that the linear model identifies as
G-protein-dependent ABA-regulated genes (190 genes). 'up' means ABA upregulation, and 'down' is ABA downregulation.
Probes	AGI #	Gene name	Description	ABA regulation
245319_at	AT4G16146		similar to unknown protein [Arabidopsis thaliana] (TAIR:AT1G69510.2)	up
245386_at	AT4G14010	RALFL32	ralf-like 32; signal transducer	up
245671_at	AT1G28230	PUP1	PURINE PERMEASE 1; purine nucleoside transmembrane transporter/ purine transmembrane transporter	up
245749_at	AT1G51090		heavy-metal-associated domain-containing protein	up
245771_at	245771_at		no_match	up
245882_at	AT5G09470		mitochondrial substrate carrier family protein	up
245976_at	AT5G13080	WRKY75	WRKY75; transcription factor	up
245987_at	AT5G13180	ANAC083	ARABIDOPSIS NAC DOMAIN CONTAINING PROTEIN 83; transcription factor	up
246017_at	AT5G10730		binding / catalytic/ coenzyme binding	up
246215_at	AT4G37180		myb family transcription factor	up
246310_at	AT3G51895	SULTR3;1	SULFATE TRANSPORTER 3;1; secondary active sulfate transmembrane transporter/ sulfate transmembrane transporter/ transporter	up
246737_at	AT5G27710		unknown protein	up
246763_at	AT5G27150	NHX1	NA+/H+ EXCHANGER; protein binding / sodium ion transmembrane transporter/ sodium:hydrogen antiporter	up
246842_at	AT5G26731		unknown protein	up
246984_at	AT5G67310	CYP81G1	CYP81G1; electron carrier/ heme binding / iron ion binding / monooxygenase/ oxygen binding	up
247095_at	AT5G66400	RAB18	RESPONSIVE TO ABA 18	up
247279_at	AT5G64310	AGP1	ARABINOGALACTAN PROTEIN 1	up
247657_at	AT5G59845		gibberellin-regulated family protein	up
247704_at	AT5G59510	RTFL5	ROTUNDIFOLIA LIKE 5	up
247713_at	AT5G59330		lipid binding	up
247716_at	AT5G59350		unknown protein	up
247718_at	AT5G59310	LTP4	LIPID TRANSFER PROTEIN 4; lipid binding	up
247882_at	AT5G57785		unknown protein	up
247957_at	AT5G57050	ABI2	ABA INSENSITIVE 2; protein serine/threonine phosphatase	up
248218_at	AT5G53710		unknown protein	up
248440_at	AT5G51260		acid phosphatase, putative	up
248528_at	AT5G50760		auxin-responsive family protein	up
248592_at	AT5G49280		hydroxyproline-rich glycoprotein family protein	up
249197_at	AT5G42380	CML37	CALMODULIN LIKE 37; calcium ion binding	up
249289_at	AT5G41040		transferase family protein	up
249895_at	AT5G22500	FAR1	FATTY ACID REDUCTASE 1	up
250287_at	AT5G13330	Rap2.6L	related to AP2 6L; DNA binding / transcription factor	up
250648_at	AT5G06760		late embryogenesis abundant group 1 domain-containing protein / LEA group 1 domain-containing protein	up
250798_at	AT5G05340		peroxidase, putative	up
251438_s_at	AT3G59930		Encodes a defensin-like (DEFL) family protein	up
251859_at	AT3G54680		proteophosphoglycan-related	up
251950_at	AT3G53600		zinc finger (C2H2 type) family protein	up
252010_at	AT3G52740		unknown protein	up
252179_at	AT3G50760	GATL2	Galacturonosyltransferase-like 2; polygalacturonate 4-alpha-galacturonosyltransferase	up
252400_at	AT3G48020		similar to F-box family protein-related [Arabidopsis thaliana] (TAIR:AT5G62860.1)	up
252624_at	AT3G44735	PSK1	PSK1; growth factor	up
253104_at	AT4G36010		pathogenesis-related thaumatin family protein	up
253105_at	253105_at		no_match	up
253344_at	AT4G33550		lipid binding	up
253382_at	AT4G33040		glutaredoxin family protein	up
253473_at	AT4G32250		protein kinase family protein	up
253608_at	AT4G30290	XTH19	XYLOGLUCAN ENDOTRANSGLUCOSYLASE/HYDROLASE 19; hydrolase	up
253737_at	AT4G28703		similar to unknown protein [Arabidopsis thaliana] (TAIR:AT3G04300.1)	up
253830_at	AT4G27652		unknown protein	up
253859_at	AT4G27657		unknown protein	up
254210_at	AT4G23450		zinc finger (C3HC4-type RING finger) family protein	up
254597_at	AT4G18980		unknown protein	up
254850_at	AT4G12000		similar to unknown protein [Arabidopsis thaliana] (TAIR:AT4G22850.1)	up
254922_at	AT4G11370	RHA1A	RING-H2 finger A1A; protein binding / zinc ion binding	up
255011_at	AT4G10040	CYTC-2	cytochrome c-2; electron carrier/ heme binding / iron ion binding	up
255129_at	AT4G08290		nodulin MtN21 family protein	up
255575_at	AT4G01430		nodulin MtN21 family protein	up
255872_at	AT2G30360	SIP4	SOS3-INTERACTING PROTEIN 4; kinase/ protein kinase	up
255928_at	AT1G12640		membrane bound O-acyl transferase (MBOAT) family protein	up
256069_at	AT1G13740	AFP2	ABI FIVE BINDING PROTEIN 2	up
256114_at	AT1G16850		unknown protein	up
256296_at	AT1G69480		EXS family protein / ERD1/XPR1/SYG1 family protein	up
256937_at	AT3G22620		protease inhibitor/seed storage/lipid transfer protein (LTP) family protein	up
256964_at	AT3G13520	AGP12	ARABINOGALACTAN PROTEIN 12	up
257022_at	AT3G19580	AZF2	ARABIDOPSIS ZINC-FINGER PROTEIN 2; DNA binding / nucleic acid binding / transcription factor/ transcription repressor/ zinc ion binding	up
257035_at	AT3G19270	CYP707A4	CYP707A4; (+)-abscisic acid 8'-hydroxylase/ oxygen binding	up
257262_at	AT3G21890		zinc finger (B-box type) family protein	up
257517_at	AT3G16330		unknown protein	up
257686_at	AT3G12800	SDRB	SHORT-CHAIN DEHYDROGENASE-REDUCTASE B; binding / catalytic/ oxidoreductase	up
257687_at	AT3G12800	SDRB	SHORT-CHAIN DEHYDROGENASE-REDUCTASE B; binding / catalytic/ oxidoreductase	up
258171_at	AT3G21610		similar to unknown protein [Arabidopsis thaliana] (TAIR:AT1G67600.1)	up
258406_at	AT3G17611	ATRBL14	ARABIDOPSIS RHOMBOID-LIKE PROTEIN 14; zinc ion binding	up
258498_at	AT3G02480		ABA-responsive protein-related	up
258805_at	AT3G04010		glycosyl hydrolase family 17 protein	up
258813_at	AT3G04060	anac046	Arabidopsis NAC domain containing protein 46; transcription factor	up
258815_at	AT3G04000		short-chain dehydrogenase/reductase (SDR) family protein	up
258975_at	AT3G01970	WRKY45	WRKY45; transcription factor	up
259102_at	AT3G11660	NHL1	NHL1	up
259352_at	AT3G05170		phosphoglycerate/bisphosphoglycerate mutase family protein	up
259426_at	AT1G01470	LEA14	LATE EMBRYOGENESIS ABUNDANT 14	up
259618_at	AT1G48000	MYB112	myb domain protein 112; DNA binding / transcription factor	up
259850_at	AT1G72240		unknown protein	up
260039_at	AT1G68795	CLE12	CLAVATA3/ESR-RELATED 12; protein binding / receptor binding	up
260276_at	AT1G80450		VQ motif-containing protein	up
260327_at	AT1G63840		zinc finger (C3HC4-type RING finger) family protein	up
260352_at	AT1G69295	PDCB4	PLASMODESMATA CALLOSE-BINDING PROTEIN 4; callose binding / polysaccharide binding	up
260581_at	AT2G47190	MYB2	MYB DOMAIN PROTEIN 2; DNA binding / calmodulin binding / transcription activator/ transcription factor	up
260881_at	AT1G21550		calcium-binding protein, putative	up
261077_at	AT1G07430		protein phosphatase 2C, putative / PP2C, putative	up
261248_at	AT1G20030		pathogenesis-related thaumatin family protein	up
261366_at	AT1G53100		acetylglucosaminyltransferase	up
261436_at	AT1G07870		protein kinase family protein	up
261748_at	AT1G76070		unknown protein	up
261758_at	AT1G08250	ADT6	arogenate dehydratase 6; arogenate dehydratase/ prephenate dehydratase	up
262116_at	AT1G02816		unknown protein	up
262128_at	AT1G52690		late embryogenesis abundant protein, putative / LEA protein, putative	up
262236_at	AT1G48330		unknown protein	up
262607_at	AT1G13990		unknown protein	up
262630_at	AT1G06520	GPAT1	GLYCEROL-3-PHOSPHATE ACYLTRANSFERASE 1; 1-acylglycerol-3-phosphate O-acyltransferase/ acyltransferase	up
263127_at	AT1G78610	MSL6	MECHANOSENSITIVE CHANNEL OF SMALL CONDUCTANCE-LIKE 6	up
263259_at	AT1G10560	PUB18	PLANT U-BOX 18; ubiquitin-protein ligase	up
263385_at	AT2G40170	GEA6	LATE EMBRYOGENESIS ABUNDANT 6	up
263426_at	AT2G31570	ATGPX2	GLUTATHIONE PEROXIDASE 2; glutathione peroxidase	up
263918_at	AT2G36590	ProT3	PROLINE TRANSPORTER 3; L-proline transmembrane transporter/ amino acid transmembrane transporter	up
264000_at	AT2G22500	UCP5	UNCOUPLING PROTEIN 5; binding	up
264024_at	AT2G21180		unknown protein	up
264217_at	AT1G60190		armadillo/beta-catenin repeat family protein / U-box domain-containing protein	up
264252_at	AT1G09180	ATSARA1A	ARABIDOPSIS THALIANA SECRETION-ASSOCIATED RAS SUPER FAMILY 1; GTP binding	up
264288_at	AT1G62045		similar to ankyrin repeat family protein [Arabidopsis thaliana] (TAIR:AT1G11740.1)	up
264773_at	AT1G22900		similar to disease resistance-responsive family protein [Arabidopsis thaliana] (TAIR:AT5G42500.1)	up
264909_at	AT2G17300		unknown protein	up
264953_at	AT1G77120	ADH1	ALCOHOL DEHYDROGENASE 1; alcohol dehydrogenase	up
265214_at	AT1G05000		tyrosine specific protein phosphatase family protein	up
265382_at	AT2G16790		shikimate kinase family protein	up
265479_at	AT2G15760		calmodulin-binding protein	up
265796_at	AT2G35730		heavy-metal-associated domain-containing protein	up
265943_at	AT2G19570	CDA1	CYTIDINE DEAMINASE 1; cytidine deaminase	up
266098_at	AT2G37870		protease inhibitor/seed storage/lipid transfer protein (LTP) family protein	up
266352_at	AT2G01610		invertase/pectin methylesterase inhibitor family protein	up
266416_at	AT2G38710		AMMECR1 family	up
266566_at	AT2G24040		hydrophobic protein, putative / low temperature and salt responsive protein, putative	up
266613_at	AT2G14900		gibberellin-regulated family protein	up
266901_at	AT2G34600	JAZ7	JASMONATE-ZIM-DOMAIN PROTEIN 7	up
267177_at	AT2G37580		zinc finger (C3HC4-type RING finger) family protein	up
267178_at	AT2G37750		unknown protein	up
247277_at	AT5G64420		DNA polymerase V family	down
247889_at	AT5G57930	APO2	ACCUMULATION OF PHOTOSYSTEM ONE 2	down
248036_at	AT5G55920		nucleolar protein, putative	down
248123_at	AT5G54720		ankyrin repeat family protein	down
248276_at	AT5G53550	YSL3	YELLOW STRIPE LIKE 3; oligopeptide transporter	down
248703_at	AT5G48430		aspartic-type endopeptidase	down
248873_at	AT5G46450		disease resistance protein (TIR-NBS-LRR class), putative	down
249093_at	AT5G43880		unknown protein	down
249247_at	AT5G42310		pentatricopeptide (PPR) repeat-containing protein	down
249639_at	AT5G36930		disease resistance protein (TIR-NBS-LRR class), putative	down
249900_at	AT5G22640	emb1211	embryo defective 1211	down
250217_at	AT5G14120		nodulin family protein	down
250480_at	AT5G10290		leucine-rich repeat family protein / protein kinase family protein	down
251178_at	AT3G63440	CKX6	CYTOKININ OXIDASE/DEHYDROGENASE 6; cytokinin dehydrogenase	down
251264_at	AT3G62120		tRNA synthetase class II (G, H, P and S) family protein	down
251538_at	AT3G58660		60S ribosomal protein-related	down
253493_at	AT4G31820	ENP	ENHANCER OF PINOID; protein binding / signal transducer	down
253533_at	AT4G31590	ATCSLC5	CELLULOSE-SYNTHASE LIKE C5; cellulose synthase/ transferase, transferring glycosyl groups	down
253566_at	AT4G31210		DNA topoisomerase family protein	down
254079_at	AT4G25730		FtsJ-like methyltransferase family protein	down
254384_at	AT4G21870		26.5 kDa class P-related heat shock protein (HSP26.5-P)	down
254409_at	AT4G21400		protein kinase family protein	down
256002_at	AT1G29900	CARB	CARBAMOYL PHOSPHATE SYNTHETASE B; ATP binding / carbamoyl-phosphate synthase/ catalytic	down
256204_at	AT1G50840	POLGAMMA2	polymerase gamma 2; DNA binding / DNA-directed DNA polymerase	down
256207_at	AT1G50920		GTP-binding protein-related	down
256241_at	AT3G12390		nascent polypeptide associated complex alpha chain protein, putative / alpha-NAC, putative	down
256547_at	AT3G14840		leucine-rich repeat family protein / protein kinase family protein	down
256862_at	AT3G23940		dehydratase family	down
257000_at	AT3G14120		similar to hypothetical protein OsJ_033267 [Oryza sativa (japonica cultivar-group)] (GB:EAZ19058.1)	down
257939_at	AT3G19930	STP4	SUGAR TRANSPORTER 4; carbohydrate transmembrane transporter/ monosaccharide transmembrane transporter/ sucrose:hydrogen symporter/ sugar:hydrogen symporter	down
258861_at	AT3G02060		DEAD/DEAH box helicase, putative	down
258884_at	AT3G10050	OMR1	L-O-METHYLTHREONINE RESISTANT 1; L-threonine ammonia-lyase	down
259259_at	AT3G11540	SPY	SPINDLY; protein N-acetylglucosaminyltransferase/ protein binding / transferase, transferring glycosyl groups	down
259671_at	AT1G52290		protein kinase family protein	down
259771_at	AT1G29470		dehydration-responsive protein-related	down
259812_at	AT1G49840		unknown protein	down
259818_at	AT1G49890		unknown protein	down
260285_at	AT1G80560		3-isopropylmalate dehydrogenase, chloroplast, putative	down
260312_at	AT1G63880		disease resistance protein (TIR-NBS-LRR class), putative	down
260425_at	AT1G72440	EDA25	embryo sac development arrest 25	down
260598_at	AT1G55930		CBS domain-containing protein / transporter associated domain-containing protein	down
260815_at	AT1G06950	TIC110	TRANSLOCON AT THE INNER ENVELOPE MEMBRANE OF CHLOROPLASTS 110	down
261498_at	AT1G28440	HSL1	HAESA-Like 1; ATP binding / kinase/ protein serine/threonine kinase	down
261594_at	AT1G33240	AT-GTL1	GT2-LIKE 1; DNA binding / transcription factor	down
261873_at	AT1G11350	SD1-13	S-DOMAIN-1 13; kinase/ protein kinase/ protein serine/threonine kinase	down
261909_at	AT1G80680	SAR3	SUPPRESSOR OF AUXIN RESISTANCE 3; porin	down
261920_at	AT1G65930		isocitrate dehydrogenase, putative / NADP+ isocitrate dehydrogenase, putative	down
262618_at	AT1G06560		NOL1/NOP2/sun family protein	down
262797_at	AT1G20840	TMT1	TONOPLAST MONOSACCHARIDE TRANSPORTER1; carbohydrate transmembrane transporter/ nucleoside transmembrane transporter/ sugar:hydrogen symporter	down
263824_at	AT2G40360		transducin family protein / WD-40 repeat family protein	down
263846_at	AT2G36990	SIGF	RNA POLYMERASE SIGMA-SUBUNIT F; DNA binding / DNA-directed RNA polymerase/ sigma factor/ transcription factor	down
264624_at	AT1G08930	ERD6	EARLY RESPONSE TO DEHYDRATION 6; carbohydrate transmembrane transporter/ sugar transmembrane transporter/ sugar:hydrogen symporter	down
264705_at	AT1G09620		ATP binding / aminoacyl-tRNA ligase/ leucine-tRNA ligase/ nucleotide binding	down
264956_at	AT1G76990	ACR3	ACR3; amino acid binding	down
265175_at	AT1G23480	ATCSLA03	CELLULOSE SYNTHASE-LIKE A3; cellulose synthase/ transferase, transferring glycosyl groups	down
265253_at	AT2G02020		proton-dependent oligopeptide transport (POT) family protein	down
265274_at	AT2G28450		zinc finger (CCCH-type) family protein	down
265412_at	AT2G16640	TOC132	MULTIMERIC TRANSLOCON COMPLEX IN THE OUTER ENVELOPE MEMBRANE 132; transmembrane receptor	down
265884_at	AT2G42320		nucleolar protein gar2-related	down
266127_s_at	AT1G45332		mitochondrial elongation factor, putative	down
266175_at	AT2G02450	ANAC035	Arabidopsis NAC domain containing protein 35; transcription factor	down
266924_at	AT2G45730		eukaryotic initiation factor 3 gamma subunit family protein	down
267034_at	AT2G38310		unknown protein	down
267421_at	AT2G35040		AICARFT/IMPCHase bienzyme family protein	down
267562_at	AT2G39670		radical SAM domain-containing protein	down

## Sheet: Sheet5
Leaf G-protein-independent ABA-regulated genes identified by the linear model that the Boolean approach identifies as
G-protein-dependent ABA-regulated genes (4 genes). 'up' means ABA upregulation, and 'down' is ABA downregulation.
Probes	AGI #	Gene name	Description	ABA regulation
245501_at	AT4G15620		integral membrane family protein	up
247177_at	AT5G65300		unknown protein	up
247717_at	AT5G59320	LTP3	LIPID TRANSFER PROTEIN 3; lipid binding	up
247694_at	AT5G59750		riboflavin biosynthesis protein, putative	down

## Sheet: Sheet6
Leaf G-protein-dependent ABA-regulated genes identified by the linear model that the Boolean approach identifies
as non-ABA-responsive genes (602 genes). 'up' means ABA upregulation, and 'down' is ABA downregulation.
Probes	AGI #	Gene name	Description	ABA regulation
245067_at	AT2G39780	RNS2	RIBONUCLEASE 2; RNA binding / endoribonuclease/ ribonuclease T2	up
245309_at	AT4G15140		unknown protein	up
245317_at	AT4G15610		integral membrane family protein	up
245385_at	AT4G14020		rapid alkalinization factor (RALF) family protein	up
246214_at	AT4G36988	CPuORF49	Conserved peptide upstream open reading frame 49	up
246222_at	AT4G36900	RAP2.10	related to AP2 10; DNA binding / transcription factor	up
246410_at	246410_at		no_match	up
246495_at	AT5G16200		50S ribosomal protein-related	up
246612_at	AT5G35320		unknown protein	up
246824_at	AT5G26990		drought-responsive family protein	up
246861_at	AT5G25890	IAA28	INDOLE-3-ACETIC ACID INDUCIBLE 28; transcription factor	up
246862_at	AT5G25760	PEX4	PEROXIN4; protein binding / ubiquitin-protein ligase	up
247009_at	AT5G67600		unknown protein	up
247049_at	AT5G66440		unknown protein	up
247287_at	AT5G64230		unknown protein	up
247290_at	AT5G64450		unknown protein	up
247305_at	AT5G63905		unknown protein	up
247318_at	AT5G63990		3'(2'),5'-bisphosphate nucleotidase, putative / inositol polyphosphate 1-phosphatase, putative	up
247375_at	AT5G63135		unknown protein	up
247438_at	AT5G62460		zinc finger (C3HC4-type RING finger) family protein	up
247487_at	AT5G62150		peptidoglycan-binding LysM domain-containing protein	up
247632_at	AT5G60460		sec61beta family protein	up
247656_at	AT5G59890	ADF4	ACTIN DEPOLYMERIZING FACTOR 4; actin binding	up
247708_at	AT5G59550		zinc finger (C3HC4-type RING finger) family protein	up
247712_at	AT5G59300	UBC7	UBIQUITIN CARRIER PROTEIN 7; protein binding / ubiquitin-protein ligase	up
247734_at	AT5G59400		unknown protein	up
247836_at	AT5G57860		ubiquitin family protein	up
247913_at	AT5G57510		unknown protein	up
248014_at	AT5G56340		zinc finger (C3HC4-type RING finger) family protein	up
248139_at	AT5G54970		unknown protein	up
248164_at	AT5G54490	PBP1	PINOID-BINDING PROTEIN 1; calcium ion binding / protein binding	up
248259_at	AT5G53330		similar to hypothetical protein [Vitis vinifera] (GB:CAN66995.1)	up
248292_at	AT5G53030		unknown protein	up
248352_at	AT5G52300	LTI65	LOW-TEMPERATURE-INDUCED 65	up
248524_s_at	AT5G50670		squamosa promoter-binding protein, putative	up
248587_at	AT5G49550		unknown protein	up
248769_at	AT5G47730		SEC14 cytosolic factor, putative / polyphosphoinositide-binding protein, putative	up
248792_at	AT5G47200	ATRAB1A	ATRAB1A; GTP binding	up
248820_at	AT5G47060		senescence-associated protein-related	up
248833_at	AT5G47120	ATBI1	BAX INHIBITOR 1	up
248908_at	AT5G45800	MEE62	maternal effect embryo arrest 62; ATP binding / protein binding / protein kinase/ protein serine/threonine kinase/ protein tyrosine kinase	up
248923_at	AT5G45940	atnudt11	Arabidopsis thaliana Nudix hydrolase homolog 11; hydrolase	up
249068_at	AT5G43980	PDLP1	PLASMODESMATA-LOCATED PROTEIN 1	up
249101_at	AT5G43580		serine-type endopeptidase inhibitor	up
249204_at	AT5G42570		similar to unknown protein [Arabidopsis thaliana] (TAIR:AT1G11905.1)	up
249234_at	AT5G42200		zinc finger (C3HC4-type RING finger) family protein	up
249355_at	AT5G40500		unknown protein	up
249375_at	AT5G40730	AGP24	AGP24	up
249398_at	AT5G40250		zinc finger (C3HC4-type RING finger) family protein	up
249525_at	AT5G38650		proteasome maturation factor UMP1 family protein	up
249767_at	AT5G24090		acidic endochitinase (CHIB1)	up
249838_at	AT5G23460		unknown protein	up
249968_at	AT5G19070		similar to unknown protein [Arabidopsis thaliana] (TAIR:AT1G03260.1)	up
250072_at	AT5G17210		unknown protein	up
250097_at	AT5G17280		unknown protein	up
250129_at	AT5G16450		dimethylmenaquinone methyltransferase family protein	up
250150_at	AT5G14710		similar to unnamed protein product [Vitis vinifera] (GB:CAO14760.1)	up
250335_at	AT5G11650		hydrolase, alpha/beta fold family protein	up
250399_at	AT5G10750		unknown protein	up
250407_at	AT5G10870	ATCM2	chorismate mutase 2	up
250618_at	AT5G07220	ATBAG3	ARABIDOPSIS THALIANA BCL-2-ASSOCIATED ATHANOGENE 3; protein binding	up
250722_at	AT5G06190		unknown protein	up
250866_at	AT5G03905		hesB-like domain-containing protein	up
250921_at	AT5G03460		unknown protein	up
250924_at	AT5G03440		unknown protein	up
250948_at	AT5G03490		UDP-glucoronosyl/UDP-glucosyl transferase family protein	up
251034_at	AT5G02040	PRA1.A1	PRENYLATED RAB ACCEPTOR 1.A1	up
251186_at	AT3G62790		NADH-ubiquinone oxidoreductase-related	up
251194_at	AT3G62920		unknown protein	up
251220_at	AT3G62400		unknown protein	up
251300_at	AT3G61980		serine protease inhibitor, Kazal-type family protein	up
251336_at	AT3G61190	BAP1	BON ASSOCIATION PROTEIN 1; phospholipid binding / protein binding	up
251393_at	AT3G60640	ATG8G	AUTOPHAGY 8G; microtubule binding	up
251492_at	AT3G59280	TXR1	THAXTOMIN A RESISTANT 1	up
251533_at	AT3G58460	ATRBL15	ARABIDOPSIS RHOMBOID-LIKE PROTEIN 15	up
251659_at	AT3G57090	BIGYIN	BIGYIN; binding	up
251722_at	AT3G56200		amino acid transporter family protein	up
251735_at	AT3G56090	ATFER3	ferritin 3; binding / ferric iron binding / oxidoreductase/ transition metal ion binding	up
251930_at	AT3G53780		rhomboid family protein	up
251964_at	AT3G53370		DNA-binding S1FA family protein	up
252009_at	AT3G52800		zinc finger (AN1-like) family protein	up
252012_at	AT3G52730		ubiquinol-cytochrome C reductase UQCRX/QCR9-like family protein	up
252119_at	AT3G51030	ATTRX1	ATTRX1; oxidoreductase, acting on sulfur group of donors, disulfide as acceptor	up
252135_at	AT3G50830	COR413-PM2	(COLD-REGULATED 413-PLASMA MEMBRANE 2)	up
252269_at	AT3G49580	LSU1	RESPONSE TO LOW SULFUR 1	up
252422_at	AT3G47550		zinc finger (C3HC4-type RING finger) family protein	up
252528_at	AT3G46460	UBC13	ubiquitin-conjugating enzyme 13; ubiquitin-protein ligase	up
252565_at	AT3G46000	ADF2	ACTIN DEPOLYMERIZING FACTOR 2; actin binding	up
252676_at	AT3G44280		unknown protein	up
252834_at	AT4G40070		protein binding / zinc ion binding	up
252908_at	AT4G39670		glycolipid binding / glycolipid transporter	up
253053_at	AT4G37470		hydrolase, alpha/beta fold family protein	up
253242_at	AT4G34540		isoflavone reductase family protein	up
253253_at	AT4G34750		auxin-responsive protein, putative / small auxin up RNA (SAUR_E)	up
253271_s_at	AT4G34470	ASK12	ARABIDOPSIS SKP1-LIKE 12; protein binding / ubiquitin-protein ligase	up
253303_at	AT4G33780		similar to unknown protein [Arabidopsis thaliana] (TAIR:AT1G69935.1)	up
253317_at	AT4G33960		unknown protein	up
253364_at	AT4G33160		ubiquitin-protein ligase	up
253374_at	AT4G33140		unknown protein	up
253582_at	AT4G30670		unknown protein	up
253636_at	AT4G30500		unknown protein	up
253640_at	AT4G30630		unknown protein	up
253693_at	AT4G29670		thioredoxin family protein	up
253766_at	AT4G28770		similar to unknown protein [Arabidopsis thaliana] (TAIR:AT2G20230.1)	up
253832_at	AT4G27654		unknown protein	up
253877_at	AT4G27435		unknown protein	up
253992_at	AT4G26060		unknown protein	up
253994_at	AT4G26080	ABI1	ABA INSENSITIVE 1; calcium ion binding / protein serine/threonine phosphatase	up
254077_at	AT4G25640		MATE efflux family protein	up
254161_at	AT4G24370		unknown protein	up
254190_at	AT4G23885		unknown protein	up
254380_at	254380_at		no_match	up
254603_at	AT4G19050		protein binding	up
254624_at	AT4G18580		unknown protein	up
254641_at	AT4G18800	ATRABA1D	ARABIDOPSIS RAB GTPASE HOMOLOG A1D; GTP binding	up
254761_at	AT4G13195	CLE44	CLAVATA3/ESR-RELATED 44	up
254765_at	AT4G13270		unknown protein	up
254919_at	AT4G11360	RHA1B	RHA1B; protein binding / zinc ion binding	up
255360_at	AT4G03960		tyrosine specific protein phosphatase family protein	up
255477_at	AT4G02370		unknown protein	up
255553_at	AT4G01960		unknown protein	up
255577_at	AT4G01410		harpin-induced family protein / HIN1 family protein / harpin-responsive family protein	up
255816_at	AT2G33470	GLTP1	glycolipid transfer protein 1; glycolipid binding / glycolipid transporter	up
255941_at	AT1G20350	ATTIM17-1	ATTIM17-1; P-P-bond-hydrolysis-driven protein transmembrane transporter/ protein transporter	up
256009_at	AT1G19210		AP2 domain-containing transcription factor, putative	up
256157_at	AT1G13580	LAG13	LAG1 LONGEVITY ASSURANCE HOMOLOG 3	up
256235_at	AT3G12490		cysteine protease inhibitor, putative / cystatin, putative	up
256236_at	AT3G12350		F-box family protein	up
256414_at	AT3G11200	AL2	ALFIN-LIKE 2; DNA binding / methylated histone residue binding	up
256453_at	AT1G75270	DHAR2	DEHYDROASCORBATE REDUCTASE 2; glutathione binding / glutathione dehydrogenase (ascorbate)	up
256576_at	AT3G28210	PMZ	PMZ; zinc ion binding	up
256627_at	AT3G19970		unknown protein	up
256674_at	AT3G52360		unknown protein	up
256723_at	AT2G34160		nucleic acid binding	up
256785_at	AT3G13720	PRA8	PRA8	up
256829_at	AT3G22850		unknown protein	up
256838_at	AT3G22950	ATARFC1	ADP-ribosylation factor C1; GTP binding	up
257126_at	AT3G20060	UBC19	ubiquitin-conjugating enzyme19; ubiquitin-protein ligase	up
257154_at	AT3G27210		unknown protein	up
257214_at	AT3G15040		unknown protein	up
257518_at	AT3G03880		unknown protein	up
257522_at	AT3G08990		yippee family protein	up
257545_at	AT3G23200		unknown protein	up
257571_at	AT3G16870		zinc finger (GATA type) family protein	up
257675_at	AT3G20310	ERF7	ETHYLINE RESPONSE FACTOR 7; DNA binding / protein binding / transcription factor/ transcription repressor	up
257713_at	AT3G27380	SDH2-1	SDH2-1; electron carrier/ succinate dehydrogenase	up
257728_at	AT3G18295		unknown protein	up
257731_at	AT3G18430		calcium-binding EF hand family protein	up
257925_at	AT3G23170		unknown protein	up
257956_at	AT3G25400		similar to unnamed protein product [Vitis vinifera] (GB:CAO45250.1)	up
258078_at	AT3G25870		unknown protein	up
258105_at	AT3G23605		UBX domain-containing protein	up
258201_at	AT3G13910		unknown protein	up
258452_at	AT3G22370	AOX1A	ALTERNATIVE OXIDASE 1A; alternative oxidase	up
258501_at	AT3G06780		glycine-rich protein	up
258678_at	AT3G08690	UBC11	UBIQUITIN-CONJUGATING ENZYME 11; ubiquitin-protein ligase	up
258792_at	AT3G04640		glycine-rich protein	up
258793_at	AT3G04780		Encodes a protein with little sequence identity with any other protein of known structure or function. Part of this protein shows a 42% sequence identity with the C-terminal domain of the 32-kD human thioredoxin-like protein.	up
258880_at	AT3G06420	ATG8H	autophagy 8h; microtubule binding	up
259340_at	AT3G03870		unknown protein	up
259405_at	AT1G17744		unknown protein	up
259497_at	AT1G15860		calcium ion binding	up
259506_at	AT1G43900		protein phosphatase 2C, putative / PP2C, putative	up
259611_at	AT1G52280	AtRABG3d	Arabidopsis Rab GTPase homolog G3d; GTP binding	up
259616_at	AT1G47960	C/VIF1	CELL WALL / VACUOLAR INHIBITOR OF FRUCTOSIDASE 1; enzyme inhibitor/ pectinesterase/ pectinesterase inhibitor	up
259626_at	AT1G42990	ATBZIP60	BASIC REGION/LEUCINE ZIPPER MOTIF 60; DNA binding / transcription factor	up
259997_at	AT1G67880		glycosyl transferase family 17 protein	up
260006_at	AT1G68000	ATPIS1	PHOSPHATIDYLINOSITOL SYNTHASE 1; CDP-diacylglycerol-inositol 3-phosphatidyltransferase	up
260065_at	AT1G73760		zinc finger (C3HC4-type RING finger) family protein	up
260135_at	AT1G66400		calmodulin-related protein, putative	up
260171_at	AT1G71910		unknown protein	up
260176_at	AT1G71950		identical protein binding / serine-type endopeptidase	up
260328_at	AT1G80360		aminotransferase class I and II family protein	up
260686_at	AT1G17620		similar to unknown protein [Arabidopsis thaliana] (TAIR:AT5G11890.1)	up
260919_at	260919_at		no_match	up
261193_at	AT1G32920		unknown protein	up
261317_at	AT1G53030		cytochrome c oxidase copper chaperone family protein	up
261470_at	AT1G28370	ERF11	ERF DOMAIN PROTEIN 11; DNA binding / transcription factor/ transcription repressor	up
261482_at	AT1G14530	THH1	TOM THREE HOMOLOG 1; virion binding	up
261487_at	AT1G14340		RNA recognition motif (RRM)-containing protein	up
261530_at	AT1G63460		glutathione peroxidase, putative	up
261564_at	AT1G01720	ATAF1	ATAF1; transcription activator/ transcription factor	up
261576_at	AT1G01070		nodulin MtN21 family protein	up
261739_at	AT1G47750	PEX11A	PEROXIN 11A	up
261745_at	AT1G08500		plastocyanin-like domain-containing protein	up
262313_at	AT1G70900		unknown protein	up
262559_at	AT1G31300		similar to unknown protein [Arabidopsis thaliana] (TAIR:AT4G19645.2)	up
262615_at	AT1G13950	ELF5A-1	EUKARYOTIC ELONGATION FACTOR 5A-1; translation initiation factor	up
262639_at	AT1G62820		calmodulin, putative	up
262876_at	AT1G64750	ATDSS1(I)	ARABIDOPSIS THALIANA DELETION OF SUV3 SUPRESSOR 1(I)	up
262877_at	AT1G64850		calcium-binding EF hand family protein	up
262959_at	AT1G54290		eukaryotic translation initiation factor SUI1, putative	up
263370_at	AT2G20500		unknown protein	up
263398_at	AT2G31680	AtRABA5d	Arabidopsis Rab GTPase homolog A5d; GTP binding	up
263404_s_at	AT2G04090		MATE efflux family protein	up
263515_at	AT2G21640		Encodes a protein of unknown function that is a marker for oxidative stress response.	up
263555_at	AT2G16460		metal ion binding	up
264003_at	AT2G22475	GEM	GL2-EXPRESSION MODULATOR	up
264004_at	AT2G22425		peptidase	up
264017_s_at	AT2G21190		ER lumen protein retaining receptor family protein	up
264022_at	AT2G21185		unknown protein	up
264059_at	AT2G31305	INH3	INHIBITOR-3	up
264089_at	AT2G31200	ADF6	ACTIN DEPOLYMERIZING FACTOR 6; actin binding	up
264220_at	AT1G60430	ARPC3	actin-related protein C3; structural molecule	up
264619_at	AT2G17760		aspartyl protease family protein	up
264627_at	AT1G65520	ECI1	DELTA(3), DELTA(2)-ENOYL COA ISOMERASE 1; carnitine racemase/ catalytic/ dodecenoyl-CoA delta-isomerase	up
264680_at	AT1G65510		unknown protein	up
264725_at	AT1G22885		unknown protein	up
264758_at	AT1G61340		F-box family protein	up
265012_at	AT1G24470		short-chain dehydrogenase/reductase (SDR) family protein	up
265023_at	AT1G24440		protein binding / zinc ion binding	up
265230_s_at	ATMG00480		Encodes subunit 8 of the mitochondrial F(O) ATP synthase complex	up
265276_at	AT2G28400		unknown protein	up
265358_at	AT2G16710		hesB-like domain-containing protein	up
265482_at	AT2G15780		glycine-rich protein	up
265634_at	AT2G25530		AFG1-like ATPase family protein	up
265637_at	AT2G27490	ATCOAE	ATCOAE; ATP binding / dephospho-CoA kinase	up
265648_at	AT2G27500		glycosyl hydrolase family 17 protein	up
265670_s_at	AT2G32190		unknown protein	up
265674_at	265674_at		no_match	up
265797_at	AT2G35710		glycogenin glucosyltransferase (glycogenin)-related	up
265841_at	AT2G35710		glycogenin glucosyltransferase (glycogenin)-related	up
265909_at	AT2G25720		unknown protein	up
266064_at	AT2G18780		F-box family protein	up
266094_at	AT2G37975		similar to unknown protein [Arabidopsis thaliana] (TAIR:AT3G54085.1)	up
266138_at	AT2G28060		protein kinase-related	up
266181_at	AT2G02390	ATGSTZ1	ARABIDOPSIS THALIANA GLUTATHIONE S-TRANSFERASE ZETA 1; catalytic/ glutathione transferase	up
266261_at	AT2G27580		zinc finger (AN1-like) family protein	up
266322_at	AT2G46690		auxin-responsive family protein	up
266342_at	AT2G01540		C2 domain-containing protein	up
266371_at	AT2G41410		calmodulin, putative	up
266456_at	AT2G22770	NAI1	NAI1; DNA binding / transcription factor	up
266545_at	AT2G35290		unknown protein	up
266550_s_at	AT2G35090		unknown protein	up
266747_at	AT2G02870		kelch repeat-containing F-box family protein	up
266958_at	AT2G34630		geranyl diphosphate synthase, putative / GPPS, putative / dimethylallyltransferase, putative / prenyl transferase, putative	up
267038_at	AT2G38480		integral membrane protein, putative	up
267072_at	267072_at		no_match	up
267073_at	AT2G41160		ubiquitin-associated (UBA)/TS-N domain-containing protein	up
267323_at	AT2G19340		membrane protein, putative	up
267336_at	AT2G19310		similar to HSP18.2 (HEAT SHOCK PROTEIN 18.2) [Arabidopsis thaliana] (TAIR:AT5G59720.1)	up
267342_at	AT2G44520	COX10	cytochrome c oxidase 10; prenyltransferase/ protoheme IX farnesyltransferase	up
267484_at	AT2G02760	ATUBC2	UBIQUITING-CONJUGATING ENZYME 2; ubiquitin-protein ligase	up
267514_at	AT2G45630		oxidoreductase family protein	up
267592_at	AT2G39710		aspartyl protease family protein	up
267611_at	AT2G26660	SPX2	SPX DOMAIN GENE 2	up
244984_at	ATCG00800		encodes a chloroplast ribosomal protein S3, a constituent of the small subunit of the ribosomal complex	down
245098_at	AT2G40940	ERS1	ETHYLENE RESPONSE SENSOR 1; ethylene binding / protein histidine kinase/ receptor	down
245117_at	AT2G41560	ACA4	AUTO-INHIBITED CA(2+)-ATPASE, ISOFORM 4; calcium-transporting ATPase/ calmodulin binding	down
245179_at	AT5G12400		PHD finger transcription factor, putative	down
245216_at	AT4G16143	IMPA-2	IMPORTIN ALPHA ISOFORM 2; binding / protein transporter	down
245387_at	AT4G17520		nuclear RNA-binding protein, putative	down
245431_at	AT4G17080		MORN (Membrane Occupation and Recognition Nexus) repeat-containing protein /phosphatidylinositol-4-phosphate 5-kinase-related	down
245460_at	AT4G16990	RLM3	RESISTANCE TO LEPTOSPHAERIA MACULANS 3; ATP binding / transmembrane receptor	down
245482_at	245482_at		unknown protein	down
245821_at	AT1G26270		phosphatidylinositol 3- and 4-kinase family protein	down
246088_at	AT5G20600		similar to unnamed protein product [Vitis vinifera] (GB:CAO43199.1)	down
246095_at	AT5G19310		homeotic gene regulator, putative	down
246112_at	AT5G20200		nucleoporin-related	down
246191_at	AT5G20890		chaperonin, putative	down
246213_at	AT4G36480	ATLCB1	LONG-CHAIN BASE1; protein binding / serine C-palmitoyltransferase	down
246295_at	AT3G56690	CIP111	CAM INTERACTING PROTEIN 111; ATPase/ calmodulin binding	down
246322_at	AT1G16680		DNAJ heat shock N-terminal domain-containing protein / S-locus protein, putative	down
246487_at	AT5G16030		unknown protein	down
246509_at	AT5G16715	EMB2247	embryo defective 2247; ATP binding / aminoacyl-tRNA ligase/ nucleotide binding / valine-tRNA ligase	down
246516_at	AT5G15740		unknown protein	down
246654_s_at	AT5G35220	EGY1	ETHYLENE-DEPENDENT GRAVITROPISM-DEFICIENT AND YELLOW-GREEN 1; metalloendopeptidase	down
246845_at	AT5G26710		glutamate-tRNA ligase, putative / glutamyl-tRNA synthetase, putatuve / GluRS, putative	down
246946_at	AT5G25070		unknown protein	down
247220_at	AT5G64960		CDKC2 (Cyclin dependent kinase group C 2); kinase	down
247232_at	AT5G64940	ATATH13	ATATH13; transporter	down
247309_at	AT5G63940		protein kinase family protein	down
247465_at	AT5G62190	PRH75	PRH75; ATP-dependent helicase/ DEAD/H-box RNA helicase binding	down
247580_at	AT5G61330		rRNA processing protein-related	down
247611_at	AT5G60710		zinc finger (C3HC4-type RING finger) family protein	down
247741_at	AT5G58960	GIL1	GRAVITROPIC IN THE LIGHT	down
247826_at	AT5G58480		glycosyl hydrolase family 17 protein	down
247829_at	AT5G58520		protein kinase family protein	down
247838_at	AT5G57990	UBP23	UBIQUITIN-SPECIFIC PROTEASE 23; ubiquitin thiolesterase/ ubiquitin-specific protease	down
247841_at	AT5G58040	ATFIP1[V]	Arabidopsis homolog of yeast Fip1 [V]; RNA binding / protein binding	down
247870_at	AT5G57580		calmodulin-binding protein	down
247990_at	AT5G56360		calmodulin-binding protein	down
248027_at	AT5G55630	ATKCO1	ATKCO1; calcium-activated potassium channel/ ion channel/ outward rectifier potassium channel	down
248037_at	AT5G55930	OPT1	OLIGOPEPTIDE TRANSPORTER 1; oligopeptide transporter	down
248095_at	AT5G55230	ATMAP65-1	MICROTUBULE-ASSOCIATED PROTEINS 65-1; microtubule binding	down
248223_at	AT5G53620		unknown protein	down
248303_at	AT5G53170	FTSH11	FtsH protease 11; ATP-dependent peptidase/ ATPase/ metallopeptidase	down
248326_at	AT5G52820		WD-40 repeat family protein / notchless protein, putative	down
248418_at	AT5G51660	CPSF160	CPSF160; nucleic acid binding	down
248447_at	AT5G51120	PABN1	POLYADENYLATE-BINDING PROTEIN 1; RNA binding / poly(A) binding / protein binding	down
248453_at	AT5G51340		unknown protein	down
248465_at	AT5G51200		unknown protein	down
248529_at	AT5G50000		protein kinase, putative	down
248573_at	AT5G49720	ATGH9A1	ARABIDOPSIS THALIANA GLYCOSYL HYDROLASE 9A1; cellulase/ hydrolase, hydrolyzing O-glycosyl compounds	down
248656_at	AT5G48460		fimbrin-like protein, putative	down
248773_at	AT5G47820	FRA1	FRAGILE FIBER 1; microtubule motor	down
248815_at	AT5G46920		intron maturase, type II family protein	down
248984_at	AT5G45140	NRPC2	NRPC2; DNA binding / DNA-directed RNA polymerase/ ribonucleoside binding	down
248994_at	AT5G45250	RPS4	RESISTANT TO P. SYRINGAE 4; receptor	down
249045_at	AT5G44380		FAD-binding domain-containing protein	down
249193_at	AT5G42480	ARC6	ACCUMULATION AND REPLICATION OF CHLOROPLASTS 6; protein binding	down
249200_at	AT5G42540	XRN2	EXORIBONUCLEASE 2; 5'-3' exonuclease/ 5'-3' exoribonuclease/ nucleic acid binding	down
249315_at	AT5G41190		similar to hypothetical protein [Vitis vinifera] (GB:CAN66411.1)	down
249378_at	AT5G40450		unknown protein	down
249396_at	AT5G40200	DegP9	DegP protease 9; catalytic/ protein binding / serine-type endopeptidase/ serine-type peptidase	down
249506_at	AT5G38880		unknown protein	down
249528_at	AT5G38720		unknown protein	down
249672_at	AT5G35910		3'-5' exonuclease domain-containing protein / helicase and RNase D C-terminal domain-containing protein / HRDC domain-containing protein	down
249690_at	AT5G36210		serine-type peptidase	down
249985_at	AT5G18500		protein kinase family protein	down
250009_at	AT5G18440		unknown protein	down
250031_at	AT5G18240	MYR1	MYb-related protein 1; transcription factor	down
250084_at	AT5G17240	SDG40	SET DOMAIN GROUP 40	down
250164_at	AT5G15280		pentatricopeptide (PPR) repeat-containing protein	down
250192_at	AT5G14520		pescadillo-related	down
250203_at	AT5G13980		glycosyl hydrolase family 38 protein	down
250291_at	AT5G13280	AK-LYS1	ASPARTATE KINASE 1; aspartate kinase	down
250429_at	AT5G10470		kinesin motor protein-related	down
250436_at	AT5G10350		polyadenylate-binding protein family protein / PABP family protein	down
250486_at	AT5G09672	CPuORF21	Conserved peptide upstream open reading frame 21	down
250531_at	AT5G08650		GTP-binding protein LepA, putative	down
250656_at	AT5G06970		similar to unknown protein [Arabidopsis thaliana] (TAIR:AT2G20010.2)	down
250692_at	AT5G06560		unknown protein	down
250711_at	AT5G06110		DNAJ heat shock N-terminal domain-containing protein / cell division protein-related	down
250757_at	AT5G05980	ATDFB	A. THALIANA DHFS-FPGS HOMOLOG B; tetrahydrofolylpolyglutamate synthase	down
250761_at	AT5G06050		dehydration-responsive protein-related	down
250784_at	AT5G05480		unknown protein	down
250836_at	AT5G04560	DME	DEMETER; DNA N-glycosylase/ DNA-(apurinic or apyrimidinic site) lyase	down
250852_at	AT5G04670		similar to nucleic acid binding [Arabidopsis thaliana] (TAIR:AT4G32620.1)	down
250856_at	AT5G04810		pentatricopeptide (PPR) repeat-containing protein	down
250885_at	AT5G03910	ATATH12	ATATH12; ATPase, coupled to transmembrane movement of substances / transporter	down
251071_at	AT5G01950		ATP binding / kinase/ protein serine/threonine kinase	down
251083_at	AT5G01590		unknown protein	down
251149_at	AT3G62940		OTU-like cysteine protease family protein	down
251160_at	AT3G63240		endonuclease/exonuclease/phosphatase family protein	down
251269_at	AT3G62360		carbohydrate binding	down
251331_s_at	AT3G61650	TUBG1	GAMMA-TUBULIN; GTP binding / GTPase/ structural molecule	down
251351_s_at	AT3G61030		C2 domain-containing protein	down
251495_at	AT3G59020		binding / protein transporter	down
251628_at	AT3G57290	EIF3E	EUKARYOTIC TRANSLATION INITIATION FACTOR 3E; translation initiation factor	down
251641_at	AT3G57470		peptidase M16 family protein / insulinase family protein	down
251800_at	AT3G55510	RBL	REBELOTE	down
251837_s_at	AT3G55200		splicing factor, putative	down
251841_at	AT3G54980		pentatricopeptide (PPR) repeat-containing protein	down
252031_at	AT3G52140		tetratricopeptide repeat (TPR)-containing protein	down
252066_at	AT3G51550	FER	FERONIA; kinase/ protein kinase	down
252174_at	AT3G50690		leucine-rich repeat family protein	down
252239_at	AT3G49990		similar to unnamed protein product [Vitis vinifera] (GB:CAO61051.1)	down
252305_at	AT3G49240	emb1796	embryo defective 1796; ATP binding	down
252362_at	AT3G48500		RNA binding	down
252516_at	AT3G46100	ATHRS1	HISTIDYL-TRNA SYNTHETASE 1; histidine-tRNA ligase	down
252764_at	AT3G42790	AL3	ALFIN-LIKE 3; DNA binding / methylated histone residue binding	down
252886_at	AT4G39350	CESA2	CELLULOSE SYNTHASE A2; cellulose synthase/ transferase, transferring glycosyl groups	down
252904_at	AT4G39620	EMB2453	embryo defective 2453	down
253089_at	AT4G36290		ATP-binding region, ATPase-like domain-containing protein	down
253197_at	AT4G35250		vestitone reductase-related	down
253208_at	AT4G34830		binding	down
253209_at	AT4G34830		binding	down
253248_at	AT4G34670		40S ribosomal protein S3A (RPS3aB)	down
253267_at	AT4G34100		protein binding / zinc ion binding	down
253336_at	AT4G33250	EIF3K	EUKARYOTIC TRANSLATION INITIATION FACTOR 3K; translation initiation factor	down
253388_at	AT4G32910		similar to nucleoporin [Lotus japonicus] (GB:BAF45348.1)	down
253485_at	AT4G31800	WRKY18	WRKY18; transcription factor	down
253555_at	AT4G31080		unknown protein	down
253577_at	AT4G31080		unknown protein	down
253605_at	AT4G30991		binding	down
253702_at	AT4G29900	ACA10	AUTOINHIBITED CA(2+)-ATPASE 10; calcium-transporting ATPase/ calmodulin binding	down
253881_at	AT4G27640		importin beta-2 subunit family protein	down
253912_at	253912_at		no_match	down
253923_at	AT4G27060	TOR1	TORTIFOLIA 1; microtubule binding	down
253928_at	AT4G26720	PPX1	PROTEIN PHOSPHATASE X 1; protein serine/threonine phosphatase	down
253996_at	AT4G26110	NAP1;1	NUCLEOSOME ASSEMBLY PROTEIN1;1; DNA binding	down
254035_at	AT4G25970	PSD3	phosphatidylserine decarboxylase 3; phosphatidylserine decarboxylase	down
254045_at	AT4G25880	APUM6	Arabidopsis Pumilio 6; RNA binding / binding	down
254148_at	AT4G24280	cpHsc70-1	chloroplast heat shock protein 70-1; ATP binding	down
254238_at	AT4G23540		binding	down
254243_at	AT4G23210		protein kinase family protein	down
254386_at	AT4G21960	PRXR1	PRXR1; electron carrier/ heme binding / peroxidase	down
254483_at	AT4G20740		pentatricopeptide (PPR) repeat-containing protein	down
254527_at	AT4G19610		RNA binding / nucleic acid binding / nucleotide binding	down
254549_at	AT4G19880		similar to unknown protein [Arabidopsis thaliana] (TAIR:AT5G45020.1)	down
254553_at	AT4G19530		disease resistance protein (TIR-NBS-LRR class), putative	down
254623_at	AT4G18480	CHLI1	CHLI1; ATPase/ magnesium chelatase	down
254680_at	AT4G18130	PHYE	PHYTOCHROME DEFECTIVE E; G-protein coupled photoreceptor/ protein histidine kinase/ signal transducer	down
254732_at	AT4G13750		ATP binding	down
254965_at	AT4G11090		unknown protein	down
254994_at	AT4G10760	MTA	MRNA ADENOSINE METHYLASE; S-adenosylmethionine-dependent methyltransferase/ methyltransferase	down
255116_at	AT4G08850		kinase	down
255277_at	AT4G04890	PDF2	PROTODERMAL FACTOR 2; DNA binding / transcription factor	down
255380_at	AT4G03560	ATTPC1	TWO-PORE CHANNEL 1; calcium channel/ voltage-gated calcium channel	down
255482_at	AT4G02510	TOC159	TRANSLOCON AT THE OUTER ENVELOPE MEMBRANE OF CHLOROPLASTS 159; transmembrane receptor	down
255492_at	AT4G02680	EOL1	ETO1-LIKE 1; binding / protein binding	down
255501_at	AT4G02400		similar to U3 ribonucleoprotein (Utp) family protein [Arabidopsis thaliana] (TAIR:AT5G08600.1)	down
255540_at	AT4G01800		preprotein translocase secA subunit, putative	down
255600_s_at	AT4G01020		helicase domain-containing protein / IBR domain-containing protein / zinc finger protein-related	down
255611_at	AT4G01210		transferase, transferring glycosyl groups	down
255623_at	AT4G01310		ribosomal protein L5 family protein	down
255636_at	AT4G00730	ANL2	ANTHOCYANINLESS 2; transcription factor/ transcription regulator	down
255749_at	AT1G31970	STRS1	STRESS RESPONSE SUPPRESSOR 1; ATP binding / ATP-dependent helicase/ helicase/ nucleic acid binding	down
256036_at	AT1G07110	F2KP	FRUCTOSE-2,6-BISPHOSPHATASE; fructose-2,6-bisphosphate 2-phosphatase	down
256094_at	AT1G20780	SAUL1	SENESCENCE-ASSOCIATED E3 UBIQUITIN LIGASE 1; ubiquitin-protein ligase	down
256140_at	AT1G48650		helicase domain-containing protein	down
256173_at	AT1G51730		RWD domain-containing protein	down
256288_at	AT3G12270	PRMT3	PROTEIN ARGININE METHYLTRANSFERASE 3; methyltransferase/ zinc ion binding	down
256480_at	AT1G33410	SAR1	suppressor of auxin resistance1	down
256482_at	AT1G31420	FEI1	FEI 1; ATP binding / kinase/ protein serine/threonine kinase	down
256769_at	AT3G13690		protein kinase family protein	down
256835_at	AT3G22890	APS1	ATP SULFURYLASE 1; sulfate adenylyltransferase (ATP)	down
256836_at	AT3G22960	PKP-ALPHA	PKP-ALPHA; pyruvate kinase	down
256882_at	AT3G26420	ATRZ-1A	ATRZ-1A; RNA binding / nucleotide binding	down
256967_at	AT3G21060		transducin family protein / WD-40 repeat family protein	down
257178_at	AT3G13070		CBS domain-containing protein / transporter associated domain-containing protein	down
257219_at	AT3G14930	HEME1	HEME1; uroporphyrinogen decarboxylase	down
257248_at	AT3G24150		unknown protein	down
257291_at	AT3G15590		DNA-binding protein, putative	down
257431_at	AT2G36360		kelch repeat-containing protein	down
257499_at	AT1G63850		PRLI-interacting factor-related	down
257652_at	AT3G16810	APUM24	Arabidopsis Pumilio 24; RNA binding / binding	down
257702_at	AT3G12670	emb2742	embryo defective 2742; CTP synthase/ catalytic	down
257717_at	AT3G18390	EMB1865	embryo defective 1865; RNA binding	down
257734_at	AT3G18370	ATSYTF	ATSYTF	down
257895_at	AT3G16950	LPD1	LIPOAMIDE DEHYDROGENASE 1; dihydrolipoyl dehydrogenase	down
257938_at	AT3G19820	DWF1	DWARF 1; calmodulin binding / catalytic	down
257963_at	AT3G19840		FF domain-containing protein / WW domain-containing protein	down
258027_at	AT3G19515		binding	down
258109_at	AT3G23640	HGL1	heteroglycan glucosidase 1; hydrolase, hydrolyzing O-glycosyl compounds	down
258125_s_at	AT3G23530		cyclopropane fatty acid synthase, putative / CPA-FA synthase, putative	down
258148_s_at	AT3G18090	NRPD2b	NRPD2b; DNA binding / DNA-directed RNA polymerase/ ribonucleoside binding	down
258193_at	AT3G29090		pectinesterase family protein	down
258202_at	AT3G13940		DNA binding / DNA-directed RNA polymerase	down
258214_at	AT3G17970		atToc64-III (Arabidopsis thaliana translocon at the outer membrane of chloroplasts 64-III); binding / carbon-nitrogen ligase, with glutamine as amido-N-donor	down
258359_s_at	AT3G14415		(S)-2-hydroxy-acid oxidase, peroxisomal, putative / glycolate oxidase, putative / short chain alpha-hydroxy acid oxidase, putative	down
258365_s_at	AT5G11880		diaminopimelate decarboxylase, putative / DAP carboxylase, putative	down
258390_at	AT3G15410		leucine-rich repeat family protein	down
258505_at	AT3G06530		binding	down
258601_at	AT3G02760		ATP binding / aminoacyl-tRNA ligase/ histidine-tRNA ligase/ nucleotide binding	down
258804_at	AT3G04760		pentatricopeptide (PPR) repeat-containing protein	down
258934_at	AT3G10140	RECA3	recA homolog 3; ATP binding / DNA binding / DNA-dependent ATPase/ nucleoside-triphosphatase/ nucleotide binding	down
258966_at	AT3G10690		DNA gyrase subunit A family protein	down
259048_at	AT3G03380	DegP7	DegP protease 7; catalytic/ protein binding / serine-type endopeptidase/ serine-type peptidase	down
259056_at	AT3G03420		Ku70-binding family protein	down
259117_at	AT3G01320	SNL1	SIN3-LIKE 1	down
259118_at	AT3G01310		acid phosphatase/ oxidoreductase/ transition metal ion binding	down
259123_at	AT3G02200		proteasome family protein	down
259132_at	AT3G02250		unknown protein	down
259172_at	AT3G03630	CS26	CS26; cysteine synthase	down
259248_at	AT3G07770		ATP binding	down
259272_at	AT3G01290		band 7 family protein	down
259311_at	AT3G05060		SAR DNA-binding protein, putative	down
259367_at	AT1G69070		binding	down
259513_at	AT1G12430	ARK3	ARMADILLO REPEAT KINESIN 3; ATP binding / binding / microtubule motor	down
259519_at	AT1G12270		stress-inducible protein, putative	down
259633_at	AT1G56500		haloacid dehalogenase-like hydrolase family protein	down
259646_at	AT1G55350	DEK1	DEFECTIVE KERNEL 1; calcium-dependent cysteine-type endopeptidase/ cysteine-type endopeptidase	down
259717_at	AT1G61010	CPSF73-I	CLEAVAGE AND POLYADENYLATION SPECIFICITY FACTOR 73-I; protein binding	down
259759_at	AT1G77550		protein binding / tubulin-tyrosine ligase	down
259835_at	AT1G52160	TRZ3	TRNASE Z 3; 3'-tRNA processing endoribonuclease/ catalytic	down
259848_at	AT1G72180		leucine-rich repeat transmembrane protein kinase, putative	down
259960_at	AT1G53710		hydrolase/ protein serine/threonine phosphatase	down
259994_at	AT1G68130	AtIDD14	Arabidopsis thaliana Indeterminate(ID)-Domain 14; nucleic acid binding / transcription factor/ zinc ion binding	down
260049_at	AT1G29940	NRPA2	NRPA2; DNA binding / DNA-directed RNA polymerase/ ribonucleoside binding	down
260236_at	AT1G74470		geranylgeranyl reductase	down
260292_at	AT1G63680	MURE	MURE; ATP binding / acid-amino acid ligase/ ligase	down
260296_at	AT1G63750		ATP binding / nucleoside-triphosphatase/ nucleotide binding / protein binding	down
260316_at	AT1G63810		similar to unnamed protein product [Vitis vinifera] (GB:CAO22840.1)	down
260343_at	AT1G69200		kinase	down
260364_at	AT1G70560	TAA1	TRYPTOPHAN AMINOTRANSFERASE OF ARABIDOPSIS 1; L-alanine:2-oxoglutarate aminotransferase	down
260384_at	AT1G74040	IMS1	2-ISOPROPYLMALATE SYNTHASE 1; 2-isopropylmalate synthase	down
260401_at	AT1G69840		band 7 family protein	down
260404_at	AT1G69950		transposable element gene	down
260446_at	AT1G72420		similar to auxin-induced-related / indole-3-acetic acid induced-related [Arabidopsis thaliana] (TAIR:AT1G17350.1)	down
260496_at	AT2G41700		ATPase, coupled to transmembrane movement of substances / amino acid transmembrane transporter	down
260511_at	AT1G51570		C2 domain-containing protein	down
260525_at	AT2G47250		RNA helicase, putative	down
260595_at	AT1G55890		pentatricopeptide (PPR) repeat-containing protein	down
260614_at	AT1G53390		ATPase, coupled to transmembrane movement of substances	down
260619_at	AT1G08110		lactoylglutathione lyase, putative / glyoxalase I, putative	down
260629_at	AT1G62330		unknown protein	down
260641_at	AT1G53200		unknown protein	down
260663_at	AT1G19520	NFD5	NUCLEAR FUSION DEFECTIVE 5	down
260670_at	AT1G19520	NFD5	NUCLEAR FUSION DEFECTIVE 5	down
260785_at	AT1G06200		serine-type peptidase	down
260800_at	AT1G78240	TSD2	TUMOROUS SHOOT DEVELOPMENT 2; methyltransferase	down
260817_at	AT1G06900		catalytic/ metal ion binding / metalloendopeptidase/ zinc ion binding	down
260824_at	AT1G06720		similar to unknown protein [Arabidopsis thaliana] (TAIR:AT1G42440.1)	down
260868_at	AT1G43860		transcription factor	down
260974_at	AT1G53440		leucine-rich repeat family protein / protein kinase family protein	down
261078_at	AT1G07320	RPL4	RPL4; poly(U) binding / structural constituent of ribosome	down
261204_s_at	AT1G12920	ERF1-2	EUKARYOTIC RELEASE FACTOR 1-2; translation release factor	down
261314_at	AT1G52980		GTP-binding family protein	down
261400_at	AT1G79630		protein phosphatase 2C family protein / PP2C family protein	down
261402_at	AT1G79670	RFO1	RESISTANCE TO FUSARIUM OXYSPORUM 1; kinase	down
261434_at	AT1G07650		leucine-rich repeat transmembrane protein kinase, putative	down
261480_at	AT1G14280	PKS2	PHYTOCHROME KINASE SUBSTRATE 2	down
261616_at	AT1G33060		no apical meristem (NAM) family protein	down
261663_at	AT1G18330	EPR1	EARLY-PHYTOCHROME-RESPONSIVE1; DNA binding / transcription factor	down
261667_at	AT1G18460		lipase family protein	down
261668_at	AT1G18500	MAML-4	METHYLTHIOALKYLMALATE SYNTHASE-LIKE 4; 2-isopropylmalate synthase	down
261762_at	AT1G15510		pentatricopeptide (PPR) repeat-containing protein	down
261801_at	AT1G30520	AAE14	Acyl-Activating Enzyme 14; AMP binding / o-succinylbenzoate-CoA ligase	down
261845_at	AT1G15960	NRAMP6	NRAMP6; inorganic anion transmembrane transporter/ metal ion transmembrane transporter	down
261885_at	AT1G80930		MIF4G domain-containing protein / MA3 domain-containing protein	down
261970_at	AT1G65960	GAD2	GLUTAMATE DECARBOXYLASE 2; calmodulin binding / glutamate decarboxylase	down
262024_at	AT1G35620	ATPDIL5-2	PDI-LIKE 5-2; protein disulfide isomerase	down
262038_at	AT1G35580	CINV1	cytosolic invertase 1; beta-fructofuranosidase	down
262064_at	AT1G56070	LOS1	LOS1; copper ion binding / translation elongation factor/ translation factor, nucleic acid binding	down
262066_at	AT1G79950		helicase-related	down
262082_s_at	AT1G56140		leucine-rich repeat family protein / protein kinase family protein	down
262155_at	AT1G52420		glycosyl transferase family 1 protein	down
262207_at	AT1G74850	PTAC2	PLASTID TRANSCRIPTIONALLY ACTIVE2	down
262230_at	AT1G68560	XYL1	ALPHA-XYLOSIDASE 1; alpha-N-arabinofuranosidase/ hydrolase, hydrolyzing O-glycosyl compounds / xylan 1,4-beta-xylosidase	down
262272_at	AT1G42440		similar to unknown protein [Arabidopsis thaliana] (TAIR:AT1G06720.1)	down
262316_at	AT2G48120	PAC	PALE CRESS	down
262483_at	AT1G17220	FUG1	fu-gaeri1; translation initiation factor	down
262557_at	AT1G31330	PSAF	photosystem I subunit F	down
262586_at	AT1G15480		DNA binding	down
262648_at	AT1G14030		ribulose-1,5 bisphosphate carboxylase oxygenase large subunit N-methyltransferase, putative	down
262705_at	AT1G16260		protein kinase family protein	down
262728_at	AT1G75820	CLV1	CLAVATA 1; ATP binding / kinase/ protein serine/threonine kinase/ receptor signaling protein serine/threonine kinase	down
262754_at	AT1G16350		inosine-5'-monophosphate dehydrogenase, putative	down
262793_at	AT1G13110	CYP71B7	CYP71B7; electron carrier/ heme binding / iron ion binding / monooxygenase/ oxygen binding	down
262859_at	AT1G64790		binding	down
262890_at	AT1G14850	NUP155	NUP155; nucleocytoplasmic transporter	down
262937_at	AT1G79560	FTSH12	FTSH PROTEASE 12; ATP-dependent peptidase/ ATPase/ metallopeptidase	down
262941_at	AT1G79490	EMB2217	embryo defective 2217	down
262964_at	AT1G54380		spliceosome protein-related	down
263077_at	AT2G17510	EMB2763	EMBRYO DEFECTIVE 2763; RNA binding / ribonuclease	down
263085_at	AT2G16090		zinc finger protein-related	down
263114_at	AT1G03130	PSAD-2	photosystem I subunit D-2	down
263163_at	AT1G03160	FZL	FZO-LIKE; GTP binding / GTPase/ thiamin-phosphate diphosphorylase	down
263220_at	AT1G30610	emb2279	embryo defective 2279	down
263375_s_at	AT2G20530	ATPHB1	PROHIBITIN 1	down
263457_at	AT2G22300	SR1	SIGNAL RESPONSIVE 1; calmodulin binding / transcription regulator	down
263471_at	AT2G31890	RAP	RAP	down
263483_at	AT2G04030	CR88	CR88; ATP binding	down
263557_at	AT2G16400	BLH7	bell1-like homeodomain 7; DNA binding / transcription factor	down
263558_at	AT2G16380		SEC14 cytosolic factor family protein / phosphoglyceride transfer family protein	down
263564_s_at	AT2G15400	NRPE3B	NRPE3B; DNA binding / DNA-directed RNA polymerase/ protein dimerization	down
263591_at	AT2G01910	ATMAP65-6	ATMAP65-6; microtubule binding	down
263662_at	AT1G04430		dehydration-responsive protein-related	down
263696_at	AT1G31230	AK-HSDH I	ASPARTATE KINASE-HOMOSERINE DEHYDROGENASE I; aspartate kinase/ homoserine dehydrogenase	down
263762_at	AT2G21380		kinesin motor protein-related	down
263766_at	AT2G21440		RNA recognition motif (RRM)-containing protein	down
263802_at	AT2G40430		Identical to Uncharacterized protein At2g40430 [Arabidopsis Thaliana] (GB:O22892;GB:Q93XZ8)	down
263904_at	AT2G36380	PDR6	PDR6; ATPase, coupled to transmembrane movement of substances	down
263943_at	AT2G35800		mitochondrial substrate carrier family protein	down
264048_at	AT2G22400		NOL1/NOP2/sun family protein	down
264069_at	AT2G28000	CPN60A	CHAPERONIN-60ALPHA; ATP binding / protein binding	down
264076_at	AT2G28540		nucleic acid binding / nucleotide binding / protein binding / zinc ion binding	down
264101_at	AT1G79000	HAC1	HISTONE ACETYLTRANSFERASE OF THE CBP FAMILY 1; H3/H4 histone acetyltransferase/ histone acetyltransferase/ transcription cofactor	down
264131_at	AT1G79150		binding	down
264156_at	AT1G65280		heat shock protein binding	down
264177_at	AT1G02150		pentatricopeptide (PPR) repeat-containing protein	down
264212_at	AT1G22660		tRNA-nucleotidyltransferase, putative / tRNA adenylyltransferase, putative	down
264394_at	AT1G11860		aminomethyltransferase, putative	down
264397_at	264397_at		no_match	down
264421_at	AT1G43170	ARP1	ARABIDOPSIS RIBOSOMAL PROTEIN 1; structural constituent of ribosome	down
264471_at	AT1G67120		ATP binding / ATPase/ nucleoside-triphosphatase/ nucleotide binding / transcription factor binding	down
264529_at	AT1G30820		CTP synthase, putative / UTP--ammonia ligase, putative	down
264615_at	AT1G04590		similar to EMB1417 (EMBRYO DEFECTIVE 1417) [Arabidopsis thaliana] (TAIR:AT4G21190.1)	down
264700_at	AT1G70100		unknown protein	down
264790_at	AT2G17820	ATHK1	histidine kinase 1; histidine phosphotransfer kinase/ osmosensor/ protein histidine kinase	down
264806_at	AT1G08610		pentatricopeptide (PPR) repeat-containing protein	down
264818_at	AT1G03530	NAF1	NUCLEAR ASSEMBLY FACTOR 1	down
264841_at	AT1G03740		ATP binding / kinase/ protein kinase/ protein serine/threonine kinase	down
264885_s_at	AT1G61190		disease resistance protein (CC-NBS-LRR class), putative	down
264900_at	AT1G23080	PIN7	PIN-FORMED 7; auxin efflux transmembrane transporter/ auxin:hydrogen symporter/ transporter	down
264913_at	AT1G60770		pentatricopeptide (PPR) repeat-containing protein	down
265076_at	AT1G55490	CPN60B	CHAPERONIN 60 BETA; ATP binding / protein binding	down
265136_at	AT1G51270		structural molecule/ transmembrane receptor	down
265225_at	AT2G36720		PHD finger transcription factor, putative	down
265596_at	AT2G20020	CAF1	CAF1; RNA splicing factor, transesterification mechanism	down
265940_at	AT2G19480	NAP1;2	NUCLEOSOME ASSEMBLY PROTEIN 1;2; DNA binding	down
265946_s_at	AT2G19520		FVE; metal ion binding	down
265974_at	265974_at		no_match	down
265991_at	AT2G24120	SCA3	SCABRA 3; DNA binding / DNA-directed RNA polymerase	down
266018_at	AT2G18710	SCY1	SecY Homolog 1; P-P-bond-hydrolysis-driven protein transmembrane transporter	down
266055_at	AT2G40650		pre-mRNA splicing factor PRP38 family protein	down
266057_at	AT2G40660		tRNA-binding region domain-containing protein	down
266099_at	AT2G38040	CAC3	CAC3; acetyl-CoA carboxylase	down
266184_s_at	AT3G54700		carbohydrate transmembrane transporter/ phosphate transmembrane transporter/ sugar:hydrogen symporter	down
266207_at	AT2G27680		aldo/keto reductase family protein	down
266231_at	AT2G02220	PSKR1	PHYTOSULFOKIN RECEPTOR 1; ATP binding / peptide receptor/ protein serine/threonine kinase	down
266268_at	AT2G29510		unknown protein	down
266302_at	AT2G27050	EIL1	ETHYLENE-INSENSITIVE3-LIKE 1; transcription factor/ transcription regulator	down
266314_at	AT2G27040	AGO4	ARGONAUTE 4; nucleic acid binding	down
266466_at	AT2G47790		transducin family protein / WD-40 repeat family protein	down
266554_s_at	AT2G46290		eukaryotic translation initiation factor 3 subunit 2, putative / eIF-3 beta, putative / eIF3i, putative	down
266575_at	AT2G24060		translation initiation factor 3 (IF-3) family protein	down
266617_at	AT2G29670		binding	down
266892_at	AT2G26080	AtGLDP2	Arabidopsis thaliana glycine decarboxylase P-protein 2; ATP binding / glycine dehydrogenase (decarboxylating)	down
266896_at	AT2G45810		DEAD/DEAH box helicase, putative	down
266957_at	AT2G34640	PTAC12	PLASTID TRANSCRIPTIONALLY ACTIVE12	down
266990_at	AT2G39190	ATATH8	ATATH8; transporter	down
267030_at	AT2G38440	SCAR2	SCAR HOMOLOG 2	down
267044_at	AT2G34357		binding	down
267083_at	AT2G41100	TCH3	TOUCH 3; calcium ion binding	down
267102_at	AT2G41500	EMB2776	EMB2776; nucleotide binding	down
267233_s_at	AT2G43910		thiol methyltransferase, putative	down
267381_at	AT2G26190		calmodulin-binding family protein	down
267524_at	AT2G30600		BTB/POZ domain-containing protein	down
267530_at	AT2G41890		curculin-like (mannose-binding) lectin family protein / PAN domain-containing protein	down

## Sheet: Sheet7
Leaf G-protein-dependent ABA-regulated genes identified by both the Boolean approach and the linear model
(206 genes). 'up' means ABA upregulation, and 'down' is ABA downregulation.
Probes	AGI #	Gene name	Description	ABA regulation
245064_at	AT2G39725		complex 1 family protein / LVR family protein	up
245363_at	AT4G15120		VQ motif-containing protein	up
245390_at	AT4G17650		aromatic-rich family protein	up
245523_at	AT4G15910	ATDI21	ARABIDOPSIS THALIANA DROUGHT-INDUCED 21	up
246125_at	AT5G19875		unknown protein	up
246744_at	AT5G27760		hypoxia-responsive family protein	up
246779_at	AT5G27520	PNC2	PEROXISOMAL ADENINE NUCLEOTIDE CARRIER 2; ADP transmembrane transporter/ ATP transmembrane transporter/ binding	up
246987_at	AT5G67300	MYBR1	MYB DOMAIN PROTEIN R1; DNA binding / transcription factor	up
247006_at	AT5G67490		unknown protein	up
247102_at	AT5G66550		Maf family protein	up
247125_at	AT5G66070		zinc finger (C3HC4-type RING finger) family protein	up
247215_at	AT5G64905	PROPEP3	Elicitor peptide 3 precursor	up
247431_at	AT5G62520	SRO5	SIMILAR TO RCD ONE 5; NAD+ ADP-ribosyltransferase	up
247486_at	AT5G62140		unknown protein	up
247511_at	AT5G62040		brother of FT and TFL1 protein (BFT)	up
247699_at	AT5G59840		Ras-related GTP-binding family protein	up
249377_at	AT5G40690		similar to unknown protein [Arabidopsis thaliana] (TAIR:AT2G41730.1)	up
249583_at	AT5G37770	TCH2	TOUCH 2; calcium ion binding	up
249822_at	AT5G23710		DNA binding / DNA-directed RNA polymerase	up
249928_at	AT5G22250		CCR4-NOT transcription complex protein, putative	up
250279_at	AT5G13200		GRAM domain-containing protein / ABA-responsive protein-related	up
250316_at	AT5G12140	ATCYS1	A. thaliana cystatin-1; cysteine-type endopeptidase inhibitor	up
250449_at	AT5G10830		embryo-abundant protein-related	up
250485_at	AT5G09990	PROPEP5	Elicitor peptide 5 precursor	up
251074_at	AT5G01800		saposin B domain-containing protein	up
251372_at	AT3G60520		unknown protein	up
252739_at	AT3G43250		cell cycle control protein-related	up
252822_at	AT4G39955		hydrolase, alpha/beta fold family protein	up
253060_at	AT4G37710		VQ motif-containing protein	up
253114_at	AT4G35860	ATGB2	GTP-BINDING 2; GTP binding	up
254276_at	AT4G22820		zinc finger (AN1-like) family protein	up
254702_at	AT4G17940		binding	up
254853_at	AT4G12080		DNA-binding family protein	up
255142_at	AT4G08390	SAPX	STROMAL ASCORBATE PEROXIDASE; L-ascorbate peroxidase	up
255243_at	AT4G05590		unknown protein	up
255301_at	AT4G04800		methionine sulfoxide reductase domain-containing protein / SeIR domain-containing protein	up
255554_at	AT4G01897		unknown protein	up
255960_at	AT1G22140		unknown protein	up
256014_at	AT1G19200		senescence-associated protein-related	up
256145_at	AT1G48750		protease inhibitor/seed storage/lipid transfer protein (LTP) family protein	up
258158_at	AT3G17790	PAP17	PAP17; acid phosphatase/ phosphatase/ protein serine/threonine phosphatase	up
258321_at	AT3G22840	ELIP1	EARLY LIGHT-INDUCABLE PROTEIN; chlorophyll binding	up
259675_at	AT1G77710		Identical to Probable ubiquitin-fold modifier 1 precursor [Arabidopsis Thaliana] (GB:Q9CA23)	up
259701_at	AT1G77770		protein binding / zinc ion binding	up
259922_at	AT1G72770	HAB1	HOMOLOGY TO ABI1; catalytic/ protein serine/threonine phosphatase	up
260439_at	AT1G68340		unknown protein	up
261315_at	AT1G53170	ERF8	ERF8; DNA binding / transcription factor/ transcription repressor	up
261721_at	AT1G08480		unknown protein	up
261749_at	AT1G76180	ERD14	EARLY RESPONSE TO DEHYDRATION 14; calcium ion binding	up
262452_at	AT1G11210		unknown protein	up
262918_at	AT1G65000		unknown protein	up
263073_at	AT2G17500		auxin efflux carrier family protein	up
263661_at	AT1G04290		thioesterase family protein	up
265354_at	AT2G16700	ADF5	ACTIN DEPOLYMERIZING FACTOR 5; actin binding	up
265510_at	AT2G05630		autophagy 8d (APG8d)	up
265539_at	AT2G15830		unknown protein	up
266150_s_at	AT2G12290		similar to protein binding / zinc ion binding [Arabidopsis thaliana] (TAIR:AT4G19700.1)	up
266503_at	AT2G47780		rubber elongation factor (REF) protein-related	up
244937_at	ATCG01110		Encodes the 49KDa plastid NAD(P)H dehydrogenase subunit H protein	down
245007_at	ATCG00350		Encodes psaA protein comprising the reaction center for photosystem I along with psaB protein	down
245565_at	AT4G14605		mitochondrial transcription termination factor-related / mTERF-related	down
245644_at	AT1G25320		leucine-rich repeat transmembrane protein kinase, putative	down
245704_at	AT5G04290	KTF1	KOW DOMAIN-CONTAINING TRANSCRIPTION FACTOR 1; nucleotide binding	down
246031_at	AT5G21160		La domain-containing protein / proline-rich family protein	down
246111_at	AT5G20170		unknown protein	down
246170_at	AT5G32450		RNA recognition motif (RRM)-containing protein	down
246180_at	AT5G20840		phosphoinositide phosphatase family protein	down
246231_at	AT4G37080		unknown protein	down
246313_at	AT1G31920		pentatricopeptide (PPR) repeat-containing protein	down
246768_at	AT5G27400		unknown protein	down
246818_at	AT5G27270	EMB976	EMBRYO DEFECTIVE 976	down
247157_at	AT5G65770	LINC4	LITTLE NUCLEI4	down
247272_at	AT5G64300	ATGCH	ATGCH; 3,4-dihydroxy-2-butanone-4-phosphate synthase/ GTP cyclohydrolase II	down
247370_at	AT5G63320		similar to unknown protein [Arabidopsis thaliana] (TAIR:AT2G22795.1)	down
247377_at	AT5G63180		pectate lyase family protein	down
247567_at	AT5G61190		zinc finger protein-related	down
247588_at	AT5G60640	ATPDIL1-4	PDI-LIKE 1-4; protein disulfide isomerase	down
247823_at	AT5G58450		binding	down
247977_at	AT5G56850		unknown protein	down
248158_at	AT5G54440		unknown protein	down
248737_at	AT5G48120		binding	down
249156_s_at	AT5G43490		unknown protein	down
249271_at	AT5G41790	CIP1	COP1-INTERACTIVE PROTEIN 1; protein binding	down
249372_at	AT5G40760	G6PD6	GLUCOSE-6-PHOSPHATE DEHYDROGENASE 6; glucose-6-phosphate dehydrogenase	down
249542_at	AT5G38140	NF-YC12	NUCLEAR FACTOR Y, SUBUNIT C12; DNA binding / transcription factor	down
249546_at	AT5G38150	PMI15	plastid movement impaired 15	down
249785_at	AT5G24300	SSI1	SUPPRESSOR OF SALICYLIC ACID INSENSITIVITY 1; starch synthase/ transferase, transferring glycosyl groups	down
249821_at	AT5G23690		polynucleotide adenylyltransferase family protein	down
249827_at	AT5G23330		riboflavin biosynthesis protein-related	down
249953_at	AT5G18960	FRS12	FAR1-related sequence 12; zinc ion binding	down
250004_at	AT5G18750		DNAJ heat shock N-terminal domain-containing protein	down
250063_at	AT5G17880	CSA1	constitutive shade-avoidance1; ATP binding / transmembrane receptor	down
250087_at	AT5G17270		tetratricopeptide repeat (TPR)-containing protein	down
250220_at	AT5G14210		leucine-rich repeat transmembrane protein kinase, putative	down
250222_at	AT5G14050		transducin family protein / WD-40 repeat family protein	down
250243_at	AT5G13630	GUN5	GENOMES UNCOUPLED 5; magnesium chelatase	down
250257_at	AT5G13770		pentatricopeptide (PPR) repeat-containing protein	down
250461_at	AT5G10010		unknown protein	down
250729_at	AT5G06460	ATUBA2	ATUBA2; ubiquitin activating enzyme/ ubiquitin-protein ligase	down
251242_at	AT3G61860	RSP31	RSP31; RNA binding / nucleic acid binding / nucleotide binding	down
251278_at	AT3G61780	emb1703	embryo defective 1703	down
251383_at	AT3G60740	TTN1	TITAN 1; tubulin binding	down
251496_at	AT3G59040		pentatricopeptide (PPR) repeat-containing protein	down
251669_at	AT3G57180		GTP binding	down
252392_s_at	AT3G47890		ubiquitin thiolesterase/ zinc ion binding	down
252441_at	AT3G46780	PTAC16	PLASTID TRANSCRIPTIONALLY ACTIVE 16; binding / catalytic	down
252485_at	AT3G46530	RPP13	RECOGNITION OF PERONOSPORA PARASITICA 13; ATP binding	down
252576_s_at	AT3G45450		Clp amino terminal domain-containing protein	down
252960_at	AT4G38750		unknown protein	down
252968_at	AT4G38890		dihydrouridine synthase family protein	down
253062_at	AT4G37590	NPY5	NAKED PINS IN YUC MUTANTS 5; protein binding / signal transducer	down
253092_at	AT4G37380		pentatricopeptide (PPR) repeat-containing protein	down
253429_at	AT4G32420		peptidyl-prolyl cis-trans isomerase cyclophilin-type family protein	down
253495_at	AT4G31850	PGR3	PROTON GRADIENT REGULATION 3	down
253547_at	AT4G30950	FAD6	FATTY ACID DESATURASE 6; omega-6 fatty acid desaturase	down
253648_at	AT4G29940	PRHA	PATHOGENESIS RELATED HOMEODOMAIN PROTEIN A; protein binding / sequence-specific DNA binding / transcription activator/ transcription factor	down
253686_at	AT4G29750		RNA binding	down
253758_at	AT4G29060	emb2726	embryo defective 2726; RNA binding / translation elongation factor	down
253876_at	AT4G27430	CIP7	COP1-INTERACTING PROTEIN 7; transcription activator	down
254019_at	AT4G26190		similar to unknown protein [Arabidopsis thaliana] (TAIR:AT2G36550.1)	down
254081_at	AT4G25660		unknown protein	down
254218_at	AT4G23740		leucine-rich repeat transmembrane protein kinase, putative	down
254944_at	AT4G10930		unknown protein	down
255328_at	AT4G04350	EMB2369	EMBRYO DEFECTIVE 2369; ATP binding / aminoacyl-tRNA ligase/ leucine-tRNA ligase/ nucleotide binding	down
255650_s_at	AT5G37190	CIP4	COP1-interacting protein 4; transcription cofactor	down
255656_at	AT4G00990		transcription factor jumonji (jmjC) domain-containing protein	down
255720_at	AT1G32060	PRK	PHOSPHORIBULOKINASE; ATP binding / phosphoribulokinase/ protein binding	down
255762_at	AT1G16710	HAC12	histone acetyltransferase of the CBP family 12; H3/H4 histone acetyltransferase/ histone acetyltransferase/ transcription cofactor	down
255829_at	AT2G40540	KT2	POTASSIUM TRANSPORTER 2; potassium ion transmembrane transporter	down
255913_at	AT1G66980		protein kinase family protein / glycerophosphoryl diester phosphodiesterase family protein	down
256025_at	AT1G58370	RXF12	ARABIDOPSIS THALIANA XYLANASE 1; endo-1,4-beta-xylanase/ hydrolase, hydrolyzing O-glycosyl compounds	down
256230_at	AT3G12340		FK506 binding / peptidyl-prolyl cis-trans isomerase	down
256343_at	AT1G72090		radical SAM domain-containing protein / TRAM domain-containing protein	down
256905_at	AT3G23990	HSP60	HEAT SHOCK PROTEIN 60; ATP binding	down
256982_at	AT3G13460	ECT2	ECT2; protein binding	down
257044_at	AT3G19720	ARC5	ACCUMULATION AND REPLICATION OF CHLOROPLAST 5; GTP binding / GTPase	down
257176_s_at	AT3G23530		cyclopropane fatty acid synthase, putative / CPA-FA synthase, putative	down
257311_at	AT3G26570	PHT2;1	PHOSPHATE TRANSPORTER 2;1; low affinity phosphate transmembrane transporter	down
257759_at	AT3G23070		RNA binding	down
257803_at	AT3G18790		similar to hypothetical protein [Vitis vinifera] (GB:CAN60270.1)	down
257902_at	AT3G28450		leucine-rich repeat transmembrane protein kinase, putative	down
257932_at	AT3G17040	HCF107	HIGH CHLOROPHYLL FLUORESCENT 107; binding	down
258122_at	AT3G14570	ATGSL04	glucan synthase-like 4; 1,3-beta-glucan synthase/ transferase, transferring glycosyl groups	down
258333_at	AT3G16000	MFP1	MAR BINDING FILAMENT-LIKE PROTEIN 1; DNA binding	down
258334_at	AT3G16010		pentatricopeptide (PPR) repeat-containing protein	down
258472_at	AT3G06080		unknown protein	down
258696_at	AT3G09650	HCF152	HIGH CHLOROPHYLL FLUORESCENCE 152; mRNA binding	down
258997_at	AT3G01810		similar to nucleolar protein gar2-related [Arabidopsis thaliana] (TAIR:AT2G42320.1)	down
259113_at	AT3G05510		phospholipid/glycerol acyltransferase family protein	down
259202_at	AT3G09100		mRNA capping enzyme family protein	down
259504_at	AT1G15690	AVP1	AVP1; ATPase/ hydrogen-translocating pyrophosphatase	down
259637_at	AT1G52260	ATPDIL1-5	PDI-LIKE 1-5; protein disulfide isomerase	down
259672_at	AT1G68990		DNA-directed RNA polymerase, mitochondrial (RPOMT)	down
259731_at	AT1G77460		binding	down
259920_at	AT1G72550		tRNA synthetase beta subunit family protein	down
260031_at	AT1G68790	LINC3	LITTLE NUCLEI3	down
260250_at	AT1G74260	PUR4	purine biosynthesis 4; ATP binding / catalytic/ phosphoribosylformylglycinamidine synthase	down
260531_at	AT2G47240		long-chain-fatty-acid--CoA ligase family protein / long-chain acyl-CoA synthetase family protein	down
260585_at	AT2G43650	EMB2777	EMBRYO DEFECTIVE 2777	down
260921_at	AT1G21540		AMP-binding protein, putative	down
261031_at	AT1G17360		COP1-interacting protein-related	down
261049_at	AT1G01430		unknown protein	down
261202_at	AT1G12910	ATAN11	ANTHOCYANIN11; nucleotide binding	down
261435_at	AT1G07615		GTP binding	down
261451_at	AT1G21060		unknown protein	down
261479_at	AT1G14380	IQD28	IQ67 DOMAIN PROTEIN 28; calmodulin binding	down
261547_at	AT1G63500		ATP binding / binding / protein kinase/ protein serine/threonine kinase/ protein tyrosine kinase	down
261552_at	AT1G63430		leucine-rich repeat transmembrane protein kinase, putative	down
262176_at	AT1G74960	FAB1	FATTY ACID BIOSYNTHESIS 1; 3-oxoacyl-[acyl-carrier-protein] synthase/ fatty-acid synthase	down
262209_at	AT1G74720		C2 domain-containing protein	down
262345_at	AT1G64180		intracellular protein transport protein USO1-related	down
262473_at	AT1G50250	FTSH1	FtsH protease 1; ATP-dependent peptidase/ ATPase/ metallopeptidase	down
262570_at	AT1G15200		protein-protein interaction regulator family protein	down
262577_at	AT1G15290		binding	down
262645_at	AT1G62750	SCO1	SNOWY COTYLEDON 1; ATP binding / translation elongation factor/ translation factor, nucleic acid binding	down
262668_at	AT1G62830	LDL1	LSD1-LIKE1; amine oxidase/ electron carrier/ oxidoreductase	down
262775_at	AT1G13000		unknown protein	down
262841_at	AT1G14810		semialdehyde dehydrogenase family protein	down
262847_at	AT1G14840	ATMAP70-4	microtubule-associated proteins 70-4; microtubule binding	down
263000_at	AT1G54350		ABC transporter family protein	down
263053_at	AT2G13440		glucose-inhibited division family A protein	down
263101_s_at	AT2G05250		DNAJ heat shock N-terminal domain-containing protein	down
263322_at	AT2G04270	RNEE/G	RNASE E/G-LIKE; endoribonuclease	down
263435_at	AT2G28600		ATP binding / ATP-dependent helicase/ nucleic acid binding	down
263448_at	AT2G31660	SAD2	SUPER SENSITIVE TO ABA AND DROUGHT2; binding / protein transporter	down
263586_at	AT2G25350		phox (PX) domain-containing protein	down
263600_at	AT2G16390	DRD1	DEFECTIVE IN RNA-DIRECTED DNA METHYLATION 1; ATP binding / DNA binding / helicase/ nucleic acid binding	down
263666_at	AT1G04510		transducin family protein / WD-40 repeat family protein	down
263804_at	AT2G40270		protein kinase family protein	down
263987_at	AT2G42690		lipase, putative	down
263989_at	AT2G42880	ATMPK20	ATMPK20; MAP kinase	down
264663_at	AT1G09970	LRR XI-23	LRR XI-23; ATP binding / kinase/ protein kinase/ protein serine/threonine kinase	down
264782_at	AT1G08810	MYB60	myb domain protein 60; DNA binding / transcription factor	down
265092_at	AT1G03910		similar to unnamed protein product [Vitis vinifera] (GB:CAO62957.1)	down
265340_at	AT2G18330		AAA-type ATPase family protein	down
265864_at	AT2G01750	ATMAP70-3	microtubule-associated proteins 70-3; microtubule binding	down
266288_s_at	AT2G29200	APUM1	Arabidopsis Pumilio 1; RNA binding / binding	down
266410_at	AT2G38770	EMB2765	EMBRYO DEFECTIVE 2765	down
266509_at	AT2G47940	DEGP2	DEGP2; serine-type endopeptidase/ serine-type peptidase	down
266856_at	AT2G26910	PDR4	PLEIOTROPIC DRUG RESISTANCE 4; ATPase, coupled to transmembrane movement of substances	down
267126_s_at	AT2G23600	ACL	ACETONE-CYANOHYDRIN LYASE; hydrolase	down
267211_at	AT2G44065		ribosomal protein L2 family protein	down
267310_at	AT2G34680	AIR9	AIR9; protein binding	down
267346_at	AT2G39940	COI1	CORONATINE INSENSITIVE 1; protein binding / ubiquitin-protein ligase	down
267539_at	AT2G42030		zinc finger (C3HC4-type RING finger) family protein	down
267610_at	AT2G26650	AKT1	ARABIDOPSIS K TRANSPORTER 1; cyclic nucleotide binding / inward rectifier potassium channel	down

## Sheet: Sheet8
Leaf G-protein-dependent ABA-regulated genes identified by the Boolean approach that the linear model identifies as
non-ABA-responsive genes (198 genes). 'up' means ABA upregulation, and 'down' is ABA downregulation.
Probes	AGI #	Gene name	Description	ABA regulation
245361_at	AT4G17790		similar to unknown protein [Arabidopsis thaliana] (TAIR:AT1G71940.1)	up
245514_at	245514_at		no_match	up
246203_at	AT4G36610		hydrolase, alpha/beta fold family protein	up
248678_at	AT5G48870	SAD1	SUPERSENSITIVE TO ABA AND DROUGHT 1; RNA binding	up
249085_at	AT5G44170		similar to Expressed protein [Arabidopsis thaliana] (TAIR:AT1G08125.1)	up
249087_at	AT5G44210	ERF9	ERF DOMAIN PROTEIN 9; DNA binding / transcription factor/ transcription repressor	up
249910_at	AT5G22630	ADT5	arogenate dehydratase 5; arogenate dehydratase/ prephenate dehydratase	up
250098_at	AT5G17350		unknown protein	up
250454_at	AT5G09830		BolA-like family protein	up
250676_at	AT5G06320	NHL3	NHL3	up
250923_at	AT5G03455	CDC25	CDC25; arsenate reductase/ protein tyrosine phosphatase	up
250925_at	AT5G03370		acylphosphatase family	up
251240_at	AT3G62450		unknown protein	up
252421_at	AT3G47540		chitinase, putative	up
252524_at	AT3G46430		unknown protein	up
252603_at	AT3G45050		unknown protein	up
252652_at	AT3G44720	ADT4	arogenate dehydratase 4; arogenate dehydratase/ prephenate dehydratase	up
253422_at	AT4G32240		unknown protein	up
254083_at	AT4G24920		protein transport protein SEC61 gamma subunit, putative	up
255021_at	AT4G10330		glycine-rich protein	up
256755_at	AT3G25600		calcium ion binding	up
256839_at	AT3G22930		calmodulin, putative	up
257228_at	AT3G27890	NQR	NADPH:QUINONE OXIDOREDUCTASE; FMN reductase	up
257811_at	AT3G25280		proton-dependent oligopeptide transport (POT) family protein	up
258391_at	AT3G15420		unknown protein	up
258821_at	AT3G07230		wound-responsive protein-related	up
259583_at	AT1G28070		protein binding	up
259706_at	AT1G77540		H3/H4 histone acetyltransferase	up
260226_at	AT1G74660	MIF1	MINI ZINC FINGER 1; DNA binding / transcription factor	up
260264_at	AT1G68500		unknown protein	up
260506_at	AT1G47210		cyclin family protein	up
261019_at	AT1G26470		similar to Os05g0512500 [Oryza sativa (japonica cultivar-group)] (GB:NP_001056022.1)	up
261489_at	AT1G14450		unknown protein	up
261700_at	AT1G32690		unknown protein	up
261791_at	AT1G16170		unknown protein	up
262273_at	262273_at		no_match	up
262745_at	AT1G28600		lipase, putative	up
263635_at	263635_at		no_match	up
264070_at	AT2G27960	CKS1	CYCLIN-DEPENDENT KINASE-SUBUNIT 1; cyclin-dependent protein kinase/ protein binding	up
264579_at	AT1G05205		unknown protein	up
264708_at	AT1G09740		ethylene-responsive protein, putative	up
267239_at	AT2G02510		unknown protein	up
244979_at	ATCG00750		30S chloroplast ribosomal protein S11	down
244980_at	ATCG00760		encodes a chloroplast ribosomal protein L36, a constituent of the large subunit of the ribosomal complex	down
244981_at	ATCG00770		chloroplast 30S ribosomal protein S8	down
245025_at	ATCG00130		ATPase F subunit.	down
245088_at	AT2G39850		identical protein binding / serine-type endopeptidase	down
245242_at	AT1G44446	CH1	CHLORINA 1; chlorophyllide a oxygenase	down
245256_at	AT4G15090	FAR1	FAR-RED IMPAIRED RESPONSE 1; transcription activator/ transcription factor	down
245283_at	AT4G13980	AT-HSFA5	AT-HSFA5; DNA binding / transcription factor	down
245709_at	AT5G04320		similar to unknown protein [Arabidopsis thaliana] (TAIR:AT3G10440.1)	down
245773_at	AT1G30290		unknown protein	down
245863_s_at	AT1G58060		helicase domain-containing protein	down
246062_at	AT5G19330		armadillo/beta-catenin repeat family protein / BTB/POZ domain-containing protein	down
246533_at	AT5G15880		unknown protein	down
246554_at	AT5G15450	CLPB3	CASEIN LYTIC PROTEINASE B3; ATP binding / ATPase/ nucleoside-triphosphatase/ nucleotide binding / protein binding	down
246924_at	AT5G25060		RNA recognition motif (RRM)-containing protein	down
247185_at	AT5G65460		kinesin motor protein-related	down
247222_at	AT5G64840	ATGCN5	A. THALIANA GENERAL CONTROL NON-REPRESSIBLE 5; transporter	down
247428_at	AT5G62600		transportin-SR-related	down
247468_at	AT5G62000	ARF2	AUXIN RESPONSE FACTOR 2; protein binding / transcription factor	down
247525_at	AT5G61380	TOC1	TIMING OF CAB EXPRESSION 1; transcription regulator/ two-component response regulator	down
247629_at	AT5G60410	SIZ1	SIZ1; DNA binding / SUMO ligase	down
248081_at	AT5G55390	EDM2	EDM2; transcription factor	down
248133_at	AT5G54850		unknown protein	down
248338_at	AT5G52440	HCF106	HCF106; proton motive force dependent protein transmembrane transporter	down
248369_at	AT5G52040	ATRSP41	ATRSP41; RNA binding / nucleic acid binding / nucleotide binding	down
248497_at	AT5G50380	ATEXO70F1	exocyst subunit EXO70 family protein F1; protein binding	down
248543_at	AT5G50230		nucleotide binding	down
248597_at	AT5G49160	MET1	METHYLTRANSFERASE 1; methyltransferase	down
248694_at	AT5G48340		unknown protein	down
248809_at	AT5G47520	AtRABA5a	Arabidopsis Rab GTPase homolog A5a; GTP binding	down
248901_at	AT5G46410		NLI interacting factor (NIF) family protein	down
248936_at	AT5G45710	RHA1	ROOT HANDEDNESS 1; DNA binding / transcription factor	down
248981_at	AT5G45110	NPR3	NPR1-LIKE PROTEIN 3; protein binding	down
249198_s_at	AT5G42350		kelch repeat-containing F-box family protein	down
249538_at	AT5G38840		forkhead-associated domain-containing protein / FHA domain-containing protein	down
249899_at	AT5G22620		phosphoglycerate/bisphosphoglycerate mutase family protein	down
250021_at	AT5G18190		protein kinase family protein	down
250256_at	AT5G13650		elongation factor family protein	down
250613_at	AT5G07240	IQD24	IQ-domain 24; calmodulin binding	down
250617_at	AT5G07290	AML4	ARABIDOPSIS MEI2-LIKE 4; RNA binding / nucleic acid binding / nucleotide binding	down
250834_at	AT5G04560	DME	DEMETER; DNA N-glycosylase/ DNA-(apurinic or apyrimidinic site) lyase	down
250875_at	AT5G04020		calmodulin binding	down
251146_at	AT3G63520	CCD1	CAROTENOID CLEAVAGE DIOXYGENASE 1; 9-cis-epoxycarotenoid dioxygenase	down
251467_at	AT3G59470		far-red impaired responsive family protein / FAR1 family protein	down
251520_at	AT3G59410		protein kinase family protein	down
251786_at	AT3G55270	MKP1	MITOGEN-ACTIVATED PROTEIN KINASE PHOSPHATASE 1; MAP kinase tyrosine/serine/threonine phosphatase	down
251851_at	AT3G54670	TTN8	TITAN8; ATP binding / transporter	down
252016_at	AT3G52950		CBS domain-containing protein / octicosapeptide/Phox/Bemp1 (PB1) domain-containing protein	down
252100_at	AT3G51110		crooked neck protein, putative / cell cycle protein, putative	down
252112_at	AT3G51580		unknown protein	down
252162_at	AT3G50590		nucleotide binding	down
252443_at	AT3G46960		ATP binding / ATP-dependent helicase/ helicase/ hydrolase, acting on acid anhydrides, in phosphorus-containing anhydrides / nucleic acid binding	down
252588_at	AT3G45630		RNA recognition motif (RRM)-containing protein	down
253030_at	AT4G38180	FRS5	FAR1-related sequence 5; zinc ion binding	down
253037_at	AT4G38270	GAUT3	Galacturonosyltransferase 3; polygalacturonate 4-alpha-galacturonosyltransferase/ transferase, transferring glycosyl groups	down
253185_at	AT4G35240		unknown protein	down
253335_at	AT4G33500		protein phosphatase 2C-related / PP2C-related	down
253780_at	AT4G28400		protein phosphatase 2C, putative / PP2C, putative	down
253977_at	AT4G26630		GTP binding / RNA binding	down
254194_at	AT4G23980	ARF9	AUXIN RESPONSE FACTOR 9; transcription factor	down
254822_at	AT4G12570	UPL5	UBIQUITIN PROTEIN LIGASE 5; acid-amino acid ligase/ binding / ubiquitin-protein ligase	down
254832_at	AT4G12490		protease inhibitor/seed storage/lipid transfer protein (LTP) family protein	down
255151_at	AT4G08180	ORP1C	OSBP(OXYSTEROL BINDING PROTEIN)-RELATED PROTEIN 1C; oxysterol binding / phosphoinositide binding	down
255441_at	AT4G02570	ATCUL1	ARABIDOPSIS THALIANA CULLIN 1; protein binding	down
255475_at	255475_at		no_match	down
255836_at	AT2G33440		splicing factor family protein	down
256146_at	AT1G48760		delta-ADR (delta-adaptin); binding / clathrin binding / protein binding / protein transporter	down
256229_at	AT1G58200	MSL3	MscS-LIKE 3; ion channel	down
256281_at	AT3G12560	TRFL9	TRF-LIKE 9; DNA bending/ DNA binding / telomeric DNA binding	down
256302_at	AT1G69526		UbiE/COQ5 methyltransferase family protein	down
256541_at	AT1G42540	ATGLR3.3	ATGLR3.3; intracellular ligand-gated ion channel	down
256983_at	AT3G13470		chaperonin, putative	down
257016_at	AT3G28690		protein kinase, putative	down
257046_at	AT3G19740		ATP binding / ATPase/ nucleoside-triphosphatase/ nucleotide binding	down
257653_at	AT3G13225		protein binding	down
257709_at	AT3G27325		hydrolase, acting on ester bonds	down
257826_at	AT3G26730		zinc finger (C3HC4-type RING finger) family protein	down
258154_at	AT3G18210		oxidoreductase, 2OG-Fe(II) oxygenase family protein	down
258206_at	AT3G14010	CID4	CTC-Interacting Domain 4; protein binding	down
258372_at	AT3G14400	UBP25	UBIQUITIN-SPECIFIC PROTEASE 25; ubiquitin thiolesterase/ ubiquitin-specific protease	down
258426_at	AT3G16785	PLDP1	PHOSPHOLIPASE D P1; phospholipase D	down
258476_at	AT3G02400		forkhead-associated domain-containing protein / FHA domain-containing protein / AT hook motif-containing protein	down
258624_at	AT3G02950		similar to unknown protein [Arabidopsis thaliana] (TAIR:AT5G16790.1)	down
258990_at	AT3G08840		D-alanine--D-alanine ligase family	down
259047_at	AT3G03380	DegP7	(DegP protease 7); catalytic/ protein binding / serine-type endopeptidase/ serine-type peptidase	down
259070_at	AT3G11670	DGD1	DIGALACTOSYL DIACYLGLYCEROL DEFICIENT 1; UDP-galactosyltransferase/ galactolipid galactosyltransferase/ transferase, transferring glycosyl groups	down
259074_at	AT3G02130	RPK2	RECEPTOR-LIKE PROTEIN KINASE 2; ATP binding / kinase/ protein serine/threonine kinase	down
259341_at	AT3G03740	ATBPM4	BTB-POZ and MATH domain 4; protein binding	down
259488_at	AT1G15780		unknown protein	down
259603_at	AT1G56500		haloacid dehalogenase-like hydrolase family protein	down
259756_at	AT1G71080		unknown protein	down
260010_at	AT1G68020	ATTPS6	ATTPS6; alpha,alpha-trehalose-phosphate synthase (UDP-forming)/ transferase, transferring glycosyl groups / trehalose-phosphatase	down
260014_at	AT1G68010	HPR	HPR; glycerate dehydrogenase/ poly(U) binding	down
260191_at	AT1G67580		protein kinase family protein	down
260301_at	AT1G80290		glycosyltransferase family protein 47	down
260311_at	AT1G70570		anthranilate phosphoribosyltransferase, putative	down
260939_at	AT1G45180		zinc finger (C3HC4-type RING finger) family protein	down
260989_at	AT1G53450		unknown protein	down
260999_at	AT1G26580		similar to myb family transcription factor / ELM2 domain-containing protein [Arabidopsis thaliana] (TAIR:AT2G03470.1)	down
261034_s_at	AT1G59077		calcium ion binding	down
261133_at	AT1G19715		jacalin lectin family protein	down
261206_at	AT1G12800		S1 RNA-binding domain-containing protein	down
261290_at	AT1G36990		unknown protein	down
261319_at	AT1G53090	SPA4	SPA1-RELATED 4; protein binding / signal transducer	down
261531_at	AT1G63490		transcription factor jumonji (jmjC) domain-containing protein	down
261819_at	AT1G11410		S-locus protein kinase, putative	down
261891_at	AT1G80790		XH/XS domain-containing protein / XS zinc finger domain-containing protein	down
262381_at	AT1G72900		disease resistance protein (TIR-NBS class), putative	down
262485_at	AT1G21730		kinesin-related protein (MKRP1)	down
262553_at	AT1G31360	RECQL2	ARABIDOPSIS RECQ HELICASE L2; 3'-5' DNA helicase/ ATP-dependent helicase/ four-way junction helicase/ protein binding	down
262565_at	AT1G34320		unknown protein	down
262767_at	AT1G13170	ORP1D	OSBP(OXYSTEROL BINDING PROTEIN)-RELATED PROTEIN 1D; oxysterol binding	down
262773_at	AT1G13220	LINC2	LITTLE NUCLEI2	down
262798_at	AT1G20980	SPL14	squamosa promoter binding protein-like 14; DNA binding / transcription activator/ transcription factor	down
262845_at	AT1G14740		unknown protein	down
262879_at	AT1G64860	SIGA	SIGMA FACTOR A; DNA binding / DNA-directed RNA polymerase/ sigma factor/ transcription factor	down
262934_s_at	AT1G16270		protein kinase family protein	down
263110_at	AT1G65220		eIF4-gamma/eIF5/eIF2-epsilon domain-containing protein	down
263112_at	AT1G03080		kinase interacting family protein	down
263136_at	AT1G78580	ATTPS1	TREHALOSE-6-PHOSPHATE SYNTHASE; alpha,alpha-trehalose-phosphate synthase (UDP-forming)/ transferase, transferring glycosyl groups	down
263142_at	AT1G65230		unknown protein	down
263165_at	AT1G03060		WD-40 repeat family protein / beige-related	down
263260_at	AT1G10570	OTS2	OVERLY TOLERANT TO SALT 2; SUMO-specific protease/ cysteine-type peptidase	down
263446_at	AT2G31650	ATX1	ARABIDOPSIS HOMOLOGUE OF TRITHORAX; histone-lysine N-methyltransferase/ phosphatidylinositol-5-phosphate binding	down
263491_at	AT2G42600	ATPPC2	PHOSPHOENOLPYRUVATE CARBOXYLASE 2; catalytic/ phosphoenolpyruvate carboxylase	down
263700_at	AT1G31150		transcription factor	down
263751_at	AT2G21300		kinesin motor family protein	down
263755_at	AT2G21340		antiporter/ drug transporter	down
263870_at	AT2G22010	RKP	Related to KPC1; protein binding / zinc ion binding	down
264126_at	AT1G79280	NUA	NUCLEAR PORE ANCHOR	down
264407_at	AT1G10180		unknown protein	down
264542_at	AT1G55830		unknown protein	down
264867_at	AT1G24150	FH4	FORMIN HOMOLOGUE 4; actin binding / protein binding	down
265013_at	AT1G24460		unknown protein	down
265259_at	AT2G20330		transducin family protein / WD-40 repeat family protein	down
265297_at	AT2G14080		disease resistance protein (TIR-NBS-LRR class), putative	down
265678_at	AT2G31970	RAD50	RAD50; ATP binding / nuclease/ zinc ion binding	down
265764_at	AT2G48050		unknown protein	down
265778_at	AT2G07360		SH3 domain-containing protein	down
266019_at	AT2G18750		calmodulin-binding protein	down
266056_at	AT2G40810	AtATG18c	AtATG18c	down
266080_at	AT2G37840		protein kinase family protein	down
266185_at	AT2G38950		transcription factor jumonji (jmj) family protein / zinc finger (C5HC2 type) family protein	down
266370_at	AT2G41350		unknown protein	down
266441_at	AT2G43250		unknown protein	down
266595_at	AT2G46180	GC4	golgin candidate 4	down
266651_at	AT2G25760		protein kinase family protein	down
266673_at	AT2G29630	THIC	ThiaminC; ADP-ribose pyrophosphohydrolase/ catalytic/ iron-sulfur cluster binding	down
266728_at	AT2G03140		CAAX amino terminal protease family protein	down
266835_at	AT2G29990	NDA2	ALTERNATIVE NAD(P)H DEHYDROGENASE 2; FAD binding / NADH dehydrogenase/ oxidoreductase	down
266899_at	AT2G34620		mitochondrial transcription termination factor-related / mTERF-related	down
267373_at	AT2G26280	CID7	CID7; ATP binding / damaged DNA binding / protein binding	down
267406_at	AT2G34780	MEE22	MATERNAL EFFECT EMBRYO ARREST 22	down
267481_at	AT2G02780		leucine-rich repeat transmembrane protein kinase, putative	down
267519_at	AT2G30470	HSI2	HIGH-LEVEL EXPRESSION OF SUGAR-INDUCIBLE GENE 2; transcription factor/ transcription repressor	down
267523_at	AT2G30600		BTB/POZ domain-containing protein	down
