# Supplementary material for: Common and unique elements of the ABA-regulated transcriptome of Arabidopsis guard cells
Source: BMC Genomics. 2011 May 9;12:216. doi: 10.1186/1471-2164-12-216 (PMC3115880; doi:10.1186/1471-2164-12-216)
Supplement: Additional file 9 — Genes present in guard cells but not regulated by ABA at the transcript level. This file lists the genes that are present in guard cells but not regulated by ABA at the transcript level (i.e. not present in any of the 8 subsectors of Figure 11A). [file 1471-2164-12-216-S9.XLS]

## Sheet: Sheet1
Genes present in guard cells but not regulated by ABA. 'P' means that the gene is detected in all the three replicates. 'A' denotes that the gene is not
detected in any of the three replicates. 'U' represents the case in between. The threshold for the detection P-value is 0.05. 'db' means the agb1 gpa1
double mutant, and 'wt' denotes the wild type.
Affy probe	AGI #	Description	db -ABA	gpa1-ABA	agb1-ABA	wt -ABA	db +ABA	gpa1+ABA	agb1+ABA	wt +ABA
244901_at	ATMG00640	encodes a plant b subunit of mitochondrial ATP synthase based on structural similarity and the presence in the F(0) complex.	P	P	P	P	P	P	P	P
244902_at	ATMG00650	Encodes NADH dehydrogenase subunit 4L.	P	P	P	P	P	P	P	P
244903_at	ATMG00660	hypothetical protein	P	P	P	P	P	P	P	P
244904_at	ATMG00670	hypothetical protein	P	P	P	P	P	P	P	P
244906_at	ATMG00690	hypothetical protein	P	P	P	P	P	P	P	P
244910_s_at	ATMG00750	hypothetical protein	P	P	P	P	P	P	P	P
244912_at	AT2G07783	pseudogene, similar to Ccl1	P	P	P	P	P	P	P	P
244914_at	ATMG00850	hypothetical protein	P	P	P	P	P	P	P	P
244918_at	ATMG00890	hypothetical protein	P	P	P	P	U	P	P	U
244919_at	AT2G07768	pseudogene, similar to Ccl1	P	P	P	P	P	P	P	P
244920_s_at	AT2G07751	NADH-ubiquinone oxidoreductase chain 3, putative	P	P	P	P	P	P	P	P
244921_s_at	ATMG01000	hypothetical protein	P	P	P	P	P	P	P	P
244922_s_at	AT2G07674	similar to hypothetical protein BrnapMp048 [Brassica napus] (GB:YP_717145.1)	P	P	P	P	P	P	P	P
244923_s_at	ATMG01020	hypothetical protein	P	P	P	P	P	P	P	P
244924_at	ATMG01040	hypothetical protein	P	P	P	P	P	P	P	P
244925_at	ATMG00510	NADH dehydrogenase subunit 7	U	A	P	P	U	P	P	U
244926_s_at	AT2G07712	pseudogene, similar to maturase-related protein	P	P	P	P	P	P	P	P
244927_at	ATMG00530	hypothetical protein	P	P	P	P	P	P	P	P
244928_s_at	ATMG00570	encodes a protein of unknown function	P	P	P	P	P	P	P	P
244929_at	ATMG00580	NADH dehydrogenase subunit 4	P	P	P	P	P	P	P	P
244931_at	ATMG00630	hypothetical protein	P	P	P	P	P	P	P	P
244932_at	ATCG01060	Encodes the PsaC subunit of photosystem I.	P	P	P	P	P	P	P	P
244933_at	ATCG01070	NADH dehydrogenase ND4L	P	P	P	P	P	P	P	P
244934_at	ATCG01080	NADH dehydrogenase ND6	P	P	P	P	P	P	P	U
244935_at	ATCG01090	Encodes subunit of the chloroplast NAD(P)H dehydrogenase complex	P	P	P	P	P	P	P	P
244936_at	ATCG01100	NADH dehydrogenase ND1	P	P	P	P	P	P	P	P
244937_at	ATCG01110	Encodes the 49KDa plastid NAD(P)H dehydrogenase subunit H protein	U	P	U	P	A	U	U	U
244938_at	ATCG01120	encodes a chloroplast ribosomal protein S15	P	P	P	P	P	P	U	U
244939_at	ATCG00065	chloroplast gene encoding ribosomal protein s12	P	P	P	P	P	P	U	P
244940_at	ATCG01230	chloroplast gene encoding ribosomal protein s12	P	P	P	P	P	P	P	P
244941_at	ATMG00010	hypothetical protein	P	P	P	P	P	P	P	P
244942_at	ATMG00050	hypothetical protein	P	U	P	P	U	P	P	U
244943_at	ATMG00070	NADH dehydrogenase subunit 9	P	P	P	P	P	P	P	P
244944_s_at	ATMG00080	encodes a mitochondrial ribosomal protein L16	P	P	P	P	P	P	P	P
244945_at	ATMG00110	Encodes a mitochondria-encoded cytochrome c biogenesis protein.	P	P	P	P	P	P	P	P
244946_at	244946_at	no_match	P	P	P	P	P	P	P	P
244947_at	ATMG00130	hypothetical protein	P	P	P	P	P	P	P	P
244950_at	ATMG00160	cytochrome c oxidase subunit 2	P	P	P	P	P	P	P	P
244951_s_at	AT2G07723	pseudogene, similar to orf454~homology with two ORFs from Marchantia polymorpha mtDNA (orf169 and orf322)	P	P	P	P	P	P	P	P
244952_at	ATMG00260	hypothetical protein	P	P	P	P	P	P	P	P
244953_s_at	ATMG00270	NADH dehydrogenase subunit 6	P	P	P	P	P	P	P	P
244954_s_at	ATMG00280	hypothetical protein	P	P	P	P	P	P	P	P
244955_at	ATMG00320	hypothetical protein	P	P	P	P	U	P	P	P
244956_s_at	ATMG00310	hypothetical protein	P	P	P	P	P	P	P	P
244957_at	ATMG00400	hypothetical protein	P	P	P	P	P	P	P	P
244958_at	ATMG00450	hypothetical protein	P	P	P	P	P	P	P	P
244959_s_at	AT2G07708	Identical to Uncharacterized mitochondrial protein AtMg00500 [Arabidopsis Thaliana] (GB:P93305)	P	P	P	P	P	P	P	P
244960_at	ATCG01020	encodes a chloroplast ribosomal protein L32	P	P	P	P	P	P	P	P
244961_at	ATCG01040	hypothetical protein	P	P	P	P	P	P	P	P
244962_at	ATCG01050	Represents a plastid-encoded subunit of a NAD(P)H dehydrogenase complex	P	P	P	P	P	P	P	P
244963_at	ATCG00570	PSII cytochrome b559	P	P	P	P	P	P	P	P
244964_at	ATCG00580	PSII cytochrome b559	P	P	P	P	P	P	P	P
244965_at	ATCG00590	hypothetical protein	P	P	P	P	P	P	P	P
244966_at	ATCG00600	Cytochrome b6-f complex, subunit V	P	P	P	P	U	P	P	P
244967_at	ATCG00630	Encodes subunit J of photosystem I.	P	P	P	P	P	P	P	P
244968_at	ATCG00640	encodes a chloroplast ribosomal protein L33	P	P	P	P	P	P	P	P
244969_at	ATCG00650	chloroplast-encoded ribosomal protein S18	P	P	P	P	P	P	P	P
244970_at	ATCG00660	encodes a chloroplast ribosomal protein L20	P	P	P	P	P	P	P	P
244971_at	ATCG00670	Encodes the only ClpP (caseinolytic protease) encoded within the plastid genome	P	P	P	P	P	P	P	P
244972_at	ATCG00680	encodes for CP47, subunit of the photosystem II reaction center.	P	P	P	P	P	P	P	P
244973_at	ATCG00690	Encodes photosystem II 5 kD protein subunit PSII-T	P	P	P	P	P	P	P	P
244974_at	ATCG00700	PSII low MW protein	P	P	P	P	P	P	P	P
244975_at	ATCG00710	Encodes a 8 kD phosphoprotein that is a component of the photosystem II oxygen evolving core	P	P	P	P	P	P	P	P
244976_at	ATCG00720	Encodes the cytochrome b(6) subunit of the cytochrome b6f complex.	P	P	P	P	P	P	P	P
244977_at	ATCG00730	A chloroplast gene encoding subunit IV of the cytochrome b6/f complex	P	P	P	P	P	P	P	P
244978_at	ATCG00740	RNA polymerase alpha subunit	P	P	P	P	P	P	P	P
244979_at	ATCG00750	30S chloroplast ribosomal protein S11	P	P	P	P	P	P	P	P
244980_at	ATCG00760	encodes a chloroplast ribosomal protein L36	P	P	P	P	P	P	P	P
244981_at	ATCG00770	chloroplast 30S ribosomal protein S8	P	P	P	P	P	P	P	P
244982_at	ATCG00780	encodes a chloroplast ribosomal protein L14	P	P	P	P	P	P	P	U
244983_at	ATCG00790	chloroplast gene encoding a ribosomal protein L16	P	P	P	P	P	P	P	P
244984_at	ATCG00800	encodes a chloroplast ribosomal protein S3	P	P	P	P	P	P	P	P
244985_at	ATCG00810	encodes a chloroplast ribosomal protein L22	P	P	P	P	P	P	P	P
244986_at	ATCG00820	Encodes a 6.8-kDa protein of the small ribosomal subunit.	P	P	P	P	P	P	P	P
244987_s_at	ATCG01310	encodes a chloroplast ribosomal protein L2	P	P	P	P	P	P	P	P
244988_s_at	ATCG00840	One of two chloroplast genes that encode chloroplast ribosomal protein L23	P	P	P	P	P	P	P	P
244990_s_at	ATCG00870	hypothetical protein	U	P	P	P	U	U	U	U
244991_s_at	ATCG01250	NADH dehydrogenase ND2	P	P	P	P	U	P	P	P
244992_s_at	ATCG00900	encodes a chloroplast ribosomal protein S7	P	P	P	P	P	P	P	P
244993_s_at	ATCG01000	hypothetical protein	P	P	P	P	P	P	P	P
244995_at	ATCG00150	Encodes a subunit of ATPase complex CF0	P	P	P	P	U	U	P	P
244996_at	ATCG00160	Chloroplast ribosomal protein S2	P	P	P	P	P	P	P	P
244997_at	ATCG00170	RNA polymerase beta' subunit-2	P	P	P	P	P	P	P	P
244998_at	ATCG00180	RNA polymerase beta' subunit-1	P	P	P	P	P	P	P	P
244999_at	ATCG00190	Chloroplast DNA-dependent RNA polymerase B subunit	P	P	P	P	U	P	P	U
245000_at	ATCG00210	hypothetical protein	P	P	P	P	P	P	P	P
245001_at	ATCG00220	PSII low MW protein	P	P	P	P	P	P	P	P
245002_at	ATCG00270	PSII D2 protein	P	P	P	P	P	P	P	P
245003_at	ATCG00280	chloroplast gene encoding a CP43 subunit of the photosystem II reaction center	P	P	P	P	P	P	P	P
245004_at	ATCG00300	encodes PsbZ, which is a subunit of photosystem II	P	P	P	P	P	P	P	P
245005_at	ATCG00330	30S chloroplast ribosomal protein S14	P	P	P	P	P	P	P	P
245006_at	ATCG00340	Encodes the D1 subunit of photosystem I and II reaction centers.	P	P	P	P	P	P	P	P
245007_at	ATCG00350	Encodes psaA protein comprising the reaction center for photosystem I along with psaB protein	P	P	P	P	P	P	P	P
245008_at	ATCG00360	Encodes a protein required for photosystem I assembly and stability	P	P	P	P	U	P	P	U
245009_at	ATCG00380	Chloroplast encoded ribosomal protein S4	P	P	P	P	P	P	P	P
245010_at	ATCG00420	Encodes NADH dehydrogenase subunit J	P	P	P	P	P	P	P	P
245011_at	ATCG00430	Encodes a protein which was originally thought to be part of photosystem II	P	P	P	P	P	P	P	P
245012_at	ATCG00440	Encodes NADH dehydrogenase D3 subunit of the chloroplast NAD(P)H dehydrogenase complex	P	P	P	P	P	P	P	P
245013_at	ATCG00470	ATPase epsilon subunit	P	P	P	P	P	P	P	P
245014_at	ATCG00480	chloroplast-encoded gene for beta subunit of ATP synthase	P	P	P	P	P	P	P	P
245015_at	ATCG00490	large subunit of RUBISCO.	P	P	P	P	P	P	P	P
245016_at	ATCG00500	Encodes the carboxytransferase beta subunit of the Acetyl-CoA carboxylase (ACCase) complex in plastids	P	P	P	P	P	P	P	P
245017_at	ATCG00510	Encodes subunit I of photosystem I.	P	P	P	P	P	P	P	P
245018_at	ATCG00520	Encodes a protein required for photosystem I assembly and stability	P	P	P	P	P	P	P	P
245019_at	ATCG00530	hypothetical protein	P	P	P	P	P	P	P	P
245020_at	ATCG00540	Encodes cytochrome f apoprotein; involved in photosynthetic electron transport chain	P	P	P	P	P	P	P	P
245021_at	ATCG00550	PSII component	P	P	P	P	P	P	P	P
245022_at	ATCG00560	PSII L protein	P	P	P	P	P	P	P	P
245023_at	ATCG00080	PSII I protein	P	P	P	P	P	P	P	P
245024_at	ATCG00120	Encodes the ATPase alpha subunit	P	P	P	P	P	P	P	P
245025_at	ATCG00130	ATPase F subunit.	P	P	P	P	P	P	P	P
245026_at	ATCG00140	ATPase III subunit	P	P	P	P	P	P	P	P
245027_at	AT2G26550	HO2 (HEME OXYGENASE 2); heme oxygenase (decyclizing)	P	P	P	P	P	P	U	U
245029_at	AT2G26580	YAB5 (YABBY5); transcription factor	P	P	P	P	U	U	P	U
245038_at	AT2G26560	PLP2 (PHOSPHOLIPASE A 2A); nutrient reservoir	P	P	P	P	P	P	P	P
245039_at	AT2G26600	glycosyl hydrolase family 17 protein	P	P	P	P	P	P	P	P
245041_at	AT2G26530	AR781	P	P	P	P	P	P	P	P
245042_at	AT2G26540	HEMD; uroporphyrinogen-III synthase	P	P	P	P	P	P	P	P
245043_at	AT2G26430	RCY1 (ARGININE-RICH CYCLIN 1); cyclin-dependent protein kinase regulator	P	P	P	P	P	P	P	P
245044_at	AT2G26500	cytochrome b6f complex subunit (petM), putative	P	P	P	P	P	P	P	P
245045_at	AT2G26590	adhesion regulating molecule family	P	P	P	P	P	P	P	P
245046_at	AT2G26510	PDE135 (PIGMENT DEFECTIVE EMBRYO 135); transmembrane transporter	P	P	P	P	U	U	P	U
245047_at	ATCG00020	Encodes chlorophyll binding protein D1, a part of the photosystem II reaction center core	P	P	P	P	P	P	P	P
245048_at	ATCG00040	Encodes a maturase located in the trnK intron in the chloroplast genome.	P	P	P	P	P	P	P	P
245049_at	ATCG00050	Homologous to the bacterial ribosomal protein S16	P	P	P	P	U	P	U	U
245050_at	ATCG00070	PSII K protein	P	P	P	P	P	P	P	P
245051_at	AT2G23320	WRKY15 (WRKY DNA-binding protein 15); transcription factor	P	P	P	P	P	P	P	P
245054_at	AT2G26460	RED family protein	P	P	P	P	U	P	P	P
245059_at	AT2G39720	RHC2A (RING-H2 finger C2A); protein binding / zinc ion binding	P	P	P	P	P	P	P	P
245060_at	AT2G39770	CYT1 (CYTOKINESIS DEFECTIVE 1); nucleotidyltransferase	P	P	P	P	P	P	P	P
245061_at	AT2G39730	RCA (RUBISCO ACTIVASE)	P	P	P	P	P	P	P	P
245062_at	AT2G39760	ATBPM3; protein binding	P	P	P	P	P	P	P	P
245064_at	AT2G39725	complex 1 family protein / LVR family protein	P	P	P	P	P	P	P	P
245065_at	AT2G39750	dehydration-responsive family protein	P	P	P	P	P	P	P	P
245066_at	AT2G39840	TOPP4 (Type one serine/threonine protein phosphatase 4); protein serine/threonine phosphatase	P	P	P	P	P	P	P	P
245067_at	AT2G39780	RNS2 (RIBONUCLEASE 2); endoribonuclease	P	P	P	P	P	P	P	P
245079_at	AT2G23330	transposable element gene	P	P	P	P	P	P	U	U
245080_at	AT2G23300	leucine-rich repeat transmembrane protein kinase, putative	P	P	P	P	P	P	P	P
245083_at	AT2G23310	ATRER1C1 (Arabidopsis thaliana endoplasmatic reticulum retrieval protein 1C)	P	P	P	P	P	P	P	P
245084_at	AT2G23290	AtMYB70 (myb domain protein 70); DNA binding / transcription factor	P	P	P	P	P	P	P	P
245085_at	AT2G23350	PAB4 (POLY(A) BINDING PROTEIN 4); RNA binding / translation initiation factor	P	P	P	P	P	P	P	P
245092_at	AT2G40950	BZIP17; DNA binding / transcription activator/ transcription factor	P	P	P	P	P	U	P	P
245094_at	AT2G40840	DPE2 (DISPROPORTIONATING ENZYME 2); 4-alpha-glucanotransferase/ heteroglycan binding	P	P	P	P	P	P	P	P
245095_at	AT2G40860	protein kinase family protein / protein phosphatase 2C ( PP2C) family protein	P	P	P	P	P	P	P	P
245096_at	AT2G40880	FL3-27; cysteine protease inhibitor	P	P	P	P	P	P	P	P
245097_at	AT2G40935	similar to unknown protein [Arabidopsis thaliana] (TAIR:AT3G18470.1)	P	P	P	P	P	P	P	P
245100_at	AT2G40930	UBP5 (UBIQUITIN-SPECIFIC PROTEASE 5); ubiquitin-specific protease	P	P	P	P	P	P	P	P
245104_at	AT2G41600	similar to hypothetical protein [Vitis vinifera] (GB:CAN74374.1)	P	P	P	P	P	P	P	P
245106_at	AT2G41650	unknown protein	P	P	P	P	P	P	P	P
245109_at	AT2G41520	DNAJ heat shock N-terminal domain-containing protein	P	P	P	P	P	P	P	P
245114_at	AT2G41630	TFIIB (TRANSCRIPTION FACTOR II B); RNA polymerase II transcription factor	P	P	P	P	P	P	P	P
245115_at	AT2G41530	ATSFGH (ARABIDOPSIS THALIANA S-FORMYLGLUTATHIONE HYDROLASE); S-formylglutathione hydrolase/ hydrolase, acting on ester bonds	P	P	P	P	P	P	P	P
245116_at	AT2G41620	nucleoporin interacting component family protein	P	P	P	P	P	P	P	P
245117_at	AT2G41560	ACA4 (AUTO-INHIBITED CA(2+)-ATPASE, ISOFORM 4); calcium-transporting ATPase/ calmodulin binding	P	P	P	P	U	A	U	U
245119_at	AT2G41640	similar to unknown protein [Arabidopsis thaliana] (TAIR:AT3G57380.1)	P	P	P	P	P	P	P	P
245121_at	AT2G47610	60S ribosomal protein L7A (RPL7aA)	P	P	P	P	P	P	P	P
245122_at	AT2G47420	dimethyladenosine transferase, putative	P	P	P	P	P	P	P	P
245123_at	AT2G47450	CAO (CHAOS); chromatin binding	P	P	P	P	P	P	P	P
245124_at	AT2G47580	U1A (SPLICEOSOMAL PROTEIN U1A); RNA binding	P	P	P	P	P	P	P	P
245127_at	AT2G47600	ATMHX (MAGNESIUM/PROTON EXCHANGER); cation:cation antiporter	P	P	P	P	P	P	P	P
245131_s_at	AT2G45330	EMB1067 (EMBRYO DEFECTIVE 1067); tRNA 2'-phosphotransferase	P	P	P	P	P	P	P	P
245132_at	AT2G45320	binding / catalytic	P	P	P	P	P	P	P	P
245133_at	AT2G45310	GAE4 (UDP-D-GLUCURONATE 4-EPIMERASE 4); catalytic	P	P	P	P	P	P	P	P
245134_s_at	AT4G38280	similar to unknown protein [Arabidopsis thaliana] (TAIR:AT2G45250.1)	P	P	P	P	P	P	P	P
245137_at	AT2G45460	forkhead-associated domain-containing protein / FHA domain-containing protein	P	P	P	P	P	P	P	U
245141_at	AT2G45400	BEN1; oxidoreductase, acting on CH-OH group of donors	P	P	P	P	P	P	P	P
245142_at	AT2G45270	glycoprotease M22 family protein	P	P	P	P	P	P	P	U
245143_at	AT2G45450	ZPR1 (LITTLE ZIPPER 1); protein binding	P	P	P	P	P	U	U	U
245144_at	AT2G45240	MAP1A (METHIONINE AMINOPEPTIDASE 1A); methionyl aminopeptidase	P	P	P	P	P	P	P	P
245146_at	AT2G45200	GOS12 (GOLGI SNARE 12); SNARE binding	P	P	P	P	P	P	P	P
245148_at	AT2G45220	pectinesterase family protein	U	A	P	P	P	U	P	P
245149_at	AT2G47620	ATSWI3A (Arabidopsis thaliana switching protein 3A); DNA binding	P	P	P	P	U	U	U	U
245150_at	AT2G47590	PHR2 (PHOTOLYASE/BLUE-LIGHT RECEPTOR 2)	P	P	P	P	P	P	P	U
245151_at	AT2G47550	pectinesterase family protein	P	P	P	P	P	P	P	P
245152_at	AT2G47490	mitochondrial substrate carrier family protein	P	P	P	P	P	P	P	P
245155_at	AT5G12470	similar to unknown protein [Arabidopsis thaliana] (TAIR:AT2G40400.2)	P	P	P	P	P	P	P	U
245156_at	AT5G12480	CPK7 (CALMODULIN-DOMAIN PROTEIN KINASE 7); calmodulin-dependent protein kinase/ kinase	P	P	P	P	P	P	P	P
245164_at	AT2G33210	chaperonin, putative	P	P	P	P	P	P	P	P
245165_at	AT2G33180	similar to unnamed protein product [Vitis vinifera] (GB:CAO41107.1)	P	P	P	P	U	U	U	U
245167_s_at	AT2G33120	SAR1 (SYNAPTOBREVIN-RELATED PROTEIN 1)	P	P	P	P	P	P	P	P
245168_at	AT2G33150	KAT2/PED1 (PEROXISOME DEFECTIVE 1); acetyl-CoA C-acyltransferase	P	P	P	P	P	P	P	P
245169_at	AT2G33220	similar to MEE4 (maternal effect embryo arrest 4) [Arabidopsis thaliana] (TAIR:AT1G04630.1)	P	P	P	P	P	P	P	P
245173_at	AT2G47520	AP2 domain-containing transcription factor, putative	P	P	P	P	P	P	P	P
245176_at	AT2G47440	DNAJ heat shock N-terminal domain-containing protein	P	P	P	P	P	P	P	P
245178_at	AT5G12390	binding	P	P	P	P	P	P	P	P
245180_at	AT5G12410	THUMP domain-containing protein	P	P	P	P	P	P	P	U
245181_at	AT5G12420	similar to unknown protein [Arabidopsis thaliana] (TAIR:AT5G16350.1)	P	P	P	P	U	P	P	P
245182_at	AT5G12430	DNAJ heat shock N-terminal domain-containing protein	P	P	P	P	P	P	P	P
245183_at	AT5G12440	zinc finger (CCCH-type) family protein	P	P	P	P	U	U	U	U
245187_s_at	AT1G67650	7S RNA binding	P	P	P	P	P	P	P	P
245190_at	AT1G67690	peptidase M3 family protein / thimet oligopeptidase family protein	P	P	P	P	U	U	U	U
245195_at	AT1G67740	PSBY (photosystem II BY)	P	P	P	P	P	P	P	P
245197_at	AT1G67800	copine-related	P	P	P	P	P	P	P	P
245198_at	AT1G67700	similar to unknown [Populus trichocarpa] (GB:ABK95743.1)	P	P	P	P	P	P	P	P
245199_at	AT1G67730	YBR159; ketoreductase/ oxidoreductase	P	P	P	P	P	P	P	P
245200_at	AT1G67850	similar to unknown protein [Arabidopsis thaliana] (TAIR:AT1G13000.2)	P	P	P	P	P	P	P	P
245201_at	AT1G67840	ATP-binding region, ATPase-like domain-containing protein	P	P	P	P	P	P	P	P
245206_at	AT5G12290	similar to expressed protein [Oryza sativa (japonica cultivar-group)] (GB:ABF96236.1)	P	P	P	P	P	P	P	P
245207_at	AT5G12310	zinc finger (C3HC4-type RING finger) family protein	P	P	P	P	P	P	P	P
245209_at	AT5G12340	similar to unknown protein [Arabidopsis thaliana] (TAIR:AT1G28190.1)	P	P	P	P	P	P	P	P
245210_at	AT5G12350	Ran GTPase binding / chromatin binding / zinc ion binding	P	P	P	P	P	P	P	P
245211_at	AT5G12370	SEC10 (EXOCYST COMPLEX COMPONENT SEC10)	P	P	P	P	P	P	P	P
245213_at	AT1G44575	NPQ4 (NONPHOTOCHEMICAL QUENCHING)	P	P	P	P	P	P	P	P
245215_at	AT1G67830	ATFXG1 (ALPHA-FUCOSIDASE 1); alpha-L-fucosidase/ carboxylesterase	P	P	P	P	P	P	P	U
245216_at	AT4G16143	importin alpha-2, putative (IMPA-2)	P	P	P	P	P	P	P	P
245218_s_at	AT1G59218	disease resistance protein (CC-NBS-LRR class), putative	P	P	P	P	P	P	P	P
245219_at	AT1G58807	disease resistance protein (CC-NBS-LRR class), putative / PRM1 homolog, putative	P	P	P	P	P	P	P	P
245227_s_at	AT1G08410	GTP-binding family protein	P	P	P	P	P	P	P	P
245229_at	AT4G25620	hydroxyproline-rich glycoprotein family protein	P	P	P	P	P	P	P	P
245230_at	AT4G25610	zinc finger (C2H2 type) family protein	P	U	P	P	P	U	P	P
245235_at	AT4G25550	protein binding	P	P	P	P	P	P	P	P
245238_at	AT4G25570	ACYB-2 (Arabidopsis cytochrome b561 -2); carbon-monoxide oxygenase	P	P	P	P	P	P	P	P
245243_at	AT1G44414	similar to unnamed protein product [Vitis vinifera] (GB:CAO61874.1)	P	P	P	P	P	P	P	P
245244_at	AT1G44350	ILL6 (IAA-leucine resistant (ILR)-like gene 6); metallopeptidase	P	P	P	P	P	P	P	P
245247_at	AT4G17230	SCL13 (SCARECROW-LIKE 13); transcription factor	P	P	P	P	P	P	P	P
245248_at	AT4G15415	ATB' GAMMA; poly(U) binding / protein phosphatase type 2A regulator	P	P	P	P	P	P	P	P
245249_at	AT4G16760	ACX1 (ACYL-COA OXIDASE 1)	P	P	P	P	P	P	P	P
245251_at	AT4G17615	CBL1 (CALCINEURIN B-LIKE PROTEIN 1); calcium ion binding	P	P	P	P	P	P	P	P
245255_at	AT4G14110	COP9 (CONSTITUTIVE PHOTOMORPHOGENIC 9)	P	P	P	P	P	P	P	P
245256_at	AT4G15090	FAR1 (FAR-RED IMPAIRED RESPONSE 1)	P	P	P	P	P	P	P	P
245257_at	AT4G14640	CAM8 (CALMODULIN 8); calcium ion binding	A	U	A	P	A	U	A	U
245260_at	AT4G16360	5'-AMP-activated protein kinase beta-2 subunit, putative	P	P	P	P	P	P	P	P
245261_at	AT4G14385	similar to unnamed protein product [Vitis vinifera] (GB:CAO71406.1)	P	P	P	P	P	P	P	P
245262_at	AT4G16563	aspartyl protease family protein	P	P	P	P	P	P	P	P
245263_at	AT4G17740	C-terminal processing protease, putative	P	P	U	P	U	U	P	U
245264_at	AT4G17245	zinc finger (C3HC4-type RING finger) family protein	P	P	P	P	P	P	P	P
245266_at	AT4G17070	peptidyl-prolyl cis-trans isomerase	P	P	P	P	P	P	P	P
245269_at	AT4G14500	similar to unknown protein [Arabidopsis thaliana] (TAIR:AT3G23080.1)	P	P	P	P	P	P	P	P
245271_at	AT4G16430	basic helix-loop-helix (bHLH) family protein	P	P	P	P	P	P	P	P
245272_at	AT4G17250	similar to unknown protein [Arabidopsis thaliana] (TAIR:AT5G47580.1)	P	P	P	P	P	P	P	P
245273_at	AT4G14950	similar to unknown protein [Arabidopsis thaliana] (TAIR:AT1G05360.1)	P	P	P	P	P	P	P	P
245274_at	AT4G14360	dehydration-responsive protein-related	P	P	P	P	P	P	P	P
245276_at	AT4G16780	ATHB-2 (ARABIDOPSIS THALIANA HOMEOBOX PROTEIN 2); DNA binding / transcription factor	P	P	P	P	P	P	P	P
245277_at	AT4G15550	IAGLU (INDOLE-3-ACETATE BETA-D-GLUCOSYLTRANSFERASE); UDP-glycosyltransferase/ transferase, transferring glycosyl groups	P	P	P	P	P	P	P	P
245278_at	AT4G17730	SYP23 (syntaxin 23); SNAP receptor	P	P	P	P	P	P	P	P
245279_at	AT4G17270	Mo25 family protein	P	P	P	P	P	P	P	P
245280_at	AT4G16845	VRN2 (REDUCED VERNALIZATION RESPONSE 2); transcription factor	P	P	P	P	P	P	P	P
245281_at	AT4G15560	CLA1 (CLOROPLASTOS ALTERADOS 1)	P	P	P	P	P	P	P	P
245282_at	AT4G14990	similar to unknown protein [Arabidopsis thaliana] (TAIR:AT3G22270.1)	P	P	P	P	P	P	P	P
245283_at	AT4G13980	AT-HSFA5 (Arabidopsis thaliana heat shock transcription factor A5); DNA binding / transcription factor	P	P	P	P	P	P	U	U
245284_at	AT4G14210	PDS3 (PHYTOENE DESATURASE)	P	P	P	P	P	P	P	P
245285_s_at	AT4G14030	selenium-binding protein, putative	P	P	P	P	P	P	P	P
245286_at	AT4G14880	OASA1 (O-ACETYLSERINE (THIOL) LYASE (OAS-TL) ISOFORM A1)	P	P	P	P	P	P	P	P
245287_at	AT4G14910	imidazoleglycerol-phosphate dehydratase, putative	P	P	P	P	P	P	P	P
245288_at	AT4G16420	ADA2B (PROPORZ1); DNA binding / transcription factor	P	P	P	P	P	P	P	P
245289_at	AT4G15470	Identical to Protein FBL4 (FBL4) [Arabidopsis Thaliana] (GB:Q94A20;GB:O23399;GB:Q940C4)	P	P	P	P	P	P	P	P
245292_at	AT4G15093	catalytic LigB subunit of aromatic ring-opening dioxygenase family	U	P	P	P	P	P	P	P
245294_at	AT4G14340	CKI1 (CASEIN KINASE I); casein kinase I/ kinase	P	P	P	P	P	P	P	P
245295_at	AT4G16100	similar to unknown protein [Arabidopsis thaliana] (TAIR:AT5G49220.1)	P	P	P	P	P	P	P	P
245297_at	AT4G16510	YbaK/prolyl-tRNA synthetase-related	P	P	P	P	U	P	P	P
245298_at	AT4G15010	mitochondrial substrate carrier family protein	P	P	P	P	P	P	P	P
245301_at	AT4G17190	FPS2 (FARNESYL DIPHOSPHATE SYNTHASE 2); dimethylallyltranstransferase/ geranyltranstransferase	P	P	P	P	P	P	P	P
245304_at	AT4G15630	integral membrane family protein	P	P	P	P	U	P	P	P
245307_at	AT4G16770	oxidoreductase, 2OG-Fe(II) oxygenase family protein	P	P	P	P	P	P	P	P
245308_at	AT4G17486	Identical to UPF0326 protein At4g17486 [Arabidopsis Thaliana] (GB:Q93VG8;GB:O23591;GB:Q9FPJ0)	P	P	P	P	P	P	P	P
245310_at	AT4G13950	RALFL31 (RALF-LIKE 31)	P	P	P	P	P	P	P	P
245311_at	AT4G14320	60S ribosomal protein L36a/L44 (RPL36aB)	P	P	P	P	P	P	P	P
245312_at	AT4G14600	Identical to Bet1-like protein At4g14600 [Arabidopsis Thaliana] (GB:Q8VXX9;GB:O23316)	P	P	P	P	U	P	P	P
245313_at	AT4G15420	PRLI-interacting factor K	P	P	P	P	P	P	P	P
245314_at	AT4G16745	exostosin family protein	U	P	P	P	U	P	U	U
245315_at	AT4G14800	PBD2 (20S PROTEASOME BETA SUBUNIT 2); peptidase	P	P	P	P	P	P	P	P
245316_at	AT4G14000	similar to unknown protein [Arabidopsis thaliana] (TAIR:AT2G43320.2)	P	P	P	P	P	P	P	P
245317_at	AT4G15610	integral membrane family protein	P	P	P	P	P	P	P	P
245318_at	AT4G16980	arabinogalactan-protein family	P	P	P	P	P	P	P	P
245320_at	AT4G16444	similar to unnamed protein product [Vitis vinifera] (GB:CAO14486.1)	P	P	P	P	P	P	P	P
245321_at	AT4G15545	similar to unknown protein [Arabidopsis thaliana] (TAIR:AT1G16520.1)	P	P	P	P	P	P	P	P
245323_at	AT4G16500	cysteine protease inhibitor family protein / cystatin family protein	P	P	P	P	P	P	P	P
245324_at	AT4G17260	L-lactate dehydrogenase, putative	P	P	P	P	P	P	P	P
245327_at	AT4G16850	similar to unknown protein [Arabidopsis thaliana] (TAIR:AT1G31130.1)	P	U	P	P	U	U	U	U
245329_at	AT4G14365	zinc finger (C3HC4-type RING finger) family protein / ankyrin repeat family protein	P	P	P	P	P	P	P	P
245330_at	AT4G14930	acid phosphatase survival protein SurE, putative	P	P	P	P	P	P	P	P
245331_at	AT4G14410	basic helix-loop-helix (bHLH) family protein	P	P	P	P	P	P	P	P
245332_at	AT4G15940	fumarylacetoacetate hydrolase family protein	P	P	P	P	P	P	P	P
245333_at	AT4G14615	similar to unknown protein [Arabidopsis thaliana] (TAIR:AT1G52825.1)	P	P	P	P	P	P	P	P
245334_at	AT4G15800	RALFL33 (RALF-LIKE 33)	P	P	P	P	P	P	P	P
245336_at	AT4G16515	unknown protein	P	U	P	P	U	U	U	A
245337_at	AT4G16566	histidine triad family protein / HIT family protein	P	P	P	P	P	P	P	P
245339_at	AT4G16120	ATSEB1	P	P	P	P	U	P	P	U
245340_at	AT4G14420	lesion inducing protein-related	P	P	P	P	P	P	P	P
245342_at	AT4G16720	60S ribosomal protein L15 (RPL15A)	P	P	P	P	P	P	P	P
245344_at	AT4G15475	F-box family protein (FBL4)	P	P	P	P	P	P	P	P
245346_at	AT4G17090	CT-BMY (BETA-AMYLASE 3, BETA-AMYLASE 8); beta-amylase	P	P	P	P	P	P	P	P
245347_at	AT4G14890	ferredoxin family protein	P	P	P	P	U	P	P	P
245349_at	AT4G16690	esterase/lipase/thioesterase family protein	P	P	P	P	P	P	P	P
245350_at	AT4G16830	nuclear RNA-binding protein (RGGA)	P	P	P	P	P	P	P	P
245351_at	AT4G17640	CKB2 (casein kinase II beta chain 2); protein kinase CK2 regulator	P	P	P	P	P	P	P	P
245354_at	AT4G17600	LIL3:1; transcription factor	P	P	P	P	P	P	P	P
245355_at	AT4G17390	60S ribosomal protein L15 (RPL15B)	P	P	P	P	P	P	P	P
245356_at	AT4G13940	HOG1 (HOMOLOGY-DEPENDENT GENE SILENCING 1); adenosylhomocysteinase	P	P	P	P	P	P	P	P
245357_at	AT4G17560	ribosomal protein L19 family protein	P	P	P	P	P	P	P	P
245359_at	AT4G14430	enoyl-CoA hydratase/isomerase family protein	P	P	P	P	P	P	P	P
245360_at	AT4G16330	oxidoreductase, 2OG-Fe(II) oxygenase family protein	P	P	P	P	P	P	P	P
245361_at	AT4G17790	similar to unknown protein [Arabidopsis thaliana] (TAIR:AT1G71940.1)	P	P	P	P	P	P	P	P
245364_at	AT4G15790	similar to unnamed protein product [Vitis vinifera] (GB:CAO70981.1)	P	P	P	P	P	P	P	P
245365_at	AT4G17720	RNA recognition motif (RRM)-containing protein	P	P	P	P	P	P	P	P
245366_at	AT4G14965	ATMAPR4 (ARABIDOPSIS THALIANA MEMBRANE-ASSOCIATED PROGESTERONE BINDING PROTEIN 4); heme binding / transition metal ion binding	P	P	P	P	P	P	P	P
245370_at	AT4G16840	similar to unknown protein [Arabidopsis thaliana] (TAIR:AT2G35658.3); similar to unknown protein [Arabidopsis thaliana] (TAIR:AT2G35658.2); similar to unknown protein [Arabidopsis thaliana] (TAIR:AT2G35658.1)	P	P	P	P	P	P	P	P
245372_at	AT4G15000	60S ribosomal protein L27 (RPL27C)	P	P	P	P	P	P	P	P
245374_at	AT4G17620	glycine-rich protein	P	P	P	P	P	P	P	P
245379_at	AT4G17750	HSF1 (ARABIDOPSIS HEAT SHOCK FACTOR 1); DNA binding / transcription factor	P	P	P	P	P	P	P	P
245387_at	AT4G17520	nuclear RNA-binding protein, putative	P	P	P	P	P	P	P	U
245388_at	AT4G16410	similar to hypothetical protein [Vitis vinifera] (GB:CAN73304.1); similar to unnamed protein product [Vitis vinifera] (GB:CAO39941.1)	P	P	P	P	P	P	P	P
245394_at	AT4G16450	similar to unknown [Populus trichocarpa] (GB:ABK93272.1); contains domain PD104546 (PD104546)	P	P	P	P	P	P	P	P
245400_at	AT4G17040	ATP-dependent Clp protease proteolytic subunit, putative	P	P	P	P	P	P	P	P
245401_at	AT4G17670	senescence-associated protein-related	P	P	U	P	U	P	U	P
245407_at	AT4G17170	AT-RAB2 (Arabidopsis Rab GTPase homolog B1c); GTP binding	P	P	P	P	P	P	P	P
245408_at	AT4G17180	glycosyl hydrolase family 17 protein	P	P	P	P	P	P	P	P
245413_at	AT4G17300	NS1 (OVULE ABORTION 8)	P	P	P	P	P	P	P	P
245415_at	AT4G17330	ATG2484-1 (Arabidopsis thaliana G2484-1 protein); RNA binding	P	P	P	P	P	P	P	P
245418_at	AT4G17370	oxidoreductase family protein	P	P	P	P	P	P	P	P
245421_at	AT4G17430	similar to hypothetical protein 31.t00055 [Brassica oleracea] (GB:ABD65093.1)	P	P	P	P	P	P	P	P
245425_at	AT4G17510	UCH3; ubiquitin thiolesterase	P	P	P	P	P	P	P	P
245430_at	AT4G17060	unknown protein	P	P	P	P	P	P	P	P
245431_at	AT4G17080	MORN (Membrane Occupation and Recognition Nexus) repeat-containing protein /phosphatidylinositol-4-phosphate 5-kinase-related	P	P	P	P	P	P	P	P
245433_at	AT4G17140	pleckstrin homology (PH) domain-containing protein	P	P	P	P	P	P	P	P
245434_at	AT4G17140	pleckstrin homology (PH) domain-containing protein	P	P	P	P	P	P	P	P
245438_at	AT4G16650	similar to unknown protein [Arabidopsis thaliana] (TAIR:AT1G76270.1)	P	P	P	P	P	P	P	P
245442_at	AT4G16710	glycosyltransferase family protein 28	P	P	P	P	P	U	P	U
245446_at	AT4G16800	enoyl-CoA hydratase, putative	P	U	P	P	U	U	U	A
245447_at	AT4G16820	lipase class 3 family protein	P	U	P	P	P	P	P	P
245451_at	AT4G16890	SNC1 (SUPPRESSOR OF NPR1-1, CONSTITUTIVE 1)	P	P	P	P	P	P	P	P
245456_at	AT4G16950	RPP5 (RECOGNITION OF PERONOSPORA PARASITICA 5)	P	P	P	P	P	P	P	P
245460_at	AT4G16990	disease resistance protein (TIR-NBS class), putative	P	P	P	P	U	P	P	U
245462_at	AT4G17020	transcription factor-related	P	P	P	P	U	U	U	A
245477_at	AT4G16110	ARR2 (ARABIDOPSIS RESPONSE REGULATOR 2); transcription factor/ two-component response regulator	P	P	P	P	P	P	P	P
245479_at	AT4G16140	proline-rich family protein	P	U	P	P	P	P	P	P
245480_at	245480_at	no_match	P	P	P	P	P	P	P	P
245481_at	AT4G16170	similar to unknown protein [Arabidopsis thaliana] (TAIR:AT3G28720.1); similar to unnamed protein product [Vitis vinifera] (GB:CAO44926.1)	P	P	P	P	P	P	P	P
245482_at	245482_at	no_match	P	P	P	P	P	P	P	U
245484_at	AT4G16210	enoyl-CoA hydratase/isomerase family protein	P	P	P	P	P	P	P	P
245487_at	AT4G16250	PHYD (PHYTOCHROME DEFECTIVE D); G-protein coupled photoreceptor/ signal transducer	P	P	P	P	P	P	P	P
245489_at	AT4G16280	FCA; RNA binding	P	P	P	P	P	P	U	U
245490_at	AT4G16310	LDL3 (LSD1-LIKE3); amine oxidase	P	U	U	P	U	U	U	U
245491_at	245491_at	no_match	P	P	U	P	U	U	U	P
245496_at	AT4G16440	iron hydrogenase family protein	P	P	P	P	P	P	P	P
245498_at	AT4G16470	binding	P	P	P	P	U	U	U	A
245502_at	AT4G15640	similar to unknown protein [Arabidopsis thaliana] (TAIR:AT3G21465.1); similar to unnamed protein product [Vitis vinifera] (GB:CAO71016.1)	P	P	P	P	P	P	P	U
245512_at	AT4G15770	60S ribosome subunit biogenesis protein, putative	P	P	P	P	P	P	P	P
245513_at	AT4G15780	ATVAMP724 (Arabidopsis thaliana vesicle-associated membrane protein 724)	P	P	P	P	P	P	P	P
245514_at	245514_at	no_match	P	P	P	P	U	P	P	U
245516_at	AT4G15820	wound-responsive protein-related	U	P	P	P	U	U	U	U
245517_at	AT4G15840	protein binding	P	P	P	P	P	U	P	U
245518_at	AT4G15850	ATRH1 (Arabidopsis thaliana RNA helicase 1); ATP-dependent helicase	P	P	P	P	U	P	P	P
245521_at	AT4G15880	ESD4 (EARLY IN SHORT DAYS 4); cysteine-type peptidase	P	P	P	P	P	P	P	P
245522_at	AT4G15890	binding	P	P	P	P	U	P	P	P
245525_at	AT4G15930	dynein light chain, putative	P	P	P	P	P	P	P	P
245526_at	AT4G15950	similar to unknown protein [Arabidopsis lyrata] (GB:AAN46277.1); contains domain PTHR21297 (PTHR21297)	P	P	P	P	U	P	P	P
245529_at	AT4G15570	tRNA-splicing endonuclease positive effector-related	P	P	P	P	P	P	P	P
245533_at	AT4G15130	cholinephosphate cytidylyltransferase, putative / phosphorylcholine transferase, putative / CTP:phosphocholine cytidylyltransferase, putative	P	P	P	P	P	P	P	P
245536_at	245536_at	no_match	P	P	P	P	P	U	U	P
245540_at	AT4G15230	ATPDR2/PDR2 (PLEIOTROPIC DRUG RESISTANCE 2); ATPase, coupled to transmembrane movement of substances	P	P	P	P	P	P	P	P
245541_at	245541_at	no_match	P	P	P	P	U	A	U	U
245543_at	AT4G15260	UDP-glucoronosyl/UDP-glucosyl transferase family protein	P	P	P	P	P	P	P	P
245557_at	AT4G15410	UBX domain-containing protein	P	P	P	P	P	P	P	P
245558_at	AT4G15430	similar to early-responsive to dehydration protein-related / ERD protein-related [Arabidopsis thaliana] (TAIR:AT4G04340.1); similar to early-responsive to dehydration protein-related / ERD protein-related [Arabidopsis thaliana] (TAIR:AT4G04340.3); similar to early-responsive to dehydration protein-related / ERD protein-related [Arabidopsis thaliana] (TAIR:AT3G21620.1); similar to unnamed protein …	P	U	P	P	U	P	P	P
245562_at	AT4G15520	tRNA/rRNA methyltransferase (SpoU) family protein	P	P	P	P	P	U	P	P
245564_at	AT4G14590	EMB2739 (EMBRYO DEFECTIVE 2739)	U	U	U	P	U	P	U	U
245565_at	AT4G14605	mitochondrial transcription termination factor-related / mTERF-related	P	U	U	P	U	U	A	A
245567_at	AT4G14630	GLP9 (GERMIN-LIKE PROTEIN 9); manganese ion binding / metal ion binding / nutrient reservoir	P	U	P	P	U	P	P	P
245572_at	AT4G14720	PPD2 (PEAPOD 2)	U	P	U	P	U	U	P	U
245578_at	AT4G14790	ATSUV3 (embryo sac development arrest 15)	P	P	P	P	P	P	P	P
245583_at	AT4G14920	PHD finger transcription factor, putative	P	P	P	P	P	P	P	P
245587_at	AT4G15020	similar to hAT dimerisation domain-containing protein [Arabidopsis thaliana] (TAIR:AT3G22220.2); similar to hAT dimerisation domain-containing protein [Arabidopsis thaliana] (TAIR:AT3G22220.1); similar to unnamed protein product [Vitis vinifera] (GB:CAO69163.1); contains InterPro domain Protein of unknown function DUF659 (InterPro:IPR007021)	P	P	P	P	P	P	P	P
245588_at	AT4G15030	similar to Phyb1 [Pimpinella brachycarpa] (GB:AAC31614.1); contains domain ACID PHOSPHATASE-RELATED (PTHR11567); contains domain FRA10AC1 PROTEIN (PTHR11567:SF25)	P	P	U	P	U	P	U	A
245592_at	AT4G14540	CCAAT-box binding transcription factor subunit B (NF-YB) (HAP3 ) (AHAP3) family	P	P	P	P	U	P	P	P
245595_at	AT4G14170	pentatricopeptide (PPR) repeat-containing protein	P	U	U	P	U	U	U	U
245599_at	AT4G14220	zinc finger (C3HC4-type RING finger) family protein	P	P	P	P	P	P	P	P
245600_at	AT4G14230	CBS domain-containing protein-related	P	P	P	P	P	P	P	P
245601_at	AT4G14240	similar to CBS domain-containing protein-related [Arabidopsis thaliana] (TAIR:AT4G14230.1); similar to unnamed protein product [Vitis vinifera] (GB:CAO71090.1); contains InterPro domain Cystathionine beta-synthase, core (InterPro:IPR000644); contains InterPro domain Protein of unknown function DUF21 (InterPro:IPR002550)	P	P	P	P	U	U	U	U
245602_at	AT4G14270	Protein containing PAM2 motif which mediates interaction with the PABC domain of polyadenyl binding proteins.	P	P	P	P	P	P	P	P
245604_at	AT4G14290	similar to unknown protein [Arabidopsis thaliana] (TAIR:AT3G23540.1); similar to unnamed protein product [Vitis vinifera] (GB:CAO71078.1); contains InterPro domain Alpha/beta hydrolase fold-1 (InterPro:IPR000073)	P	P	P	P	U	P	P	P
245605_at	AT4G14300	heterogeneous nuclear ribonucleoprotein, putative / hnRNP, putative	P	P	P	P	P	P	P	P
245606_at	245606_at	no_match	P	P	P	P	P	P	U	P
245608_at	AT4G14350	protein kinase family protein	P	P	P	P	P	P	P	P
245612_at	AT4G14440	enoyl-CoA hydratase/isomerase family protein	P	P	P	P	P	P	P	P
245613_at	245613_at	no_match	P	P	P	P	P	P	P	P
245617_at	AT4G14490	forkhead-associated domain-containing protein / FHA domain-containing protein	P	P	P	P	U	P	P	P
245621_at	AT4G14070	AAE15 (ACYL-ACTIVATING ENZYME 15); long-chain-fatty-acid-[acyl-carrier-protein] ligase	P	P	P	P	P	P	P	U
245625_at	AT4G14160	transport protein, putative	P	P	P	P	P	P	P	P
245626_at	AT1G56700	pyrrolidone-carboxylate peptidase family protein	P	P	P	P	P	P	P	P
245629_at	AT1G56580	similar to unknown protein [Arabidopsis thaliana] (TAIR:AT1G09310.1); similar to unknown [Populus trichocarpa] (GB:ABK94967.1); contains InterPro domain Protein of unknown function DUF538 (InterPro:IPR007493)	P	P	P	P	P	P	P	P
245631_at	AT1G25350	OVA9 (OVULE ABORTION 9); glutamine-tRNA ligase	P	P	P	P	P	P	P	P
245633_at	AT1G25280	AtTLP10 (TUBBY LIKE PROTEIN 10); phosphoric diester hydrolase/ transcription factor	P	P	P	P	P	P	P	P
245637_at	AT1G25230	purple acid phosphatase family protein	P	P	P	P	U	U	P	U
245638_s_at	AT1G24822	similar to unknown protein [Arabidopsis thaliana] (TAIR:AT1G25097.1)	P	P	P	P	P	P	P	P
245639_at	AT1G25260	acidic ribosomal protein P0-related	P	P	P	P	P	P	P	P
245641_at	AT1G25370	similar to unknown protein [Arabidopsis thaliana] (TAIR:AT1G68340.1); similar to unnamed protein product [Vitis vinifera] (GB:CAO68084.1); contains InterPro domain Protein of unknown function DUF1639 (InterPro:IPR012438)	P	P	P	P	P	P	P	P
245642_at	AT1G25275	similar to unnamed protein product [Vitis vinifera] (GB:CAO43403.1)	P	P	P	P	P	P	P	P
245649_at	AT1G24706	similar to putative THO complex 2 [Oryza sativa (japonica cultivar-group)] (GB:BAD87730.1); similar to hypothetical protein OsI_004810 [Oryza sativa (indica cultivar-group)] (GB:EAY76963.1); similar to predicted protein [Physcomitrella patens subsp. patens] (GB:EDQ69221.1); contains domain THO2 PROTEIN (PTHR21597)	P	P	P	P	P	P	P	P
245651_s_at	AT1G24881	Identical to F-box/Kelch-repeat protein At1g24795/At1g24885/At1g25056/At1g25143/At1g25215 [Arabidopsis Thaliana] (GB:Q9FXK7)	P	P	P	P	P	P	P	P
245654_at	AT1G56540	disease resistance protein (TIR-NBS-LRR class), putative	P	P	P	P	P	P	P	P
245659_at	AT1G28260	binding	P	P	P	P	P	P	P	P
245660_at	AT1G28240	similar to unknown protein [Arabidopsis thaliana] (TAIR:AT1G53040.1); similar to unknown protein [Arabidopsis thaliana] (TAIR:AT1G53040.2); similar to hypothetical protein [Vitis vinifera] (GB:CAN81089.1); contains InterPro domain Protein of unknown function DUF616 (InterPro:IPR006852)	P	P	P	P	P	P	P	P
245665_at	AT1G28250	similar to hypothetical protein [Oryza sativa (japonica cultivar-group)] (GB:BAC84779.1)	P	P	P	P	P	P	P	P
245666_at	AT1G28280	VQ motif-containing protein	P	P	P	P	P	P	P	P
245667_at	AT1G28200	FIP1 (FH INTERACTING PROTEIN 1)	P	P	P	P	P	P	P	P
245668_at	AT1G28330	DRM1 (DORMANCY-ASSOCIATED PROTEIN 1)	P	P	P	P	P	P	P	P
245670_at	AT1G28210	ATJ1 (Arabidopsis thaliana DnaJ homologue 1); heat shock protein binding / unfolded protein binding	P	P	P	P	P	P	P	P
245671_at	AT1G28230	PUP1 (PURINE PERMEASE 1); purine transmembrane transporter	U	P	P	P	U	P	P	P
245677_at	AT1G56660	unknown protein	P	P	P	P	P	P	P	P
245679_at	AT1G56590	clathrin adaptor complexes medium subunit family protein	P	P	P	P	P	P	P	P
245681_at	AT1G56560	beta-fructofuranosidase, putative / invertase, putative / saccharase, putative / beta-fructosidase, putative	P	P	P	P	P	P	P	P
245682_at	AT5G08750	zinc finger (C3HC4-type RING finger) family protein	P	P	P	P	P	P	P	P
245683_at	AT5G22030	ubiquitin-specific protease 8, putative (UBP8)	P	P	P	P	P	P	P	P
245684_at	AT5G22000	CIC7E11; protein binding / zinc ion binding	P	P	P	P	P	P	P	P
245685_at	AT5G22220	E2F1; transcription factor	P	P	P	P	P	P	P	P
245686_at	AT5G22060	ATJ2 (Arabidopsis thaliana DnaJ homologue 2)	P	P	P	P	P	P	P	P
245691_at	AT5G04240	ELF6 (EARLY FLOWERING 6); transcription factor	P	P	P	P	P	P	P	P
245693_at	AT5G04260	thioredoxin family protein	P	P	P	P	P	P	P	P
245694_at	AT5G04170	calcium-binding EF hand family protein	P	P	P	P	P	P	P	P
245698_at	AT5G04160	phosphate translocator-related	P	P	P	P	P	P	P	P
245702_at	AT5G04220	ATSYTC/NTMC2T1.3/NTMC2TYPE1.3/SYTC	P	P	P	P	P	P	P	P
245704_at	AT5G04290	KOW domain-containing transcription factor family protein	P	P	P	P	U	P	U	A
245710_at	AT5G04330	cytochrome P450, putative / ferulate-5-hydroxylase, putative	U	P	U	P	U	P	P	U
245711_at	AT5G04340	C2H2 (ZINC FINGER OF ARABIDOPSIS THALIANA 6); nucleic acid binding / transcription factor/ zinc ion binding	P	P	P	P	P	P	P	P
245712_at	AT5G04360	ATLDA/ATPU1 (PULLULANASE 1); alpha-amylase/ limit dextrinase	P	P	P	P	U	U	A	U
245714_at	AT5G04280	glycine-rich RNA-binding protein	P	P	P	P	P	P	P	P
245715_s_at	AT5G08670	ATP synthase beta chain 1, mitochondrial	P	P	P	P	P	P	P	P
245718_at	AT5G04110	DNA topoisomerase II family protein	P	P	P	P	P	P	P	P
245721_s_at	AT1G73460	protein kinase family protein	P	P	P	P	P	P	P	P
245722_at	AT1G73430	sec34-like family protein	P	P	P	P	P	P	P	P
245726_at	AT1G73360	HDG11 (HOMEODOMAIN GLABROUS11); DNA binding / transcription factor	P	P	U	P	P	P	U	P
245727_at	AT1G73350	similar to Os02g0637900 [Oryza sativa (japonica cultivar-group)] (GB:NP_001047530.1); similar to unknown [Picea sitchensis] (GB:ABK22187.1)	P	P	P	P	P	P	P	P
245730_at	AT1G73470	similar to unnamed protein product [Vitis vinifera] (GB:CAO68549.1)	P	P	P	P	P	P	P	U
245731_at	AT1G73500	ATMKK9 (Arabidopsis thaliana MAP kinase kinase 9); kinase	P	P	P	P	P	P	P	P
245732_at	AT1G73440	calmodulin-related	P	P	P	P	U	P	P	P
245733_at	AT1G73380	similar to unnamed protein product [Vitis vinifera] (GB:CAO62045.1); contains InterPro domain Protein of unknown function DUF1308 (InterPro:IPR010733)	U	U	U	P	P	P	U	U
245744_at	AT1G51110	plastid-lipid associated protein PAP / fibrillin family protein	P	P	P	P	U	P	U	U
245745_at	AT1G51110	plastid-lipid associated protein PAP / fibrillin family protein	P	P	P	P	P	P	P	U
245746_at	AT1G51070	basic helix-loop-helix (bHLH) family protein	P	P	P	P	P	P	P	P
245750_at	AT1G51060	HTA10; DNA binding	P	P	P	P	P	P	P	P
245751_s_at	AT1G25682	cell cycle control protein-related	P	P	P	P	P	P	P	P
245755_at	AT1G35210	similar to unknown protein [Arabidopsis thaliana] (TAIR:AT1G22470.1); similar to hypothetical protein [Vitis vinifera] (GB:CAN82663.1)	P	P	P	P	P	P	P	P
245756_at	AT1G35190	oxidoreductase, 2OG-Fe(II) oxygenase family protein	P	P	P	P	P	P	P	P
245757_at	AT1G35140	PHI-1 (PHOSPHATE-INDUCED 1)	P	P	P	P	P	P	P	P
245759_at	AT1G66900	similar to unknown protein [Arabidopsis thaliana] (TAIR:AT5G38220.1); similar to unknown protein [Arabidopsis thaliana] (TAIR:AT5G38220.3); similar to hypothetical protein [Vitis vinifera] (GB:CAN82502.1); contains domain PTHR12277:SF8 (PTHR12277:SF8); contains domain PTHR12277 (PTHR12277); contains domain SSF53474 (SSF53474); contains domain G3DSA:3.40.50.1820 (G3DSA:3.40.50.1820)	P	P	P	P	P	P	P	P
245760_s_at	AT1G66920	serine/threonine protein kinase, putative	U	U	U	P	U	U	P	U
245762_at	AT1G27880	ATP-dependent DNA helicase, putative	P	P	P	P	P	P	P	P
245763_at	AT1G27850	similar to unknown protein [Arabidopsis thaliana] (TAIR:AT2G40070.1); similar to unnamed protein product [Vitis vinifera] (GB:CAO46662.1)	P	P	P	P	P	P	P	P
245764_s_at	AT1G19750	transducin family protein / WD-40 repeat family protein	P	P	P	P	U	U	P	P
245765_at	AT1G33600	leucine-rich repeat family protein	P	P	P	P	P	P	P	P
245770_at	AT1G30240	binding	P	P	P	P	P	P	P	P
245772_at	AT1G30300	similar to phosphonate metabolism protein-related [Arabidopsis thaliana] (TAIR:AT4G03610.1); similar to unnamed protein product [Vitis vinifera] (GB:CAO40361.1); contains domain SSF56281 (SSF56281); contains domain G3DSA:3.60.15.10 (G3DSA:3.60.15.10)	P	P	P	P	P	P	P	P
245773_at	AT1G30290	pseudogene of unknown protein	P	P	P	P	U	U	U	U
245775_at	AT1G30270	CIPK23 (CBL-INTERACTING PROTEIN KINASE 23); kinase	P	P	P	P	P	P	P	P
245777_at	AT1G73540	ATNUDT21 (Arabidopsis thaliana Nudix hydrolase homolog 21); hydrolase	P	P	P	P	P	P	P	P
245778_at	AT1G73530	RNA recognition motif (RRM)-containing protein	P	P	P	P	U	P	P	P
245780_at	AT1G45688	similar to unknown protein [Arabidopsis thaliana] (TAIR:AT5G42860.1); similar to H0814G11.12 [Oryza sativa (indica cultivar-group)] (GB:CAJ86345.1); similar to CAA30379.1 protein [Oryza sativa] (GB:CAB53482.1)	P	P	P	P	P	P	P	P
245781_at	AT1G45976	SBP1 (S-RIBONUCLEASE BINDING PROTEIN 1); protein binding / zinc ion binding	P	P	P	P	P	P	P	P
245783_s_at	AT1G35180	similar to unknown protein [Arabidopsis thaliana] (TAIR:AT1G35170.1)	U	P	P	P	P	P	U	P
245786_at	AT1G32150	bZIP transcription factor family protein	P	P	P	P	P	P	P	P
245787_at	AT1G32130	similar to IWS1 C-terminus family protein [Arabidopsis thaliana] (TAIR:AT4G19000.1); similar to hypothetical protein [Vitis vinifera] (GB:CAN83660.1); contains InterPro domain IWS1, C-terminal (InterPro:IPR008654)	P	P	P	P	P	P	P	P
245788_at	AT1G32120	similar to unknown protein [Arabidopsis thaliana] (TAIR:AT4G16050.1); similar to unknown protein [Arabidopsis thaliana] (TAIR:AT1G51538.1); similar to unnamed protein product [Vitis vinifera] (GB:CAO49973.1); similar to hypothetical protein [Vitis vinifera] (GB:CAN68559.1); contains InterPro domain Protein of unknown function DUF716 (InterPro:IPR006904); contains InterPro domain Protein of unknow…	P	P	P	P	P	P	P	P
245789_at	AT1G32090	early-responsive to dehydration protein-related / ERD protein-related	P	U	P	P	U	U	U	U
245791_at	AT1G32210	ATDAD1 (DEFENDER AGAINST APOPTOTIC DEATH 1)	P	P	P	P	P	P	P	P
245793_at	AT1G32220	binding / catalytic/ coenzyme binding	P	P	P	P	P	P	P	P
245794_at	AT1G32170	XTR4 (XYLOGLUCAN ENDOTRANSGLYCOSYLASE 4); hydrolase, acting on glycosyl bonds	P	P	P	P	P	P	P	P
245795_at	AT1G32160	similar to unknown protein [Arabidopsis thaliana] (TAIR:AT3G17800.1); similar to unknown protein [Arabidopsis thaliana] (TAIR:AT3G17800.2); similar to unnamed protein product [Vitis vinifera] (GB:CAO63331.1); contains InterPro domain Protein of unknown function DUF760 (InterPro:IPR008479)	P	P	P	P	P	P	P	P
245796_at	AT1G32230	RCD1 (RADICAL-INDUCED CELL DEATH1)	P	P	P	P	P	P	P	P
245803_at	AT1G47128	RD21 (RESPONSIVE TO DEHYDRATION 21); cysteine-type peptidase	P	P	P	P	P	P	P	P
245806_at	AT1G45474	LHCA5 (Photosystem I light harvesting complex gene 5)	P	P	P	P	P	P	P	P
245808_at	AT1G58470	ATRBP1 (ARABIDOPSIS THALIANA RNA-BINDING PROTEIN 1); RNA binding	P	P	P	P	P	P	P	P
245809_at	AT1G58440	XF1 (SQUALENE EPOXIDASE 1); oxidoreductase	P	P	P	P	P	P	P	P
245815_at	AT1G26090	ATP binding	P	U	U	P	U	A	U	U
245817_at	AT1G26160	metal-dependent phosphohydrolase HD domain-containing protein	P	P	P	P	P	P	P	P
245821_at	AT1G26270	phosphatidylinositol 3- and 4-kinase family protein	P	P	P	P	P	P	P	P
245822_at	AT1G26110	similar to unknown protein [Arabidopsis thaliana] (TAIR:AT5G45330.1); similar to hypothetical protein [Glycine max] (GB:BAB41197.1); contains domain PTHR13586 (PTHR13586)	P	P	P	P	P	P	P	P
245825_at	AT1G57870	shaggy-related protein kinase kappa, putative / ASK-kappa, putative	P	P	P	P	P	P	P	P
245832_at	AT1G48850	EMB1144 (EMBRYO DEFECTIVE 1144); chorismate synthase	P	P	P	P	P	P	P	P
245840_at	AT1G58420	similar to unknown protein [Arabidopsis thaliana] (TAIR:AT1G10140.1); contains InterPro domain Uncharacterised conserved protein UCP031279 (InterPro:IPR016972)	P	P	P	P	P	P	P	P
245841_s_at	AT1G58380	XW6; structural constituent of ribosome	P	P	P	P	P	P	P	P
245843_at	245843_at	no_match	P	P	P	P	U	U	U	U
245844_at	AT1G26170	protein transporter	P	P	U	P	U	U	U	U
245846_at	AT1G26130	haloacid dehalogenase-like hydrolase family protein	P	P	P	P	U	P	U	U
245850_at	AT5G13530	KEG (KEEP ON GOING); protein binding / protein kinase/ ubiquitin-protein ligase	U	U	P	P	U	U	P	U
245851_at	AT5G13530	KEG (KEEP ON GOING); protein binding / protein kinase/ ubiquitin-protein ligase	P	P	P	P	P	P	P	P
245853_at	AT5G13500	similar to unknown protein [Arabidopsis thaliana] (TAIR:AT5G25265.1); similar to unnamed protein product [Vitis vinifera] (GB:CAO42819.1)	P	P	P	P	P	P	P	P
245854_at	AT5G13490	AAC2 (ADP/ATP CARRIER 2); ATP:ADP antiporter/ binding	P	P	P	P	P	P	P	P
245855_at	AT5G13550	SULTR4;1 (Sulfate transporter 4.1); sulfate transmembrane transporter	P	P	P	P	P	P	P	P
245862_at	AT5G01010	similar to unnamed protein product [Vitis vinifera] (GB:CAO45344.1); contains InterPro domain emp24/gp25L/p24; (InterPro:IPR000348); contains InterPro domain GOLD (InterPro:IPR009038)	P	P	P	P	P	P	P	P
245863_s_at	AT1G58060	helicase domain-containing protein	P	P	P	P	U	P	U	U
245867_at	AT1G58080	ATATP-PRT1 (ATP PHOSPHORIBOSYL TRANSFERASE)	U	U	P	P	U	A	U	U
245868_at	AT1G58030	CAT2 (CATIONIC AMINO ACID TRANSPORTER 2); amino acid transmembrane transporter	P	P	P	P	P	P	P	P
245870_at	AT1G26300	BSD domain-containing protein	P	P	P	P	P	P	P	P
245872_at	AT1G26300	BSD domain-containing protein	P	P	P	P	P	P	P	U
245879_at	AT5G09420	ATTOC64-V/MTOM64 (ARABIDOPSIS THALIANA TRANSLOCON AT THE OUTER MEMBRANE OF CHLOROPLASTS 64-V); amidase	P	P	P	P	P	P	P	P
245881_at	AT5G09462	CPuORF42 (Conserved peptide upstream open reading frame 42)	P	P	P	P	U	U	U	U
245884_at	AT5G09300	2-oxoisovalerate dehydrogenase, putative / 3-methyl-2-oxobutanoate dehydrogenase, putative / branched-chain alpha-keto acid dehydrogenase E1 alpha subunit, putative	U	U	A	P	A	A	U	A
245885_at	AT5G09440	phosphate-responsive protein, putative	P	P	P	P	P	P	P	P
245886_at	AT5G09510	40S ribosomal protein S15 (RPS15D)	P	P	P	P	P	P	P	P
245887_at	AT5G09390	CD2-binding protein-related	P	P	P	P	P	P	P	P
245888_at	AT5G09450	pentatricopeptide (PPR) repeat-containing protein	P	U	P	P	P	U	U	U
245891_at	AT5G09220	AAP2 (AMINO ACID PERMEASE 2); amino acid transmembrane transporter	P	U	P	P	P	U	P	U
245893_at	AT5G09270	similar to hypothetical protein OsI_004420 [Oryza sativa (indica cultivar-group)] (GB:EAY76573.1)	P	P	P	P	P	P	P	P
245896_at	AT5G09250	KIWI; DNA binding / transcription coactivator	P	P	P	P	P	P	P	P
245897_at	AT5G09400	KUP7 (K+ uptake permease 7); potassium ion transmembrane transporter	P	U	P	P	U	U	U	U
245899_at	AT5G11030	ALF4 (ABERRANT LATERAL ROOT FORMATION 4)	P	P	P	P	U	P	P	P
245900_at	AT5G11040	similar to hypothetical protein OsI_015984 [Oryza sativa (indica cultivar-group)] (GB:EAY94751.1); similar to H0311C03.11 [Oryza sativa (indica cultivar-group)] (GB:CAH67557.1); similar to unnamed protein product [Vitis vinifera] (GB:CAO44298.1); contains InterPro domain Transport protein Trs120 (InterPro:IPR013935)	P	P	P	P	P	P	P	P
245903_at	AT5G11100	ATSYTD/NTMC2T2.2/NTMC2TYPE2.2/SYTD	P	P	P	P	P	P	P	P
245906_at	AT5G11070	similar to unknown protein [Arabidopsis thaliana] (TAIR:AT5G35090.1)	P	P	P	P	P	P	P	P
245910_at	AT5G09410	EICBP.B (ETHYLENE INDUCED CALMODULIN BINDING PROTEIN); calmodulin binding / transcription regulator	P	P	P	P	P	P	P	P
245911_at	AT5G19690	STT3A (STAUROSPORIN AND TEMPERATURE SENSITIVE 3-LIKE A); oligosaccharyl transferase	P	P	P	P	P	P	P	P
245913_at	AT5G19860	similar to unknown protein [Arabidopsis thaliana] (TAIR:AT1G55265.1); similar to unnamed protein product [Vitis vinifera] (GB:CAO23444.1); contains InterPro domain Protein of unknown function DUF538 (InterPro:IPR007493)	P	P	P	P	P	P	P	P
245914_at	AT5G19620	OEP80 (ARABIDOPSIS THALIANA OUTER ENVELOPE PROTEIN OF 80 KDA)	P	P	P	P	U	U	U	U
245917_at	AT5G28740	transcription-coupled DNA repair protein-related	P	P	P	P	P	P	P	P
245924_at	AT5G28750	thylakoid assembly protein, putative	P	P	P	P	P	P	P	P
245926_at	AT5G24740	similar to unknown protein [Arabidopsis thaliana] (TAIR:AT4G17140.1); similar to hypothetical protein OsI_026627 [Oryza sativa (indica cultivar-group)] (GB:EAZ05395.1); similar to C-5 cytosine-specific DNA methylase; Vacuolar protein sorting-associated protein [Medicago truncatula] (GB:ABN08303.1); similar to hypothetical protein OsJ_024797 [Oryza sativa (japonica cultivar-group)] (GB:EAZ41314.1)…	P	P	P	P	P	U	U	U
245934_at	AT5G09330	ANAC082 (Arabidopsis NAC domain containing protein 82); transcription factor	P	P	P	P	P	P	P	P
245935_at	AT5G19840	transcription factor jumonji (jmjC) domain-containing protein	P	P	P	P	U	P	P	P
245938_at	AT5G19680	leucine-rich repeat family protein	P	P	P	P	P	P	P	P
245939_at	AT5G19760	dicarboxylate/tricarboxylate carrier (DTC)	P	P	P	P	P	P	P	P
245941_at	AT5G19820	EMB2734 (EMBRYO DEFECTIVE 2734); lyase	P	P	P	P	P	U	P	P
245942_at	AT5G19490	DNA binding / sequence-specific DNA binding	P	P	P	P	U	P	U	U
245943_at	AT5G19500	tryptophan/tyrosine permease family protein	P	U	P	P	A	U	U	U
245946_at	AT5G19580	glyoxal oxidase-related	P	P	P	P	P	P	P	P
245948_at	AT5G19540	similar to unknown [Brassica napus] (GB:AAY21212.1); similar to unknown [Brassica napus] (GB:ABP73257.1); similar to unknown protein [Brassica napus] (GB:ABN48558.1)	P	P	P	P	P	P	P	P
245949_at	AT5G19510	elongation factor 1B alpha-subunit 2 (eEF1Balpha2)	P	P	P	P	P	P	P	P
245951_at	AT5G19550	ASP2 (ASPARTATE AMINOTRANSFERASE 2)	P	P	P	P	P	P	P	P
245952_at	AT5G28500	similar to unknown protein [Arabidopsis thaliana] (TAIR:AT3G04550.1); similar to unnamed protein product [Vitis vinifera] (GB:CAO65032.1)	P	P	P	P	P	P	U	U
245954_at	AT5G28530	FRS10 (FAR1-RELATED SEQUENCE 10); zinc ion binding	P	P	P	P	P	P	P	P
245956_s_at	AT5G42020	BIP (LUMINAL BINDING PROTEIN); ATP binding	P	P	P	P	P	P	P	P
245957_at	AT5G19590	similar to unknown protein [Arabidopsis thaliana] (TAIR:AT4G02360.1); similar to unknown [Populus trichocarpa] (GB:ABK95545.1); contains InterPro domain Protein of unknown function DUF538 (InterPro:IPR007493)	P	P	P	P	P	P	P	P
245960_at	AT5G19660	ATS1P/ATSBT6.1/S1P (SITE-1 PROTEASE); endopeptidase/ subtilase	P	P	P	P	P	U	U	U
245969_at	AT5G19830	aminoacyl-tRNA hydrolase	P	P	P	P	U	P	P	U
245971_at	AT5G20730	NPH4 (NON-PHOTOTROPHIC HYPOCOTYL); transcription factor	P	P	P	P	P	P	P	P
245972_at	AT5G20680	similar to unknown protein [Arabidopsis thaliana] (TAIR:AT5G64020.1); similar to Os11g0241900 [Oryza sativa (japonica cultivar-group)] (GB:NP_001067587.1); similar to expressed protein [Oryza sativa (japonica cultivar-group)] (GB:ABA92327.1); contains InterPro domain Protein of unknown function DUF231, plant (InterPro:IPR004253)	P	P	P	P	P	P	P	P
245975_at	AT5G13070	MSF1-like family protein	P	P	P	P	P	P	P	P
245976_at	AT5G13080	WRKY75 (WRKY DNA-BINDING PROTEIN 75); transcription factor	U	A	P	P	P	P	P	P
245977_at	AT5G13110	G6PD2 (GLUCOSE-6-PHOSPHATE DEHYDROGENASE 2); glucose-6-phosphate dehydrogenase	P	P	P	P	P	P	P	P
245981_at	AT5G13100	oxidoreductase	P	P	P	P	P	P	P	P
245983_at	AT5G13050	5-FCL; 5-formyltetrahydrofolate cyclo-ligase	P	P	P	P	P	P	P	P
245984_at	AT5G13090	similar to unknown protein [Arabidopsis thaliana] (TAIR:AT1G24270.1); similar to unnamed protein product [Vitis vinifera] (GB:CAO68319.1); similar to hypothetical protein [Vitis vinifera] (GB:CAN73358.1)	P	P	P	P	P	P	P	P
245985_at	AT5G13120	peptidyl-prolyl cis-trans isomerase cyclophilin-type family protein	P	P	P	P	P	P	P	P
245986_at	AT5G13160	PBS1 (AVRPPHB SUSCEPTIBLE 1); kinase	P	P	P	P	P	P	P	P
245988_at	AT5G20610	similar to unknown protein [Arabidopsis thaliana] (TAIR:AT5G26160.1); similar to hypothetical protein [Vitis vinifera] (GB:CAN67684.1)	P	P	P	P	P	P	P	P
245989_s_at	AT5G20620	UBQ4 (ubiquitin 4); protein binding	P	P	P	P	P	P	P	P
245991_at	AT5G20660	24 kDa vacuolar protein, putative	P	P	P	P	P	P	P	P
245993_at	AT5G20700	senescence-associated protein-related	P	P	P	P	P	P	P	P
245999_at	AT5G20650	COPT5 (copper transporter 5); copper ion transmembrane transporter	P	P	P	P	P	P	P	P
246005_at	AT5G08415	lipoic acid synthase family protein	P	P	P	P	P	P	P	P
246006_at	AT5G08290	YLS8 (yellow-leaf-specific gene 8); catalytic	P	P	P	P	P	P	P	P
246007_at	AT5G08410	FTRA2 (ferredoxin/thioredoxin reductase subunit A (variable subunit) 2); ferredoxin:thioredoxin reductase	P	P	P	P	P	P	P	P
246008_at	AT5G08320	similar to unnamed protein product [Vitis vinifera] (GB:CAO70168.1); contains domain PTHR15967 (PTHR15967)	P	U	P	P	U	P	P	U
246009_at	AT5G08335	ATSTE14B (PRENYLCYSTEINE ALPHA-CARBOXYL METHYLTRANSFERASE); protein-S-isoprenylcysteine O-methyltransferase	P	P	P	P	P	P	P	P
246010_at	AT5G08440	similar to unknown protein [Arabidopsis thaliana] (TAIR:AT5G23490.1); similar to unnamed protein product [Vitis vinifera] (GB:CAO67077.1)	P	P	P	P	P	P	P	P
246012_at	AT5G10650	zinc finger (C3HC4-type RING finger) family protein	P	P	P	P	P	P	P	P
246015_at	AT5G10700	protein tyrosine phosphatase	P	P	P	P	P	P	P	P
246018_at	AT5G10695	similar to unknown protein [Arabidopsis thaliana] (TAIR:AT5G57123.1); similar to unknown [Picea sitchensis] (GB:ABK22689.1)	P	P	P	P	P	P	P	P
246020_at	AT5G10710	similar to unnamed protein product [Vitis vinifera] (GB:CAO43930.1)	P	P	P	P	P	P	P	P
246021_at	AT5G21100	L-ascorbate oxidase, putative	U	A	A	P	U	A	U	A
246026_at	AT5G21070	similar to unnamed protein product [Vitis vinifera] (GB:CAO67366.1)	P	P	P	P	P	P	P	P
246027_at	AT5G21060	homoserine dehydrogenase family protein	P	P	P	P	P	P	P	P
246028_at	AT5G21170	5'-AMP-activated protein kinase beta-2 subunit, putative	P	P	P	P	P	P	P	P
246031_at	AT5G21160	La domain-containing protein / proline-rich family protein	P	P	P	P	P	P	P	P
246035_at	AT5G08300	succinyl-CoA ligase (GDP-forming) alpha-chain, mitochondrial, putative / succinyl-CoA synthetase, alpha chain, putative / SCS-alpha, putative	P	P	P	P	P	P	P	P
246036_at	AT5G08370	ATAGAL2 (ARABIDOPSIS THALIANA ALPHA-GALACTOSIDASE 2); alpha-galactosidase	P	P	P	P	P	P	P	P
246037_at	AT5G19420	Ran GTPase binding / chromatin binding / zinc ion binding	P	P	P	P	P	U	U	U
246038_s_at	AT5G19460	ATNUDT20 (Arabidopsis thaliana Nudix hydrolase homolog 20); hydrolase	P	P	P	P	P	P	P	P
246039_at	AT5G19480	similar to unknown protein [Arabidopsis thaliana] (TAIR:AT5G12230.1); similar to hypothetical protein OsI_037842 [Oryza sativa (indica cultivar-group)] (GB:EAY83883.1)	P	P	P	P	P	P	P	P
246041_at	AT5G19290	esterase/lipase/thioesterase family protein	P	P	P	P	P	P	P	P
246042_at	AT5G19440	cinnamyl-alcohol dehydrogenase, putative (CAD)	P	P	P	P	P	P	P	P
246043_at	AT5G19380	similar to unknown protein [Arabidopsis thaliana] (TAIR:AT5G12170.2); similar to unnamed protein product [Vitis vinifera] (GB:CAO16866.1); contains domain Multidrug resistance efflux transporter EmrE (SSF103481)	P	P	U	P	U	A	U	U
246044_at	AT5G19450	CDPK19 (CALCIUM-DEPENDENT PROTEIN KINASE 19); calmodulin-dependent protein kinase/ kinase	P	P	P	P	P	P	P	P
246045_at	AT5G19430	zinc finger (C3HC4-type RING finger) family protein	P	P	P	P	P	P	P	P
246053_at	AT5G08340	riboflavin biosynthesis protein-related	P	P	P	P	U	P	P	P
246056_at	AT5G08390	similar to transducin family protein / WD-40 repeat family protein [Arabidopsis thaliana] (TAIR:AT5G23430.2); similar to transducin family protein / WD-40 repeat family protein [Arabidopsis thaliana] (TAIR:AT5G23430.1); similar to H0801D08.1 [Oryza sativa (indica cultivar-group)] (GB:CAJ86243.1); similar to H0402C08.11 [Oryza sativa (indica cultivar-group)] (GB:CAJ86235.1); similar to unnamed pro…	P	P	P	P	U	P	P	U
246057_at	AT5G08400	similar to unknown protein [Arabidopsis thaliana] (TAIR:AT4G29400.1); similar to unnamed protein product [Vitis vinifera] (GB:CAO65989.1)	P	P	P	P	P	P	P	P
246058_at	AT5G08430	SWIB complex BAF60b domain-containing protein / plus-3 domain-containing protein / GYF domain-containing protein	P	P	P	P	P	P	P	P
246059_at	AT5G08450	similar to unnamed protein product [Vitis vinifera] (GB:CAO67090.1); contains InterPro domain Histone deacetylation protein Rxt3 (InterPro:IPR013951)	P	P	P	P	P	P	P	P
246060_at	AT5G08420	RNA binding	P	P	P	P	P	P	P	U
246061_at	AT5G19320	RANGAP2 (RAN GTPASE ACTIVATING PROTEIN 2); RAN GTPase activator	P	P	P	P	P	P	U	U
246062_at	AT5G19330	armadillo/beta-catenin repeat family protein / BTB/POZ domain-containing protein	P	P	P	P	P	P	P	P
246064_at	AT5G19350	RNA-binding protein 45 (RBP45), putative	P	P	P	P	P	P	P	P
246066_at	AT5G19400	similar to unknown protein [Arabidopsis thaliana] (TAIR:AT1G28260.2); similar to unknown protein [Arabidopsis thaliana] (TAIR:AT1G28260.1); similar to unnamed protein product [Vitis vinifera] (GB:CAO63049.1); contains domain PTHR15696 (PTHR15696)	P	P	P	P	P	P	P	P
246068_at	AT5G20290	40S ribosomal protein S8 (RPS8A)	P	P	P	P	P	P	P	P
246070_at	AT5G20160	ribosomal protein L7Ae/L30e/S12e/Gadd45 family protein	P	P	P	P	P	P	P	P
246071_at	AT5G20150	SPX (SYG1/Pho81/XPR1) domain-containing protein	P	P	P	P	P	P	P	P
246073_at	AT5G20180	ribosomal protein L36 family protein	P	P	P	P	P	P	P	P
246074_at	AT5G20130	similar to unnamed protein product [Vitis vinifera] (GB:CAO21131.1)	P	P	P	P	P	U	P	U
246075_at	AT5G20410	MGD2 (monogalactosyldiacylglycerol synthase 2); 1,2-diacylglycerol 3-beta-galactosyltransferase/ transferase, transferring glycosyl groups	P	P	P	P	P	P	P	P
246076_at	AT5G20280	ATSPS1F (SUCROSE PHOSPHATE SYNTHASE 1F); sucrose-phosphate synthase/ transferase, transferring glycosyl groups	P	P	P	P	P	P	P	U
246081_s_at	AT5G20470	myosin, putative	P	P	P	P	P	P	P	P
246082_at	AT5G20480	EFR (EF-TU RECEPTOR); ATP binding / kinase/ protein serine/threonine kinase	P	P	P	P	U	P	U	U
246084_at	246084_at	no_match	A	U	U	P	A	A	A	A
246085_at	AT5G20540	ATBRXL4/BRX-LIKE4 (BREVIS RADIX-LIKE 4)	U	P	U	P	A	A	A	A
246087_at	AT5G20580	similar to unknown protein [Arabidopsis thaliana] (TAIR:AT2G06005.1); similar to unknown [Populus trichocarpa] (GB:ABK93352.1); contains InterPro domain Prefoldin (InterPro:IPR009053)	P	P	P	P	P	P	P	P
246088_at	AT5G20600	similar to unnamed protein product [Vitis vinifera] (GB:CAO43199.1); contains InterPro domain Nucleolar, Nop52; (InterPro:IPR010301)	P	P	P	P	P	P	P	P
246089_at	AT5G20570	RBX1 (RING-BOX 1)	P	P	P	P	P	P	P	P
246090_at	AT5G20520	WAV2 (WAVY GROWTH 2)	P	P	P	P	P	P	P	P
246091_at	AT5G20590	similar to unknown protein [Arabidopsis thaliana] (TAIR:AT1G60790.1); similar to unnamed protein product [Vitis vinifera] (GB:CAO43218.1); contains InterPro domain Protein of unknown function DUF231, plant (InterPro:IPR004253)	P	P	U	P	U	U	U	U
246092_at	AT5G20500	glutaredoxin, putative	P	P	P	P	P	P	P	P
246099_at	AT5G20230	ATBCB (ARABIDOPSIS BLUE-COPPER-BINDING PROTEIN); copper ion binding	P	P	P	P	P	P	P	P
246108_at	AT5G28630	glycine-rich protein	P	P	P	P	P	P	P	U
246109_at	AT5G20120	similar to unnamed protein product [Vitis vinifera] (GB:CAO65640.1)	P	P	P	P	P	P	P	P
246110_at	AT5G20140	SOUL heme-binding family protein	P	U	P	P	P	U	U	U
246111_at	AT5G20170	similar to hypothetical protein [Vitis vinifera] (GB:CAN63500.1)	P	P	P	P	P	P	P	P
246112_at	AT5G20200	nucleoporin-related	P	P	P	P	P	P	P	P
246115_at	AT5G20300	chloroplast outer membrane protein, putative	P	P	P	P	P	P	P	P
246122_at	AT5G20380	transporter-related	P	P	P	P	P	P	P	P
246124_at	AT5G20060	phospholipase/carboxylesterase family protein	P	P	P	P	P	P	P	P
246125_at	AT5G19875	similar to unknown protein [Arabidopsis thaliana] (TAIR:AT2G31940.1); similar to hypothetical protein MtrDRAFT_AC155880g29v2 [Medicago truncatula] (GB:ABN08129.1)	U	A	U	P	P	A	P	U
246131_at	AT5G20990	B73 (CHLORATE RESISTANT 6); molybdenum ion binding	P	P	P	P	P	P	P	P
246134_at	AT5G20930	TSL (TOUSLED); kinase	P	P	P	P	P	P	P	P
246135_at	AT5G20885	zinc finger (C3HC4-type RING finger) family protein	P	P	P	P	P	P	P	P
246139_at	AT5G19900	PRLI-interacting factor, putative	P	P	P	P	P	P	P	P
246140_at	AT5G19910	SOH1 family protein	P	P	P	P	P	P	P	P
246142_at	AT5G19970	similar to unnamed protein product [Vitis vinifera] (GB:CAO65601.1)	P	P	P	P	U	P	P	P
246143_at	AT5G19980	integral membrane family protein	P	P	P	P	P	P	P	P
246147_s_at	AT5G19990	RPT6A; ATPase	P	P	P	P	P	P	P	P
246148_at	AT5G19960	RNA recognition motif (RRM)-containing protein	P	P	P	P	U	P	P	U
246150_at	AT5G19930	integral membrane family protein	P	P	P	P	P	P	P	P
246153_s_at	AT5G20010	RAN-1 (RAS RELATED NUCLEAR PROTEIN); GTP binding	P	P	P	P	P	P	P	P
246154_at	AT5G19940	plastid-lipid associated protein PAP-related / fibrillin-related	P	P	P	P	P	P	P	P
246156_at	AT5G20090	similar to unknown protein [Arabidopsis thaliana] (TAIR:AT4G14695.1); similar to unknown protein [Arabidopsis thaliana] (TAIR:AT4G22310.1); similar to hypothetical protein [Vitis vinifera] (GB:CAN75662.1); contains InterPro domain Protein of unknown function UPF0041 (InterPro:IPR005336)	P	P	P	P	P	P	P	P
246157_at	AT5G20080	NADH-cytochrome b5 reductase, putative	P	P	P	P	P	P	P	P
246160_at	AT5G21040	F-box family protein / WD-40 repeat family protein	P	P	P	P	P	P	P	P
246161_at	AT5G20900	JAZ12/TIFY3B (JASMONATE-ZIM-DOMAIN PROTEIN 12)	P	P	P	P	P	P	P	P
246162_at	AT4G36400	FAD linked oxidase family protein	P	P	P	P	U	P	P	P
246169_at	AT5G32470	similar to unnamed protein product [Vitis vinifera] (GB:CAO22231.1); similar to unknown [Populus trichocarpa] (GB:ABK95127.1); contains InterPro domain TENA/THI-4 protein/Coenzyme PQQ biosynthesis protein C (InterPro:IPR004305); contains InterPro domain Haem oxygenase-like, multi-helical (InterPro:IPR016084)	P	P	P	P	P	P	P	P
246170_at	AT5G32450	RNA recognition motif (RRM)-containing protein	P	P	P	P	P	P	P	P
246171_at	AT5G32440	similar to unknown protein [Arabidopsis thaliana] (TAIR:AT1G80040.1); similar to unknown [Populus trichocarpa] (GB:ABK95835.1); contains InterPro domain Ubiquitin system component Cue (InterPro:IPR003892)	P	P	P	P	P	P	P	P
246173_s_at	AT5G28370	pentatricopeptide (PPR) repeat-containing protein	P	P	P	P	U	P	P	P
246175_s_at	AT5G28400	similar to EMB1703 (EMBRYO DEFECTIVE 1703) [Arabidopsis thaliana] (TAIR:AT3G61780.1)	U	U	U	P	U	P	U	U
246178_s_at	AT5G28430	transposable element gene	P	P	P	P	P	U	P	P
246183_at	AT5G20940	glycosyl hydrolase family 3 protein	U	U	U	P	P	U	U	U
246184_at	AT5G20950	glycosyl hydrolase family 3 protein	P	P	P	P	P	P	P	P
246185_at	AT5G20980	ATMS3 (METHIONINE SYNTHASE 3); 5-methyltetrahydropteroyltriglutamate-homocysteine S-methyltransferase/ methionine synthase	P	P	P	P	U	U	P	P
246188_at	AT5G21050	similar to unknown protein [Arabidopsis thaliana] (TAIR:AT5G64090.1); similar to unnamed protein product [Vitis vinifera] (GB:CAO67384.1)	P	P	P	P	U	P	P	P
246190_at	AT5G21010	ATBPM5 (BTB-POZ AND MATH DOMAIN 5); protein binding	P	P	P	P	P	P	P	P
246191_at	AT5G20890	chaperonin, putative	P	P	P	P	P	P	P	P
246192_at	AT5G20920	EIF2 BETA (EMBRYO DEFECTIVE 1401)	P	P	P	P	P	P	P	P
246193_at	AT5G20880	transposable element gene	P	P	P	P	P	P	P	P
246194_at	AT4G37000	ACD2 (ACCELERATED CELL DEATH 2)	P	P	P	P	P	P	P	P
246195_at	AT4G36410	UBC17 (UBIQUITIN-CONJUGATING ENZYME 17); ubiquitin-protein ligase	P	P	P	P	P	P	P	P
246199_at	AT4G36530	hydrolase, alpha/beta fold family protein	P	P	P	P	U	U	U	A
246201_at	AT4G36750	quinone reductase family protein	P	P	P	P	P	P	P	P
246202_at	AT4G37040	MAP1D (METHIONINE AMINOPEPTIDASE 1D); metalloexopeptidase	P	P	P	P	P	P	P	P
246204_at	AT4G37020	similar to unnamed protein product [Vitis vinifera] (GB:CAO71839.1); contains domain PTHR10967:SF2 (PTHR10967:SF2); contains domain PTHR10967 (PTHR10967)	P	P	P	P	P	P	P	P
246205_at	AT4G36970	remorin family protein	P	P	P	P	U	P	U	U
246209_at	AT4G36870	BLH2 (BEL1-LIKE HOMEODOMAIN 2, SAWTOOTH 1); DNA binding / transcription factor	P	P	P	P	P	P	P	P
246210_at	AT4G36420	ribosomal protein L12 family protein	P	P	P	P	U	P	P	U
246211_at	AT4G36730	GBF1 (G-box binding factor 1); transcription factor	P	P	P	P	P	P	P	P
246212_at	AT4G36930	SPT (SPATULA); DNA binding / transcription factor	P	P	P	P	P	P	P	P
246213_at	AT4G36480	ATLCB1 (LONG-CHAIN BASE1); protein binding / serine C-palmitoyltransferase	P	P	P	P	P	P	P	P
246214_at	AT4G36988	CPuORF49 (Conserved peptide upstream open reading frame 49)	P	P	P	P	P	P	P	P
246215_at	AT4G37180	myb family transcription factor	P	P	P	P	P	P	P	P
246217_at	AT4G36920	AP2 (APETALA 2); transcription factor	P	P	P	P	A	A	U	A
246218_at	AT4G36800	RCE1 (RUB1 CONJUGATING ENZYME 1); small protein conjugating enzyme	P	P	P	P	P	P	P	P
246219_at	AT4G36760	ATAPP1 (aminopeptidase P1)	P	P	P	P	P	P	P	P
246220_at	AT4G37210	tetratricopeptide repeat (TPR)-containing protein	P	P	P	P	P	P	P	P
246221_at	AT4G37120	SMP2 (swellmap 2)	P	P	P	P	P	P	P	P
246223_at	AT4G36890	IRX14 (IRREGULAR XYLEM 14); transferase, transferring glycosyl groups / xylosyltransferase	P	P	P	P	P	P	P	U
246225_at	AT4G36910	LEJ2 (LOSS OF THE TIMING OF ET AND JA BIOSYNTHESIS 2)	P	P	P	P	P	P	P	P
246226_at	AT4G37200	HCF164 (High chlorophyll fluorescence 164); thiol-disulfide exchange intermediate	P	P	P	P	P	P	P	P
246230_at	AT4G36710	scarecrow transcription factor family protein	P	P	P	P	P	P	P	P
246232_at	AT4G36630	EMB2754 (EMBRYO DEFECTIVE 2754); binding / small GTPase regulator	P	P	P	P	P	P	P	P
246233_at	AT4G36550	binding / ubiquitin-protein ligase	P	P	P	P	P	P	P	P
246234_at	AT4G37280	MRG family protein	P	P	P	P	P	P	P	P
246240_at	AT4G37130	hydroxyproline-rich glycoprotein family protein	P	P	P	P	P	P	P	P
246244_at	AT4G37250	leucine-rich repeat family protein / protein kinase family protein	P	P	P	P	P	P	P	P
246245_at	AT4G36440	similar to unnamed protein product [Vitis vinifera] (GB:CAO48295.1)	P	P	P	P	P	P	P	P
246247_at	AT4G36640	SEC14 cytosolic factor family protein / phosphoglyceride transfer family protein	P	P	P	P	P	P	P	P
246249_at	AT4G36680	pentatricopeptide (PPR) repeat-containing protein	P	P	P	P	P	P	P	P
246253_at	AT4G37260	AtMYB73/MYB73 (myb domain protein 73); DNA binding / transcription factor	P	P	P	P	P	P	P	P
246255_at	AT4G36650	transcription factor IIB (TFIIB) family protein	P	P	P	P	P	P	P	P
246257_at	AT4G36690	ATU2AF65A; RNA binding	P	P	P	P	P	P	P	P
246258_at	AT1G31840	pentatricopeptide (PPR) repeat-containing protein	U	P	P	P	U	P	P	P
246259_at	AT1G31830	amino acid permease family protein	P	P	P	P	P	P	P	P
246261_at	AT1G31810	actin binding	P	P	P	P	P	P	P	P
246263_at	AT1G31780	similar to unknown [Populus trichocarpa] (GB:ABK94646.1); similar to unnamed protein product [Vitis vinifera] (GB:CAO63439.1); similar to Hypothetical protein [Oryza sativa (japonica cultivar-group)] (GB:AAN52749.1); contains InterPro domain Conserved oligomeric complex COG6 (InterPro:IPR010490)	P	P	P	P	P	P	P	P
246264_at	AT1G31814	FRL2 (FRIGIDA LIKE 2)	P	U	P	P	U	P	P	P
246265_at	AT1G31860	AT-IE (Arabidopsis thaliana bifunctional HisI-HisE protein)	P	P	P	P	U	P	P	P
246266_at	AT1G31817	NFD3 (NUCLEAR FUSION DEFECTIVE 3); structural constituent of ribosome	P	P	P	P	P	P	P	P
246267_at	AT1G31812	ACBP (ACYL-COA-BINDING PROTEIN); acyl-CoA binding	P	P	P	P	P	P	P	P
246268_at	AT1G31800	CYP97A3/LUT5 (CYTOCHROME P450-TYPE MONOOXYGENASE 97A3); carotene beta-ring hydroxylase/ oxygen binding	P	P	P	P	P	P	P	P
246270_at	AT4G36500	similar to unknown protein [Arabidopsis thaliana] (TAIR:AT2G18210.1); similar to hypothetical protein [Thellungiella halophila] (GB:ABB45855.1)	P	P	P	P	P	P	P	P
246276_at	AT4G37270	HMA1 (Heavy metal ATPase 1); copper-exporting ATPase	P	P	P	P	P	P	P	P
246280_at	AT4G36660	similar to unknown protein [Arabidopsis thaliana] (TAIR:AT5G65650.1); similar to unnamed protein product [Vitis vinifera] (GB:CAO22870.1); contains InterPro domain Protein of unknown function DUF1195 (InterPro:IPR010608)	P	P	P	P	P	U	U	U
246281_at	AT4G36940	nicotinate phosphoribosyltransferase	U	P	P	P	A	P	A	U
246282_at	AT4G36580	AAA-type ATPase family protein	P	P	P	P	P	P	P	P
246283_at	AT4G36860	zinc ion binding	P	P	P	P	P	P	P	P
246284_at	AT4G36780	brassinosteroid signalling positive regulator-related	P	P	P	P	P	P	P	P
246285_at	AT4G36980	similar to unnamed protein product [Vitis vinifera] (GB:CAO71849.1); contains domain PTHR13161 (PTHR13161)	P	P	P	P	P	P	P	P
246286_at	AT1G31910	GHMP kinase family protein	P	P	P	P	P	P	P	P
246287_at	AT1G31870	similar to hypothetical protein OsJ_025196 [Oryza sativa (japonica cultivar-group)] (GB:EAZ41713.1); similar to Os08g0178300 [Oryza sativa (japonica cultivar-group)] (GB:NP_001061128.1)	P	P	P	P	P	P	P	P
246288_at	AT1G31850	dehydration-responsive protein, putative	P	P	P	P	U	U	U	P
246289_at	AT3G56880	VQ motif-containing protein	P	P	P	P	P	P	P	P
246290_at	AT3G56800	CAM3 (CALMODULIN 3); calcium ion binding	P	P	P	P	P	P	P	P
246291_at	AT3G56820	similar to unnamed protein product [Vitis vinifera] (GB:CAO18276.1); contains InterPro domain Cupin, RmlC-type (InterPro:IPR011051)	P	P	P	P	P	P	P	P
246292_at	AT3G56860	UBA2A; RNA binding	P	P	P	P	P	P	P	P
246293_at	AT3G56710	SIB1 (SIGMA FACTOR BINDING PROTEIN 1); binding	P	P	P	P	P	P	P	P
246294_at	AT3G56910	PSRP5 (PLASTID-SPECIFIC 50S RIBOSOMAL PROTEIN 5)	P	P	P	P	P	P	P	P
246296_at	AT3G56750	similar to unknown protein [Arabidopsis thaliana] (TAIR:AT2G41150.2); similar to unnamed protein product [Vitis vinifera] (GB:CAO18205.1)	P	P	P	P	P	P	P	U
246298_at	AT3G51770	ETO1 (ETHYLENE OVERPRODUCER 1)	P	P	P	P	P	P	P	P
246300_at	AT3G51830	ATG5 (G5p-related protein); phosphoinositide 5-phosphatase	P	P	P	P	P	P	P	P
246301_at	AT3G51850	CPK13 (calcium-dependent protein kinase 13); calmodulin-dependent protein kinase/ kinase	P	P	P	P	P	P	P	P
246303_at	AT3G51870	mitochondrial substrate carrier family protein	P	P	P	P	P	P	P	P
246304_at	AT3G51840	ACX4 (ACYL-COA OXIDASE 4); oxidoreductase	P	P	P	P	P	P	P	P
246305_at	AT3G51890	protein binding / protein transporter/ structural molecule	P	P	P	P	P	P	P	P
246306_at	AT3G51780	ATBAG4 (ARABIDOPSIS THALIANA BCL-2-ASSOCIATED ATHANOGENE 4); protein binding	P	P	P	P	P	P	P	P
246307_at	AT3G51800	ATG2 (G2p-related protein); metalloexopeptidase	P	P	P	P	P	P	P	P
246308_at	AT3G51820	ATG4/CHLG/G4 (CHLOROPHYLL SYNTHASE); chlorophyll synthetase	P	P	P	P	P	P	P	P
246309_at	AT3G51790	ATG1 (G1p-related protein)	P	P	P	P	P	P	P	P
246310_at	AT3G51895	SULTR3;1 (SULFATE TRANSPORTER 1); sulfate transmembrane transporter	P	U	P	P	P	P	P	P
246311_at	AT3G51880	HMGB1 (HIGH MOBILITY GROUP B 1); transcription factor	P	P	P	P	P	P	P	P
246312_at	AT1G31930	XLG3 (EXTRA-LARGE GTP-BINDING PROTEIN 3); signal transducer	P	P	P	P	P	P	P	P
246314_at	AT3G56850	AREB3 (ABA-RESPONSIVE ELEMENT BINDING PROTEIN 3); DNA binding / transcription activator/ transcription factor	P	P	P	P	P	P	P	P
246315_at	AT3G56870	similar to unnamed protein product [Vitis vinifera] (GB:CAO61177.1)	P	P	P	P	P	P	P	P
246317_at	AT3G56900	aladin-related / adracalin-related	P	P	P	P	U	U	P	U
246318_at	AT3G56740	ubiquitin-associated (UBA)/TS-N domain-containing protein	P	P	P	P	P	P	P	P
246320_at	AT1G16560	Per1-like family protein	P	U	P	P	U	U	P	U
246322_at	AT1G16680	DNAJ heat shock N-terminal domain-containing protein / S-locus protein, putative	P	P	P	P	P	P	P	U
246324_at	AT1G16610	SR45 (arginine/serine-rich 45); RNA binding	P	P	P	P	P	P	P	P
246325_at	AT1G16540	ABA3/ATABA3/LOS5/SIR3 (ABA DEFICIENT 3); Mo-molybdopterin cofactor sulfurase/ selenocysteine lyase	P	P	P	P	P	P	P	P
246326_at	AT1G16590	REV7 (Reversionless 7); DNA binding	P	P	U	P	A	U	P	U
246327_at	AT1G16670	protein kinase family protein	P	P	P	P	P	P	P	P
246329_at	AT3G43610	tubulin binding	P	P	P	P	P	P	U	U
246334_at	AT3G44850	protein kinase-related	P	P	P	P	P	P	P	P
246335_at	AT3G44880	ACD1 (ACCELERATED CELL DEATH 1)	P	P	P	P	P	P	P	P
246339_at	AT3G44890	RPL9 (ribosomal protein L9); structural constituent of ribosome	P	P	P	P	P	P	P	P
246343_at	AT3G56720	similar to unnamed protein product [Vitis vinifera] (GB:CAO63033.1)	P	P	P	P	P	P	P	U
246347_at	AT3G56830	similar to unknown protein [Arabidopsis thaliana] (TAIR:AT1G65420.1); similar to unnamed protein product [Vitis vinifera] (GB:CAO24523.1); contains InterPro domain Protein of unknown function DUF565 (InterPro:IPR007572)	P	P	P	P	P	P	P	U
246348_at	AT3G56840	FAD-dependent oxidoreductase family protein	P	P	P	P	U	P	P	P
246351_at	AT1G16570	glycosyl transferase family 1 protein	P	P	P	P	P	P	P	P
246368_at	AT1G51890	leucine-rich repeat protein kinase, putative	P	U	P	P	U	P	P	P
246370_at	AT1G51920	unknown protein	P	P	P	P	P	P	P	P
246371_at	AT1G51940	protein kinase family protein / peptidoglycan-binding LysM domain-containing protein	P	P	P	P	U	U	U	U
246376_at	AT1G51950	IAA18 (indoleacetic acid-induced protein 18); transcription factor	P	P	P	P	P	P	P	P
246378_at	AT1G57620	emp24/gp25L/p24 family protein	P	P	P	P	P	P	P	U
246379_s_at	AT1G57660	60S ribosomal protein L21 (RPL21E)	P	P	P	P	P	P	P	P
246384_at	AT1G77370	glutaredoxin, putative	P	P	P	P	P	P	P	P
246385_at	AT1G77390	CYCA1;2 (CYCLIN A1;2); cyclin-dependent protein kinase regulator	P	P	P	P	P	P	P	P
246386_at	AT1G77410	BGAL16 (BETA-GALACTOSIDASE 16); beta-galactosidase	P	P	P	P	P	P	P	P
246391_at	AT1G77350	similar to unnamed protein product [Vitis vinifera] (GB:CAO47891.1)	P	P	P	P	P	P	P	P
246394_at	AT1G58160	jacalin lectin family protein	P	P	P	P	U	P	P	P
246396_at	AT1G58180	carbonic anhydrase family protein / carbonate dehydratase family protein	P	P	P	P	P	P	P	P
246398_at	AT1G58100	TCP family transcription factor, putative	P	P	P	P	P	P	P	P
246399_at	AT1G58110	bZIP family transcription factor	P	P	P	P	U	P	P	P
246400_at	AT1G57540	similar to unknown protein [Oryza sativa (japonica cultivar-group)] (GB:BAD81218.1); similar to Os01g0250600 [Oryza sativa (japonica cultivar-group)] (GB:NP_001042596.1)	P	P	P	P	P	P	P	P
246404_at	AT1G57600	membrane bound O-acyl transferase (MBOAT) family protein	P	P	P	P	P	P	P	P
246405_at	AT1G57630	disease resistance protein (TIR class), putative	P	P	P	P	P	P	P	P
246406_at	AT1G57650	disease resistance protein (NBS-LRR class), putative	U	A	U	P	P	U	P	P
246408_at	AT1G57680	similar to unnamed protein product [Vitis vinifera] (GB:CAO46875.1); contains InterPro domain Uncharacterised conserved protein UCP031277 (InterPro:IPR016971)	P	P	P	P	P	P	P	P
246409_at	AT1G57700	protein kinase family protein	P	P	P	P	P	P	P	P
246410_at	246410_at	no_match	P	P	P	P	U	P	P	P
246412_at	AT5G17530	phosphoglucosamine mutase family protein	P	P	P	P	U	U	P	U
246413_at	AT1G77310	wound-responsive protein, putative	P	P	P	P	U	P	P	P
246420_at	AT5G16870	similar to unknown protein [Arabidopsis thaliana] (TAIR:AT3G03010.1); similar to unknown protein [Arabidopsis thaliana] (TAIR:AT3G03010.2); similar to hypothetical protein [Vitis vinifera] (GB:CAN83813.1); contains InterPro domain Peptidyl-tRNA hydrolase, PTH2 (InterPro:IPR002833)	P	P	P	P	P	P	P	U
246421_at	AT5G16880	VHS domain-containing protein / GAT domain-containing protein	P	P	P	P	P	P	P	P
246422_at	AT5G17060	ATARFB1B; GTP binding	P	P	P	P	P	P	P	P
246423_at	AT5G16950	similar to unnamed protein product [Vitis vinifera] (GB:CAO62232.1)	P	P	P	P	P	U	U	U
246424_at	AT5G17020	XPO1A (exportin 1A); protein transporter	P	P	P	P	P	P	P	P
246427_at	AT5G17400	ADP, ATP carrier protein, mitochondrial, putative / ADP/ATP translocase, putative / adenine nucleotide translocator, putative	P	P	P	P	P	P	P	P
246433_at	AT5G17510	electron carrier/ heme binding / iron ion binding	P	P	P	P	P	P	P	P
246436_at	AT5G17440	LUC7 N_terminus domain-containing protein	P	P	P	P	P	P	P	P
246440_at	AT5G17650	glycine/proline-rich protein	P	P	P	P	P	P	P	P
246441_at	AT5G17560	BolA-like family protein	P	P	P	P	P	P	P	P
246442_at	AT5G17610	similar to unknown [Populus trichocarpa] (GB:ABK94626.1)	P	P	P	P	U	P	P	P
246443_at	AT5G17620	similar to unnamed protein product [Vitis vinifera] (GB:CAO17833.1); contains InterPro domain Plant nuclear matrix 1 (InterPro:IPR010604)	P	P	P	P	P	P	P	P
246444_at	AT5G17570	tatD-related deoxyribonuclease family protein	P	P	P	P	U	P	P	P
246445_at	AT5G17630	glucose-6-phosphate/phosphate translocator, putative	P	P	P	P	P	P	P	P
246446_at	AT5G17640	similar to unknown protein [Arabidopsis thaliana] (TAIR:AT1G10020.1); similar to unnamed protein product [Vitis vinifera] (GB:CAO17865.1); similar to hypothetical protein [Vitis vinifera] (GB:CAN65847.1); contains InterPro domain Protein of unknown function DUF1005 (InterPro:IPR010410)	P	P	P	P	P	U	P	P
246447_at	AT5G16780	SART-1 family protein	P	P	P	P	P	P	P	P
246448_at	AT5G16800	GCN5-related N-acetyltransferase (GNAT) family protein	P	P	P	P	P	P	P	P
246451_at	AT5G16760	inositol 1,3,4-trisphosphate 5/6-kinase	P	P	P	P	P	P	P	P
246452_at	AT5G16840	RNA recognition motif (RRM)-containing protein	P	P	P	P	P	P	P	P
246453_at	AT5G16830	SYP21 (syntaxin 21); SNAP receptor	P	P	P	P	P	P	P	P
246454_at	AT5G16710	DHAR3 (DEHYDROASCORBATE REDUCTASE 1); glutathione dehydrogenase (ascorbate)	P	P	P	P	P	P	P	P
246457_at	AT5G16750	TOZ (TORMOZEMBRYO DEFECTIVE); nucleotide binding	P	P	P	P	P	P	P	P
246460_at	AT5G16910	ATCSLD2 (Cellulose synthase-like D2); cellulose synthase/ transferase, transferring glycosyl groups	P	P	P	P	P	P	P	P
246462_at	AT5G16940	carbon-sulfur lyase	P	P	P	P	U	P	P	U
246463_at	AT5G16970	AT-AER (ALKENAL REDUCTASE); 2-alkenal reductase	P	P	P	P	P	P	P	P
246464_at	AT5G16980	NADP-dependent oxidoreductase, putative	P	P	P	P	P	P	P	P
246465_at	246465_at	no_match	P	P	P	P	P	P	P	P
246466_at	AT5G17010	sugar transporter family protein	P	P	P	P	P	P	P	P
246469_at	AT5G17070	similar to unnamed protein product [Vitis vinifera] (GB:CAO62204.1); contains domain PTHR16487 (PTHR16487)	P	P	P	P	P	P	P	P
246476_at	AT5G16730	similar to unknown protein [Arabidopsis thaliana] (TAIR:AT3G02930.1); similar to unnamed protein product [Vitis vinifera] (GB:CAO62148.1); contains InterPro domain Spectrin repeat (InterPro:IPR002017)	P	P	P	P	P	P	P	P
246478_at	AT5G15980	pentatricopeptide (PPR) repeat-containing protein	P	P	P	P	P	P	P	P
246479_at	AT5G16060	similar to hypothetical protein [Cleome spinosa] (GB:ABD96913.1); contains domain PD069074 (PD069074)	P	P	P	P	P	P	P	P
246480_at	AT5G16070	chaperonin, putative	P	P	P	P	P	U	P	U
246481_s_at	AT5G15960	KIN1	P	P	P	P	P	P	P	P
246482_at	AT5G15930	PAM1 (PLANT ADHESION MOLECULE 1); RAB GTPase activator	P	P	P	P	P	P	P	P
246484_at	AT5G16040	regulator of chromosome condensation (RCC1) family protein	P	P	P	P	U	P	U	A
246489_at	AT5G16050	GRF5 (GENERAL REGULATORY FACTOR 5); protein phosphorylated amino acid binding	P	P	P	P	P	P	P	P
246492_at	AT5G16140	peptidyl-tRNA hydrolase family protein	P	P	P	P	P	P	P	P
246493_at	AT5G16180	ATCRS1/CRS1 (ARABIDOPSIS ORTHOLOG OF MAIZE CHLOROPLAST SPLICING FACTOR CRS1)	P	P	U	P	U	U	U	A
246495_at	AT5G16200	50S ribosomal protein-related	P	P	P	P	P	P	P	U
246496_at	AT5G16210	HEAT repeat-containing protein	P	P	P	P	P	P	P	P
246497_at	AT5G16220	octicosapeptide/Phox/Bem1p (PB1) domain-containing protein	P	P	P	P	P	P	P	P
246499_at	AT5G16260	RNA recognition motif (RRM)-containing protein	P	P	P	P	P	P	P	P
246500_at	AT5G16270	ATRAD21.3/SYN4 (ARABIDOPSIS HOMOLOG OF RAD21 3)	P	P	P	P	P	P	P	P
246501_at	AT5G16280	binding	P	P	P	P	P	P	P	P
246503_at	AT5G16130	40S ribosomal protein S7 (RPS7C)	P	P	P	P	P	P	P	P
246506_at	AT5G16110	similar to unknown protein [Arabidopsis thaliana] (TAIR:AT3G02555.1); similar to hypothetical protein [Cleome spinosa] (GB:ABD96917.1)	P	P	P	P	P	P	P	P
246507_at	AT5G16120	hydrolase, alpha/beta fold family protein	P	P	P	P	P	P	P	P
246508_at	AT5G16150	GLT1/PGLCT (GLUCOSE TRANSPORTER 1); carbohydrate transmembrane transporter/ sugar:hydrogen ion symporter	P	P	P	P	P	P	P	P
246509_at	AT5G16715	EMB2247 (EMBRYO DEFECTIVE 2247); ATP binding / aminoacyl-tRNA ligase	P	P	P	P	U	U	U	U
246510_at	AT5G15410	DND1 (DEFENSE NO DEATH 1); calcium channel/ calmodulin binding / cation channel/ cyclic nucleotide binding / inward rectifier potassium channel	P	P	P	P	P	P	P	U
246511_at	AT5G15490	UDP-glucose 6-dehydrogenase, putative	P	P	P	P	P	P	P	P
246513_at	AT5G15680	binding	P	P	P	P	P	P	P	P
246515_at	AT5G15710	F-box family protein	P	P	P	P	P	P	P	P
246521_at	AT5G15810	N2,N2-dimethylguanosine tRNA methyltransferase family protein	P	P	P	P	P	P	P	P
246524_at	AT5G15860	ATPCME (PRENYLCYSTEINE METHYLESTERASE); prenylcysteine methylesterase	P	U	P	P	U	U	P	P
246527_at	AT5G15750	RNA-binding S4 domain-containing protein	P	P	P	P	P	P	P	P
246528_at	AT5G15640	mitochondrial substrate carrier family protein	P	P	P	P	P	P	P	P
246529_at	AT5G15730	serine/threonine protein kinase, putative	P	P	P	P	P	P	P	P
246532_at	AT5G15870	glycosyl hydrolase family 81 protein	P	P	P	P	P	P	P	P
246536_at	AT5G15920	structural maintenance of chromosomes (SMC) family protein (MSS2)	P	P	P	P	P	P	P	P
246537_at	AT5G15940	oxidoreductase	A	U	U	P	U	A	A	A
246538_at	AT5G15520	40S ribosomal protein S19 (RPS19B)	P	P	P	P	P	P	P	P
246539_at	AT5G15460	MUB2 (MEMBRANE-ANCHORED UBIQUITIN-FOLD PROTEIN 2)	P	P	P	P	P	P	P	P
246541_at	AT5G15400	U-box domain-containing protein	P	P	P	P	P	P	P	P
246542_at	AT5G15020	similar to unknown protein [Arabidopsis thaliana] (TAIR:AT3G01320.1); similar to paired amphipathic helix repeat-containing protein [Arabidopsis thaliana] (TAIR:AT1G70060.1); similar to ATSIN3/SIN3 (Arabidopsis thaliana sin3 homolog) [Arabidopsis thaliana] (TAIR:AT1G24190.1); similar to unnamed protein product [Vitis vinifera] (GB:CAO40976.1); similar to hypothetical protein OsJ_000071 [Oryza sat…	P	P	P	P	P	P	P	U
246546_at	AT5G15090	porin, putative / voltage-dependent anion-selective channel protein, putative	P	P	P	P	P	P	P	P
246547_at	AT5G14970	amine oxidase/ copper ion binding / quinone binding	P	P	P	P	P	P	P	P
246548_at	AT5G14910	heavy-metal-associated domain-containing protein	P	P	P	P	P	P	P	P
246549_at	AT5G15050	glycosyltransferase family 14 protein / core-2/I-branching enzyme family protein	P	P	P	P	U	U	P	U
246550_at	AT5G14920	gibberellin-regulated family protein	P	P	P	P	P	P	P	P
246551_at	AT5G15070	acid phosphatase/ oxidoreductase/ transition metal ion binding	P	P	P	P	P	P	U	U
246553_at	AT5G15440	EDL1 (EID1-LIKE 1)	P	P	P	P	P	P	P	P
246554_at	AT5G15450	APG6/CLPB-P/CLPB3 (ALBINO AND PALE GREEN 6); ATP binding / ATPase	P	P	P	P	P	P	P	P
246555_at	AT5G15470	GAUT14 (Galacturonosyltransferase 14); polygalacturonate 4-alpha-galacturonosyltransferase/ transferase, transferring glycosyl groups / transferase, transferring hexosyl groups	P	P	P	P	P	P	P	P
246558_at	AT5G15540	EMB2773 (EMBRYO DEFECTIVE 2773); binding / protein binding / zinc ion binding	P	P	P	P	U	P	P	U
246559_at	AT5G15550	transducin family protein / WD-40 repeat family protein	P	P	P	P	P	P	P	P
246564_at	AT5G15610	proteasome family protein	P	P	P	P	P	P	P	P
246567_at	AT5G14950	ATGMII/GMII (GOLGI ALPHA-MANNOSIDASE II); alpha-mannosidase	P	P	P	P	U	U	P	P
246575_at	AT1G31660	similar to unknown [Populus trichocarpa] (GB:ABK93690.1); contains InterPro domain Bystin (InterPro:IPR007955)	P	P	P	P	P	P	P	P
246580_at	AT1G31770	ABC transporter family protein	U	A	U	P	U	A	U	U
246583_at	AT5G14720	protein kinase family protein	P	P	P	P	P	P	P	P
246584_at	AT5G14730	similar to unknown protein [Arabidopsis thaliana] (TAIR:AT3G01513.1); similar to unnamed protein product [Vitis vinifera] (GB:CAO64332.1); similar to hypothetical protein [Vitis vinifera] (GB:CAN65788.1)	P	P	P	P	P	P	P	P
246593_at	AT5G14790	binding	P	P	P	P	P	P	P	P
246594_at	AT5G14800	P5CR (PYRROLINE-5- CARBOXYLATE (P5C) REDUCTASE); pyrroline-5-carboxylate reductase	P	P	P	P	U	P	P	P
246595_at	AT5G14780	FDH (FORMATE DEHYDROGENASE); NAD binding / binding / catalytic/ cofactor binding / oxidoreductase, acting on the CH-OH group of donors, NAD or NADP as acceptor	P	P	P	P	P	P	P	P
246596_at	AT5G14740	CA2 (BETA CARBONIC ANHYDRASE 2); carbonate dehydratase/ zinc ion binding	P	U	P	P	P	P	P	P
246598_at	AT5G14850	mannosyltransferase, putative	P	P	P	P	U	U	U	U
246600_at	AT5G14930	SAG101 (SENESCENCE-ASSOCIATED GENE 101); triacylglycerol lipase	P	P	P	P	P	P	U	U
246607_at	AT5G35370	carbohydrate binding / kinase	P	P	P	P	P	P	P	P
246611_at	AT5G35330	MBD02 (methyl-CpG-binding domain 2); DNA binding	P	P	P	P	P	P	P	P
246612_at	AT5G35320	similar to hypothetical protein [Vitis vinifera] (GB:CAN60849.1)	P	P	P	P	P	P	P	P
246613_at	AT5G35360	CAC2 (acetyl co-enzyme A carboxylase biotin carboxylase subunit)	P	P	P	P	P	P	P	P
246614_at	AT5G35410	SOS2 (SALT OVERLY SENSITIVE 2); kinase	P	P	P	P	P	P	P	P
246619_at	AT5G36290	similar to unknown protein [Arabidopsis thaliana] (TAIR:AT1G25520.1); similar to unnamed protein product [Vitis vinifera] (GB:CAO22988.1); contains InterPro domain Protein of unknown function UPF0016; (InterPro:IPR001727)	P	P	P	P	P	P	P	P
246620_at	AT5G36220	CYP81D1 (CYTOCHROME P450 91A1); oxygen binding	P	P	P	P	P	P	P	P
246621_at	AT5G36230	eIF4-gamma/eIF5/eIF2-epsilon domain-containing protein	P	P	P	P	P	P	P	P
246622_at	AT5G36250	protein phosphatase 2C, putative / PP2C, putative	P	P	P	P	P	P	P	P
246623_at	AT1G48920	ATNUC-L1/PARL1 (PARALLEL 1); nucleic acid binding	P	P	P	P	P	P	P	P
246628_at	AT1G48900	signal recognition particle 54 kDa protein 3 / SRP54 (SRP-54C)	P	P	P	P	P	P	P	P
246632_at	AT1G29710	pentatricopeptide (PPR) repeat-containing protein	U	U	P	P	U	P	P	U
246634_at	AT1G31730	epsilon-adaptin, putative	P	P	P	P	P	P	P	P
246636_at	AT5G34850	ATPAP26/PAP26 (purple acid phosphatase 26); acid phosphatase/ protein serine/threonine phosphatase	P	P	P	P	P	P	P	P
246644_at	AT5G35100	peptidyl-prolyl cis-trans isomerase	P	P	P	P	P	P	P	P
246650_at	AT5G35160	endomembrane protein 70, putative	P	P	P	P	P	P	P	P
246651_at	AT5G35170	adenylate kinase family protein	P	P	P	P	P	P	P	U
246653_at	AT5G35200	epsin N-terminal homology (ENTH) domain-containing protein	P	P	P	P	P	P	P	P
246654_s_at	AT5G35220	EGY1 (ETHYLENE-DEPENDENT GRAVITROPISM-DEFICIENT AND YELLOW-GREEN 1)	P	P	P	P	P	P	P	P
246660_at	AT5G35180	similar to EDR2 (enhanced disease resistance 2), lipid binding [Arabidopsis thaliana] (TAIR:AT4G19040.1)	P	P	P	P	P	P	P	P
246673_at	AT5G30510	RPS1 (ribosomal protein S1); RNA binding	P	P	P	P	P	P	P	P
246674_at	AT5G30490	similar to unknown [Populus trichocarpa] (GB:ABK95758.1); contains InterPro domain Bucentaur or craniofacial development (InterPro:IPR011421)	P	P	P	P	P	P	P	P
246682_at	AT5G33290	XGD1 (XYLOGALACTURONAN DEFICIENT 1); catalytic	U	U	P	P	U	U	P	U
246699_at	AT5G27990	similar to unknown protein [Arabidopsis thaliana] (TAIR:AT3G22510.1); similar to hypothetical protein [Ipomoea trifida] (GB:AAS79569.1); contains domain PTHR21250 (PTHR21250)	P	P	P	P	P	P	P	U
246702_at	AT5G28050	cytidine/deoxycytidylate deaminase family protein	P	P	P	P	P	P	P	P
246708_at	AT5G28150	similar to unknown protein [Arabidopsis thaliana] (TAIR:AT3G04860.1); similar to hypothetical protein [Vitis vinifera] (GB:CAN64151.1); contains InterPro domain Protein of unknown function DUF868, plant (InterPro:IPR008586)	P	P	P	P	P	P	P	P
246728_at	AT5G28040	transcription regulator	P	P	P	P	P	P	P	P
246730_at	AT5G28060	40S ribosomal protein S24 (RPS24B)	P	P	P	P	P	P	P	P
246731_at	AT5G27630	ACBP5 (ACYL-COA BINDING PROTEIN 5); acyl-CoA binding	P	P	P	P	U	P	P	U
246732_at	AT5G27650	PWWP domain-containing protein	P	P	P	P	U	U	U	U
246733_at	AT5G27660	serine-type peptidase/ trypsin	P	P	P	P	P	P	P	P
246735_at	AT5G27670	HTA7; DNA binding	P	P	P	P	P	P	P	P
246736_at	AT5G27560	similar to unnamed protein product [Vitis vinifera] (GB:CAO17622.1)	P	P	P	P	P	P	P	P
246737_at	AT5G27710	similar to unnamed protein product [Vitis vinifera] (GB:CAO17522.1)	P	P	P	P	P	P	P	P
246738_at	AT5G27740	EMB2775 (EMBRYO DEFECTIVE 2775); DNA binding / nucleoside-triphosphatase/ nucleotide binding	P	P	P	P	U	P	P	P
246739_at	AT5G27800	ATP binding / aminoacyl-tRNA ligase/ nucleotide binding	U	U	U	P	U	A	U	U
246741_at	AT5G27720	EMB1644 (EMBRYO DEFECTIVE 1644)	P	P	P	P	P	P	P	P
246742_at	AT5G27840	TOPP8 (Type one serine/threonine protein phosphatase 8); protein serine/threonine phosphatase	P	P	P	P	P	P	P	P
246743_at	AT5G27750	F-box family protein	P	P	P	P	U	P	P	U
246744_at	AT5G27760	hypoxia-responsive family protein	P	P	P	P	P	P	P	P
246745_at	AT5G27770	60S ribosomal protein L22 (RPL22C)	P	P	P	P	P	P	P	P
246747_at	AT5G27700	40S ribosomal protein S21 (RPS21C)	P	P	P	P	P	P	P	P
246748_at	AT5G27730	similar to unknown protein [Arabidopsis thaliana] (TAIR:AT5G47900.1); similar to Os01g0931100 [Oryza sativa (japonica cultivar-group)] (GB:NP_001045294.1); similar to hypothetical protein OsI_004939 [Oryza sativa (indica cultivar-group)] (GB:EAY77092.1)	P	P	P	P	P	P	P	P
246758_at	AT5G27850	60S ribosomal protein L18 (RPL18C)	P	P	P	P	P	P	P	P
246759_at	AT5G27950	kinesin motor protein-related	U	P	P	P	U	U	U	U
246760_at	AT5G27970	binding	P	P	P	P	P	U	P	U
246762_at	AT5G27620	CYCH;1 (CYCLIN H;1); cyclin-dependent protein kinase/ protein binding / protein kinase	P	P	P	P	P	P	P	P
246767_at	AT5G27395	P-P-bond-hydrolysis-driven protein transmembrane transporter	P	P	P	P	P	P	P	P
246768_at	AT5G27400	similar to unnamed protein product [Vitis vinifera] (GB:CAO17659.1); contains domain SSF53335 (SSF53335); contains domain PTHR23109 (PTHR23109)	P	P	P	P	U	P	U	U
246770_at	AT5G27460	pentatricopeptide (PPR) repeat-containing protein	P	P	P	P	P	P	P	P
246772_at	AT5G27490	integral membrane Yip1 family protein	P	P	P	P	P	P	P	P
246775_at	AT5G27540	EMB2473 (EMBRYO DEFECTIVE 2473); GTP binding	P	P	P	P	P	P	P	P
246777_at	AT5G27420	zinc finger (C3HC4-type RING finger) family protein	P	P	P	P	P	P	P	P
246778_at	AT5G27450	MK/MVK; mevalonate kinase	P	P	P	P	P	P	P	P
246780_at	AT5G27470	seryl-tRNA synthetase / serine--tRNA ligase	P	P	P	P	P	P	P	P
246781_at	AT5G27350	SFP1; carbohydrate transmembrane transporter/ sugar:hydrogen ion symporter	P	P	P	P	P	P	P	P
246782_at	AT5G27320	ATGID1C/GID1C (GA INSENSITIVE DWARF1C); hydrolase	P	P	P	P	U	P	P	P
246784_at	AT5G27430	signal peptidase subunit family protein	P	P	P	P	P	P	P	P
246785_at	AT5G27380	GSH2/GSHB (GLUTATHIONE SYNTHETASE 2); glutathione synthase	P	P	P	P	P	P	P	P
246786_at	AT5G27410	aminotransferase class IV family protein	P	P	U	P	U	A	U	A
246789_at	AT5G27600	LACS7 (LONG-CHAIN ACYL-COA SYNTHETASE 7)	P	P	P	P	P	P	P	P
246791_at	AT5G27280	zinc finger (DNL type) family protein	P	P	P	P	P	P	P	P
246792_at	AT5G27290	similar to unknown protein [Arabidopsis thaliana] (TAIR:AT1G54680.1); similar to unknown protein [Arabidopsis thaliana] (TAIR:AT1G54680.2); similar to unnamed protein product [Vitis vinifera] (GB:CAO68604.1)	U	U	U	P	U	U	U	U
246793_at	AT5G27210	similar to transmembrane protein, putative [Arabidopsis thaliana] (TAIR:AT3G05010.1); similar to unnamed protein product [Vitis vinifera] (GB:CAO15118.1)	P	P	P	P	P	P	P	P
246794_s_at	AT5G27010	binding	P	P	P	P	P	P	P	U
246796_at	AT5G26770	similar to unknown protein [Arabidopsis thaliana] (TAIR:AT3G05830.1); similar to unnamed protein product [Vitis vinifera] (GB:CAO17354.1)	P	P	P	P	P	P	P	P
246799_at	AT5G26940	exonuclease family protein	P	P	P	P	P	P	P	P
246800_at	AT5G26780	SHM2 (SERINE HYDROXYMETHYLTRANSFERASE 2); glycine hydroxymethyltransferase	P	P	P	P	P	P	P	P
246801_at	AT5G26830	threonyl-tRNA synthetase / threonine--tRNA ligase (THRRS)	P	P	P	P	P	P	P	P
246803_at	AT5G26980	SYP41 (SYNTAXIN OF PLANTS 41); SNAP receptor	P	P	P	P	U	P	P	P
246820_at	AT5G26910	similar to unknown protein [Arabidopsis thaliana] (TAIR:AT3G58650.1); similar to unknown protein [Arabidopsis thaliana] (TAIR:AT3G05750.1); similar to unknown protein [Arabidopsis thaliana] (TAIR:AT3G05750.2); similar to unnamed protein product [Vitis vinifera] (GB:CAO17458.1)	P	P	P	P	P	P	P	P
246821_at	AT5G26920	calmodulin binding	P	P	P	P	P	P	P	P
246822_at	AT5G26960	kelch repeat-containing F-box family protein	P	U	P	P	A	U	U	U
246824_at	AT5G26990	drought-responsive family protein	P	P	P	P	P	P	P	P
246829_at	AT5G26570	PWD (PHOSPHOGLUCAN WATER DIKINASE); catalytic	P	P	P	P	P	P	P	U
246831_at	AT5G26340	MSS1 (SUGAR TRANSPORT PROTEIN 13); carbohydrate transmembrane transporter/ hexose:hydrogen symporter/ high-affinity hydrogen:glucose symporter/ sugar:hydrogen ion symporter	P	P	P	P	P	P	P	P
246832_at	AT5G26600	catalytic/ pyridoxal phosphate binding	P	P	P	P	P	P	P	P
246838_at	AT5G26680	endonuclease, putative	P	P	P	P	P	P	P	P
246839_at	AT5G26720	unknown protein	P	P	P	P	U	P	U	U
246840_at	AT5G26610	D111/G-patch domain-containing protein	P	P	P	P	P	P	P	P
246842_at	AT5G26731	unknown protein	P	P	P	P	P	P	P	P
246843_at	AT5G26740	similar to unknown protein [Arabidopsis thaliana] (TAIR:AT3G05940.1); similar to unknown [Populus trichocarpa] (GB:ABK95399.1); contains InterPro domain Protein of unknown function DUF300 (InterPro:IPR005178)	P	P	P	P	P	P	P	P
246846_at	AT5G26760	similar to hypothetical protein [Vitis vinifera] (GB:CAN62034.1)	P	P	P	P	P	P	P	P
246847_at	AT5G26820	ferroportin-related	P	P	P	P	P	P	P	P
246849_at	AT5G26850	binding	P	P	P	P	P	U	P	P
246850_at	AT5G26860	LON_ARA_ARA (Lon protease homolog gene); ATP binding / ATP-dependent peptidase/ serine-type peptidase	P	P	P	P	P	P	P	P
246856_at	AT5G26210	PHD finger family protein	P	P	P	P	P	P	P	P
246858_at	AT5G25930	leucine-rich repeat family protein / protein kinase family protein	P	P	P	P	P	P	P	P
246861_at	AT5G25890	IAA28 (IAA-ALANINE RESISTANT 2); transcription factor	P	P	P	P	P	P	P	P
246862_at	AT5G25760	PEX4 (PEROXIN4); ubiquitin-protein ligase	P	P	P	P	P	P	P	P
246863_at	AT5G25940	early nodulin-related	P	P	P	P	P	P	P	P
246864_at	AT5G25900	GA3 (GA REQUIRING 3); oxygen binding	P	P	P	P	P	P	P	P
246865_s_at	AT5G27640	TIF3B1 (EUKARYOTIC TRANSLATION INITIATION FACTOR 3B); nucleic acid binding / translation initiation factor	P	P	P	P	P	P	P	P
246870_at	AT5G26030	FC1 (FERROCHELATASE 1); ferrochelatase	P	P	P	P	P	P	P	P
246879_at	AT5G26110	ATP binding / protein kinase/ protein serine/threonine kinase	P	P	P	P	P	P	P	P
246880_s_at	AT5G26000	[AT5G26000, TGG1 (THIOGLUCOSIDE GLUCOHYDROLASE 1); hydrolase, hydrolyzing O-glycosyl compounds];[AT5G25980, TGG2 (GLUCOSIDE GLUCOHYDROLASE 2); hydrolase, hydrolyzing O-glycosyl compounds]	P	P	P	P	P	P	P	P
246881_at	AT5G26040	HDA2 (histone deacetylase 2); histone deacetylase	P	P	P	P	P	P	P	P
246884_at	AT5G26220	ChaC-like family protein	P	P	P	P	U	U	U	U
246886_at	AT5G26240	CLC-D (chloride channel D); anion channel/ voltage-gated chloride channel	P	P	P	P	P	P	P	P
246888_at	AT5G26270	unknown protein	P	P	P	P	P	P	P	P
246891_at	AT5G25490	zinc finger (Ran-binding) family protein	U	A	U	P	U	U	U	A
246893_at	AT5G25520	transcription elongation factor-related	P	P	P	P	P	P	P	P
246895_at	AT5G25540	CID6 (CTC-Interacting Domain 6); protein binding	P	P	P	P	P	P	P	P
246897_at	AT5G25560	zinc finger (C3HC4-type RING finger) family protein	P	P	P	P	P	P	P	P
246901_at	AT5G25630	pentatricopeptide (PPR) repeat-containing protein	P	P	P	P	P	P	P	P
246907_at	AT5G25510	serine/threonine protein phosphatase 2A (PP2A) regulatory subunit B', putative	P	P	P	P	P	P	P	P
246909_at	AT5G25770	similar to unnamed protein product [Vitis vinifera] (GB:CAO44054.1); contains domain PTHR10992 (PTHR10992); contains domain SSF53474 (SSF53474); contains domain G3DSA:3.40.50.1820 (G3DSA:3.40.50.1820)	P	P	P	P	P	P	P	P
246910_at	AT5G25800	exonuclease family protein	P	P	P	P	U	U	U	A
246919_at	AT5G25460	similar to unknown protein [Arabidopsis thaliana] (TAIR:AT5G11420.1); similar to unknown [Ricinus communis] (GB:CAB02653.1); contains InterPro domain Protein of unknown function DUF642 (InterPro:IPR006946)	U	U	U	P	A	A	A	A
246921_at	AT5G25080	similar to unnamed protein product [Vitis vinifera] (GB:CAO44352.1); contains InterPro domain Exosome-associated factor Rrp47/DNA strand repair C1D (InterPro:IPR011082)	P	P	P	P	P	P	P	P
246923_at	AT5G25100	endomembrane protein 70, putative	P	P	P	P	P	P	P	P
246924_at	AT5G25060	RNA recognition motif (RRM)-containing protein	P	P	P	P	P	P	P	P
246927_s_at	AT5G25260	similar to unknown protein [Arabidopsis thaliana] (TAIR:AT5G25250.1)	P	P	P	P	P	P	P	P
246928_at	AT5G25270	similar to ubiquitin family protein [Arabidopsis thaliana] (TAIR:AT5G11080.1); similar to unnamed protein product [Vitis vinifera] (GB:CAO44308.1)	P	P	P	P	P	P	P	P
246935_at	AT5G25350	EBF2 (EIN3-BINDING F BOX PROTEIN 2)	P	P	P	P	P	P	P	P
246936_at	AT5G25360	similar to unknown protein [Arabidopsis thaliana] (TAIR:AT4G32342.1); similar to unknown [Populus trichocarpa] (GB:ABK93715.1)	P	P	P	P	P	P	P	P
246943_at	AT5G25440	protein kinase family protein	P	P	P	P	P	P	P	P
246944_at	AT5G25450	ubiquinol-cytochrome C reductase complex 14 kDa protein, putative	P	P	P	P	P	P	P	P
246945_s_at	AT5G25050	integral membrane transporter family protein	P	P	P	P	P	P	P	P
246946_at	AT5G25070	similar to unnamed protein product [Vitis vinifera] (GB:CAO66326.1)	P	P	P	P	U	P	P	P
246950_at	246950_at	no_match	P	P	P	P	U	P	P	U
246951_at	AT5G04880	pseudogene of ABC transporter family protein	U	U	U	P	P	P	P	U
246952_at	AT5G04820	ATOFP13/OFP13 (Arabidopsis thaliana ovate family protein 13)	P	P	P	P	U	P	P	P
246953_at	AT5G04850	VPS60.2	P	P	P	P	P	P	P	P
246954_at	AT5G04830	similar to unknown [Populus trichocarpa x Populus deltoides] (GB:ABK96633.1); contains domain SSF54427 (SSF54427)	P	P	P	P	P	P	P	P
246955_at	AT5G04870	CPK1 (calcium-dependent protein kinase isoform AK1); calmodulin-dependent protein kinase/ kinase	P	P	P	P	P	P	P	P
246957_at	AT5G24670	hydrolase/ zinc ion binding	P	P	P	P	P	P	P	P
246958_at	AT5G24690	similar to RER1 (RETICULATA-RELATED 1) [Arabidopsis thaliana] (TAIR:AT5G22790.1); similar to unnamed protein product [Vitis vinifera] (GB:CAO24736.1)	P	P	P	P	P	P	P	P
246959_at	AT5G24690	similar to RER1 (RETICULATA-RELATED 1) [Arabidopsis thaliana] (TAIR:AT5G22790.1); similar to unnamed protein product [Vitis vinifera] (GB:CAO24736.1)	P	P	P	P	P	P	P	P
246960_at	AT5G24710	similar to hypothetical protein OsI_003062 [Oryza sativa (indica cultivar-group)] (GB:EAY75215.1); similar to hypothetical protein OsJ_002759 [Oryza sativa (japonica cultivar-group)] (GB:EAZ12934.1); similar to unnamed protein product [Vitis vinifera] (GB:CAO45337.1); contains InterPro domain WD40 repeat-like (InterPro:IPR011046); contains InterPro domain WD40/YVTN repeat-like (InterPro:IPR015943…	P	P	P	P	P	P	P	P
246961_at	AT5G24710	similar to hypothetical protein OsI_003062 [Oryza sativa (indica cultivar-group)] (GB:EAY75215.1); similar to hypothetical protein OsJ_002759 [Oryza sativa (japonica cultivar-group)] (GB:EAZ12934.1); similar to unnamed protein product [Vitis vinifera] (GB:CAO45337.1); contains InterPro domain WD40 repeat-like (InterPro:IPR011046); contains InterPro domain WD40/YVTN repeat-like (InterPro:IPR015943…	P	P	P	P	P	P	P	P
246964_at	AT5G24830	pentatricopeptide (PPR) repeat-containing protein	P	P	P	P	P	U	P	P
246968_at	AT5G24870	zinc finger (C3HC4-type RING finger) family protein	P	U	P	P	P	P	P	P
246975_at	AT5G24890	similar to unknown protein [Arabidopsis thaliana] (TAIR:AT2G24550.1); similar to putative KID-containing protein [Brassica napus] (GB:AAO53442.1)	P	P	P	P	P	P	P	U
246976_s_at	AT5G24810	ABC1 family protein	P	P	P	P	P	P	P	P
246977_at	AT5G24930	zinc finger (B-box type) family protein	P	P	P	P	P	P	P	P
246980_at	AT5G67530	peptidyl-prolyl cis-trans isomerase cyclophilin-type family protein	P	P	P	P	P	P	P	P
246982_s_at	AT5G04860	similar to unknown protein [Arabidopsis thaliana] (TAIR:AT3G11760.1)	P	P	P	P	P	P	P	P
246986_at	AT5G67280	RLK (RECEPTOR-LIKE KINASE); ATP binding / kinase/ protein serine/threonine kinase	P	P	P	P	P	P	P	P
246988_at	AT5G67340	armadillo/beta-catenin repeat family protein / U-box domain-containing protein	P	P	P	P	P	P	P	P
246990_at	AT5G67360	ARA12; subtilase	P	P	P	P	P	P	P	P
246993_at	AT5G67450	AZF1 (ARABIDOPSIS ZINC-FINGER PROTEIN 1); nucleic acid binding / transcription factor/ zinc ion binding	U	P	P	P	U	U	P	U
246995_at	AT5G67470	formin homology 2 domain-containing protein / FH2 domain-containing protein	P	P	P	P	P	P	P	P
246999_at	AT5G67440	phototropic-responsive NPH3 family protein	P	P	P	P	P	P	P	P
247000_at	AT5G67380	CKA1 (CASEIN KINASE ALPHA 1); kinase	P	P	P	P	P	P	P	P
247001_at	AT5G67330	ATNRAMP4 (Arabidopsis natural resistance-associated macrophage (NRAMP) protein 4); manganese ion transmembrane transporter/ metal ion transmembrane transporter	P	P	P	P	P	P	P	P
247002_at	AT5G67320	WD-40 repeat family protein	P	P	P	P	P	P	P	P
247005_at	AT5G67520	adenylylsulfate kinase, putative	P	P	P	P	U	P	P	P
247006_at	AT5G67490	similar to unnamed protein product [Vitis vinifera] (GB:CAO48511.1); similar to hypothetical protein [Vitis vinifera] (GB:CAN66554.1); similar to Os06g0157800 [Oryza sativa (japonica cultivar-group)] (GB:NP_001056861.1); contains InterPro domain Protein of unknown function DUF1674 (InterPro:IPR012875)	P	P	P	P	P	P	P	P
247007_at	AT5G67500	porin, putative	P	P	P	P	P	P	P	P
247009_at	AT5G67600	unknown protein	P	P	P	P	P	P	P	P
247010_at	AT5G67510	60S ribosomal protein L26 (RPL26B)	P	P	P	P	P	P	P	P
247011_at	AT5G67590	FRO1 (FROSTBITE1)	P	P	P	P	P	P	P	P
247012_at	AT5G67580	ATTRB2/TRB2 (TELOMERE REPEAT BINDING FACTOR 2); DNA binding / transcription factor	P	P	P	P	P	P	P	P
247014_at	AT5G67630	DNA helicase, putative	P	P	P	P	P	P	P	P
247020_at	AT5G67020	similar to unknown protein [Arabidopsis thaliana] (TAIR:AT3G50340.1); similar to unknown protein [Oryza sativa (japonica cultivar-group)] (GB:BAD09363.1); contains domain DHS-like NAD/FAD-binding domain (SSF52467)	P	P	P	P	P	P	P	P
247026_at	AT5G67080	MAPKKK19 (Mitogen-activated protein kinase kinase kinase 19); kinase	P	P	P	P	P	P	P	P
247032_at	AT5G67240	exonuclease	P	P	P	P	A	A	U	U
247033_at	AT5G67250	SKIP2 (SKP1 INTERACTING PARTNER 2); ubiquitin-protein ligase	P	P	P	P	P	P	P	P
247034_at	AT5G67260	CYCD3;2 (CYCLIN D3;2); cyclin-dependent protein kinase	P	P	P	P	P	P	P	P
247036_at	AT5G67130	phospholipase C	P	P	P	P	P	P	P	P
247037_at	AT5G67070	RALFL34 (RALF-LIKE 34)	P	P	P	P	P	P	P	P
247041_at	AT5G67180	AP2 domain-containing transcription factor, putative	P	P	P	P	P	P	P	P
247042_at	AT5G67220	nitrogen regulation family protein	P	P	P	P	P	P	P	P
247043_at	AT5G66880	SNRK2-3/SNRK2.3/SRK2I (SNF1-RELATED PROTEIN KINASE 2.3); kinase/ protein kinase	P	P	P	P	P	P	P	P
247044_at	AT5G66850	MAPKKK5 (Mitogen-activated protein kinase kinase kinase 5); kinase	P	P	P	P	P	P	P	P
247045_at	AT5G66930	similar to unknown [Populus trichocarpa x Populus deltoides] (GB:ABK96307.1); contains InterPro domain Protein of unknown function DUF1649 (InterPro:IPR012445)	P	P	P	P	P	P	P	P
247046_at	AT5G66540	similar to hypothetical protein OsI_036143 [Oryza sativa (indica cultivar-group)] (GB:EAY82184.1); similar to hypothetical protein OsJ_031573 [Oryza sativa (japonica cultivar-group)] (GB:EAZ17364.1); similar to Os12g0133900 [Oryza sativa (japonica cultivar-group)] (GB:NP_001066092.1); contains InterPro domain U3 small nucleolar ribonucleoprotein complex, subunit Mpp10p; (InterPro:IPR012173); cont…	P	P	P	P	P	P	P	P
247049_at	AT5G66440	similar to unknown protein [Arabidopsis thaliana] (TAIR:AT4G34560.1); similar to hypothetical protein [Thellungiella halophila] (GB:ABB45849.1)	P	P	P	P	P	P	P	P
247054_at	AT5G66730	zinc finger (C2H2 type) family protein	P	P	P	P	P	P	P	P
247057_at	AT5G66770	scarecrow transcription factor family protein	U	U	U	P	U	U	U	U
247060_at	AT5G66760	SDH1-1 (Succinate dehydrogenase 1-1)	P	P	P	P	P	P	P	P
247062_at	AT5G66810	similar to unknown protein [Arabidopsis thaliana] (TAIR:AT1G61150.6); similar to unknown protein [Arabidopsis thaliana] (TAIR:AT1G61150.4); similar to unknown protein [Arabidopsis thaliana] (TAIR:AT1G61150.5); similar to unnamed protein product [Vitis vinifera] (GB:CAO71830.1); contains InterPro domain CTLH, C-terminal to LisH motif (InterPro:IPR006595)	P	P	P	P	P	P	P	P
247063_at	AT5G66820	similar to hypothetical protein [Vitis vinifera] (GB:CAN66294.1); similar to unnamed protein product [Vitis vinifera] (GB:CAO23751.1)	P	P	U	P	U	U	U	A
247065_s_at	AT5G66910	disease resistance protein (CC-NBS-LRR class), putative	P	P	P	P	P	P	P	P
247067_at	AT5G66950	catalytic/ pyridoxal phosphate binding	P	P	P	P	P	P	P	P
247069_at	AT5G66920	SKS17 (SKU5 Similar 17); copper ion binding / oxidoreductase	P	P	P	P	P	P	P	P
247073_at	AT5G66570	OE33/OEE1/OEE33/PSBO-1/PSBO1 (OXYGEN-EVOLVING ENHANCER 33); oxygen evolving/ poly(U) binding	P	P	P	P	P	P	P	P
247074_at	AT5G66590	allergen V5/Tpx-1-related family protein	P	P	P	P	U	P	P	U
247076_at	AT5G66510	GAMMA CA3 (GAMMA CARBONIC ANHYDRASE 3); carbonate dehydratase	P	P	P	P	P	P	P	P
247077_at	AT5G66420	similar to tm-1^GCR26 protein [Solanum lycopersicum] (GB:BAF75725.1); similar to unnamed protein product [Vitis vinifera] (GB:CAO48327.1); similar to hypothetical protein [Thellungiella halophila] (GB:ABB45848.1); contains InterPro domain Protein of unknown function UPF0261 (InterPro:IPR010647)	P	P	P	P	P	P	P	P
247079_at	AT5G66055	AKRP/EMB2036 (EMBRYO DEFECTIVE 2036); protein binding	P	P	P	P	P	P	U	U
247080_at	AT5G66140	PAD2 (20S proteasome alpha subunit D2); peptidase	P	P	P	P	P	P	P	P
247081_at	AT5G66130	ATRAD17 (RADIATION SENSITIVE)	P	P	P	P	P	P	P	U
247082_at	AT5G66030	ATGRIP/GRIP; protein binding	P	P	P	P	P	P	P	U
247083_at	AT5G66290	similar to hypothetical protein [Thellungiella halophila] (GB:ABB45846.1)	P	P	P	P	U	U	U	U
247085_at	AT5G66310	kinesin motor family protein	P	P	P	P	P	P	P	P
247086_at	AT5G66320	zinc finger (GATA type) family protein	P	P	P	P	P	P	P	P
247089_at	AT5G66360	ribosomal RNA adenine dimethylase family protein	P	P	P	P	U	U	U	U
247092_at	AT5G66380	ATFOLT1 (ARABIDOPSIS THALIANA FOLATE TRANSPORTER 1); binding / folic acid transporter	P	P	P	P	P	P	P	P
247098_at	AT5G66470	GTP binding / RNA binding	P	P	P	P	U	P	U	U
247101_at	AT5G66530	aldose 1-epimerase family protein	P	P	U	P	P	P	P	U
247104_at	AT5G66620	LIM domain-containing protein	P	P	P	P	P	P	P	P
247106_at	AT5G66240	transducin family protein / WD-40 repeat family protein	P	P	P	P	P	P	P	P
247107_at	AT5G66040	STR16 (SULFURTRANSFERASE PROTEIN 16)	P	P	P	P	P	P	P	P
247108_at	AT5G66160	JR700 (Arabidopsis thaliana receptor homology region transmembrane domain ring H2 motif protein 1); peptidase/ protein binding / zinc ion binding	P	P	P	P	P	P	P	P
247109_at	AT5G65870	ATPSK5 (PHYTOSULFOKINE 5 PRECURSOR); growth factor	P	P	P	P	P	P	P	P
247110_at	AT5G65830	leucine-rich repeat family protein	P	P	P	P	P	P	P	P
247111_at	AT5G65880	unknown protein	P	P	P	P	P	P	P	P
247112_at	AT5G65950	binding	P	P	P	P	P	P	P	P
247113_at	AT5G65960	similar to CM0216.310.nc [Lotus japonicus] (GB:BAF98215.1); contains domain SSF52540 (SSF52540); contains domain PTHR11708 (PTHR11708)	P	P	P	P	P	P	P	P
247114_at	AT5G65910	BSD domain-containing protein	P	P	P	P	P	P	P	P
247115_at	AT5G65930	ZWI (ZWICHEL); calmodulin binding / microtubule motor	P	P	P	P	P	P	P	P
247117_at	AT5G65940	CHY1 (BETA-HYDROXYISOBUTYRYL-COA HYDROLASE 1); 3-hydroxyisobutyryl-CoA hydrolase	P	P	P	P	P	P	P	P
247119_at	AT5G65900	DEAD/DEAH box helicase, putative	P	P	P	P	P	P	P	P
247121_at	AT5G66010	RNA binding	P	P	P	P	P	P	P	P
247124_at	AT5G66060	oxidoreductase, 2OG-Fe(II) oxygenase family protein	P	P	P	P	P	P	P	P
247125_at	AT5G66070	zinc finger (C3HC4-type RING finger) family protein	P	P	P	P	P	P	P	P
247126_at	AT5G66080	protein phosphatase 2C family protein / PP2C family protein	P	P	P	P	P	P	P	P
247127_at	AT5G66100	La domain-containing protein	P	P	P	P	P	P	P	P
247130_at	AT5G66180	similar to NOL1/NOP2/sun family protein [Arabidopsis thaliana] (TAIR:AT1G06560.1); similar to unnamed protein product [Vitis vinifera] (GB:CAO48200.1); contains InterPro domain Bacterial Fmu (Sun)/eukaryotic nucleolar NOL1/Nop2p (InterPro:IPR001678)	P	P	P	P	P	P	P	P
247131_at	AT5G66190	ATLFNR1 (LEAF FNR 1); NADPH dehydrogenase/ electron transporter, transferring electrons within the cyclic electron transport pathway of photosynthesis/ electron transporter, transferring electrons within the noncyclic electron transport pathway of photosy	P	P	P	P	P	P	P	P
247132_at	AT5G66200	armadillo/beta-catenin repeat family protein	P	P	P	P	P	P	P	P
247136_at	AT5G66170	similar to unknown protein [Arabidopsis thaliana] (TAIR:AT2G17850.1); similar to unnamed protein product [Vitis vinifera] (GB:CAO48196.1); contains InterPro domain Rhodanese-like (InterPro:IPR001763)	P	P	P	P	P	P	P	P
247138_at	AT5G66120	3-dehydroquinate synthase, putative	P	P	P	P	P	P	P	P
247139_at	AT5G66090	similar to unnamed protein product [Vitis vinifera] (GB:CAO23263.1); contains domain Adenine nucleotide alpha hydrolases-like (SSF52402)	P	P	P	P	U	U	P	U
247140_at	AT5G66250	kinectin-related	P	P	P	P	P	P	P	P
247141_at	AT5G65560	pentatricopeptide (PPR) repeat-containing protein	P	P	P	P	U	P	P	P
247148_at	AT5G65670	IAA9 (indoleacetic acid-induced protein 9); transcription factor	P	P	P	P	P	P	P	P
247149_at	AT5G65660	hydroxyproline-rich glycoprotein family protein	P	P	P	P	P	P	P	P
247150_at	AT5G65650	similar to unknown protein [Arabidopsis thaliana] (TAIR:AT4G36660.1); similar to unknown [Populus trichocarpa] (GB:ABK93535.1); contains InterPro domain Protein of unknown function DUF1195 (InterPro:IPR010608)	P	P	P	P	U	P	P	P
247152_at	AT5G65620	peptidase M3 family protein / thimet oligopeptidase family protein	P	P	P	P	P	P	P	P
247153_at	AT5G65700	BAM1 (big apical meristem 1); ATP binding / kinase/ protein serine/threonine kinase	P	P	P	P	P	P	P	P
247154_at	AT5G65710	HSL2 (HAESA-LIKE 2); ATP binding / kinase/ protein serine/threonine kinase	P	P	P	P	P	P	P	P
247155_at	AT5G65750	2-oxoglutarate dehydrogenase E1 component, putative / oxoglutarate decarboxylase, putative / alpha-ketoglutaric dehydrogenase, putative	P	P	P	P	P	P	P	P
247156_at	AT5G65760	serine carboxypeptidase S28 family protein	P	P	P	P	P	P	P	P
247157_at	AT5G65770	LINC4 (LITTLE NUCLEI4)	P	P	P	P	P	P	P	P
247158_at	AT5G65780	ATBCAT-5; branched-chain-amino-acid transaminase/ catalytic	P	P	P	P	U	P	P	P
247161_at	AT5G65810	similar to unknown protein [Arabidopsis thaliana] (TAIR:AT3G49720.1); similar to unknown protein [Arabidopsis thaliana] (TAIR:AT3G49720.2); similar to hypothetical protein [Vitis vinifera] (GB:CAN74732.1); contains domain S-adenosyl-L-methionine-dependent methyltransferases (SSF53335)	P	P	P	P	P	P	P	P
247163_at	AT5G65685	soluble glycogen synthase-related	P	P	P	P	P	P	U	U
247164_at	AT5G65720	ATNFS1/ATNIFS1/NFS1/NIFS1 (ARABIOPSIS THALIANA NITROGEN FIXATION S HOMOLOG 1); cysteine desulfurase/ transaminase	P	P	P	P	P	P	P	P
247167_at	AT5G65850	F-box family protein	U	P	P	P	U	P	P	U
247171_at	AT5G65540	similar to unnamed protein product [Vitis vinifera] (GB:CAO23654.1)	P	P	P	P	P	P	U	P
247173_at	AT5G65260	polyadenylate-binding protein family protein / PABP family protein	P	P	P	P	P	P	P	P
247174_at	AT5G65250	similar to unnamed protein product [Vitis vinifera] (GB:CAO41077.1)	P	P	P	P	P	P	P	P
247177_at	AT5G65300	unknown protein	P	P	P	P	P	P	P	P
247183_at	AT5G65440	similar to unknown protein [Arabidopsis thaliana] (TAIR:AT4G24610.1); similar to unknown protein [Arabidopsis thaliana] (TAIR:AT5G48310.1); similar to unnamed protein product [Vitis vinifera] (GB:CAO61624.1); similar to unnamed protein product [Vitis vinifera] (GB:CAO22682.1); similar to hypothetical protein OsJ_008178 [Oryza sativa (japonica cultivar-group)] (GB:EAZ24695.1); contains InterPro do…	P	P	P	P	P	P	P	P
247184_at	AT5G65450	ubiquitin carboxyl-terminal hydrolase family protein / zinc finger (MYND type) family protein	P	P	P	P	P	P	U	U
247186_at	AT5G65470	similar to unknown protein [Arabidopsis thaliana] (TAIR:AT4G24530.1); similar to unnamed protein product [Vitis vinifera] (GB:CAO61608.1); similar to unknown [Populus trichocarpa] (GB:ABK95421.1); similar to hypothetical protein [Vitis vinifera] (GB:CAN78778.1); contains InterPro domain Protein of unknown function DUF246, plant (InterPro:IPR004348)	P	P	P	P	P	P	P	P
247187_at	AT5G65490	Identical to SGT1 protein homolog At5g65490 [Arabidopsis Thaliana] (GB:Q9LSM5); similar to hypothetical protein [Vitis vinifera] (GB:CAN64607.1); contains InterPro domain SGT1 (InterPro:IPR010770)	P	P	P	P	P	P	P	P
247188_at	AT5G65430	GRF8 (GENERAL REGULATORY FACTOR 8); protein phosphorylated amino acid binding	P	P	P	P	P	P	P	P
247192_at	AT5G65360	histone H3	P	P	P	P	P	P	P	P
247194_at	AT5G65480	similar to unknown protein [Arabidopsis thaliana] (TAIR:AT4G38060.2); similar to unnamed protein product [Vitis vinifera] (GB:CAO61602.1)	P	P	P	P	P	P	P	P
247198_at	AT5G65290	LMBR1 integral membrane family protein	P	P	P	P	P	P	P	P
247199_at	AT5G65210	TGA1; DNA binding / calmodulin binding / transcription factor	U	U	U	P	U	U	U	U
247200_at	AT5G65120	similar to unknown protein [Arabidopsis thaliana] (TAIR:AT5G10110.1); similar to 52O08_25 [Brassica rapa subsp. pekinensis] (GB:AAZ67571.1)	P	P	P	P	P	P	P	P
247201_at	AT5G65220	ribosomal protein L29 family protein	P	P	P	P	P	P	P	P
247202_at	AT5G65270	AtRABA4a (Arabidopsis Rab GTPase homolog A4a); GTP binding	P	P	P	P	P	P	P	P
247203_at	AT5G65180	similar to unknown protein [Arabidopsis thaliana] (TAIR:AT5G10060.1); similar to 4D11_9 [Brassica rapa subsp. pekinensis] (GB:AAZ67523.1); contains InterPro domain ENTH/VHS (InterPro:IPR008942); contains InterPro domain Protein of unknown function DUF618 (InterPro:IPR006903); contains InterPro domain Regulation of nuclear pre-mRNA protein (InterPro:IPR006569)	P	P	P	P	U	U	U	U
247204_at	AT5G64990	AtRABH1a (Arabidopsis Rab GTPase homolog H1a); GTP binding	P	P	P	P	P	U	U	U
247206_at	AT5G64950	mitochondrial transcription termination factor-related / mTERF-related	P	P	P	P	P	P	P	P
247207_at	AT5G65000	nucleotide-sugar transporter family protein	P	P	P	P	U	P	P	P
247208_at	AT5G64870	similar to unknown protein [Arabidopsis thaliana] (TAIR:AT5G25250.1); similar to unknown protein [Arabidopsis thaliana] (TAIR:AT5G25260.1); similar to 80C09_16 [Brassica rapa subsp. pekinensis] (GB:AAZ41827.1); contains domain PTHR13806:SF3 (PTHR13806:SF3); contains domain PTHR13806 (PTHR13806)	U	U	P	P	P	U	P	P
247209_at	AT5G64830	programmed cell death 2 C-terminal domain-containing protein	P	P	P	P	P	P	P	P
247210_at	AT5G65020	ANNAT2 (ANNEXIN ARABIDOPSIS 2); calcium ion binding / calcium-dependent phospholipid binding	P	P	P	P	P	P	P	P
247211_at	AT5G64880	unknown protein	P	P	P	P	P	P	P	P
247214_at	AT5G64850	similar to unknown protein [Arabidopsis thaliana] (TAIR:AT5G09960.1); similar to 80C09_15 [Brassica rapa subsp. pekinensis] (GB:AAZ41826.1)	P	P	P	P	P	P	P	P
247215_at	AT5G64905	PROPEP3 (Elicitor peptide 3 precursor)	U	U	P	P	U	U	P	U
247216_at	AT5G64860	DPE1 (DISPROPORTIONATING ENZYME); 4-alpha-glucanotransferase	P	P	P	P	U	P	P	P
247217_s_at	AT5G65050	[AT5G65050, AGL31 (AGAMOUS LIKE MADS-BOX PROTEIN 31); transcription factor];[AT5G65060, MAF3 (MADS AFFECTING FLOWERING 3); transcription factor]	P	P	P	P	P	U	U	U
247218_at	AT5G65010	ASN2 (ASPARAGINE SYNTHETASE 2); asparagine synthase (glutamine-hydrolyzing)	P	P	P	P	U	U	P	U
247219_at	AT5G64920	CIP8 (COP1-INTERACTING PROTEIN 8); protein binding / zinc ion binding	P	P	P	P	P	P	P	P
247220_at	AT5G64960	CDKC;2 (CYCLIN-DEPENDENT KINASE C;2); kinase	P	P	P	P	P	P	P	P
247221_at	AT5G64813	LIP1 (LIGHT INSENSITIVE PERIOD1); GTPase	P	P	P	P	P	P	P	P
247232_at	AT5G64940	ATATH13 (ABC2 homolog 13)	P	P	P	P	P	P	P	P
247233_at	AT5G64970	mitochondrial substrate carrier family protein	P	U	U	P	P	U	U	U
247235_at	AT5G64580	AAA-type ATPase family protein	P	P	P	P	U	P	U	P
247237_at	AT5G64600	similar to unknown protein [Arabidopsis thaliana] (TAIR:AT1G22460.1); similar to unnamed protein product [Vitis vinifera] (GB:CAO46424.1); contains InterPro domain Protein of unknown function DUF246, plant (InterPro:IPR004348)	P	P	P	P	P	P	P	P
247238_at	AT5G64610	HAM1 (HISTONE ACETYLTRANSFERASE OF THE MYST FAMILY 1); H3/H4 histone acetyltransferase/ nucleic acid binding / zinc ion binding	P	P	P	P	P	P	P	P
247239_at	AT5G64640	pectinesterase family protein	P	P	P	P	U	P	P	P
247240_at	AT5G64660	U-box domain-containing protein	P	P	P	P	P	P	P	P
247241_at	AT5G64680	similar to unnamed protein product [Vitis vinifera] (GB:CAO68707.1)	P	P	P	P	P	P	P	P
247247_at	AT5G64650	ribosomal protein L17 family protein	P	P	P	P	P	P	P	P
247249_at	AT5G64670	ribosomal protein L15 family protein	P	U	U	P	U	U	U	U
247251_at	AT5G64740	CESA6 (CELLULOSE SYNTHASE 6); transferase, transferring glycosyl groups	P	P	P	P	P	P	P	P
247256_at	AT5G64730	transducin family protein / WD-40 repeat family protein	P	P	P	P	P	P	P	P
247257_at	AT5G64760	26S proteasome regulatory subunit, putative (RPN5)	P	P	P	P	P	P	P	P
247258_at	AT5G64816	Identical to Uncharacterized protein At5g64816 precursor [Arabidopsis Thaliana] (GB:Q8L8Q8;GB:Q9LV96); similar to unnamed protein product [Vitis vinifera] (GB:CAO22147.1)	P	P	P	P	P	P	P	P
247259_at	AT5G64930	CPR5 (CONSTITUTIVE EXPRESSION OF PR GENES 5)	P	P	P	P	P	P	P	P
247260_at	AT5G64500	membrane protein-related	P	P	P	P	P	P	P	P
247261_at	AT5G64460	similar to unknown protein [Arabidopsis thaliana] (TAIR:AT1G58280.1); similar to unnamed protein product [Vitis vinifera] (GB:CAO67833.1); contains InterPro domain Phosphoglycerate mutase (InterPro:IPR013078)	P	P	P	P	P	P	P	U
247262_at	AT5G64440	ATFAAH (ARABIDOPSIS THALIANA FATTY ACID AMIDE HYDROLASE); N-(long-chain-acyl)ethanolamine deacylase/ amidase	P	P	P	P	P	P	P	P
247263_at	AT5G64470	similar to unknown protein [Arabidopsis thaliana] (TAIR:AT2G14530.1); similar to unnamed protein product [Vitis vinifera] (GB:CAO67844.1); contains InterPro domain Protein of unknown function DUF231, plant (InterPro:IPR004253)	P	P	P	P	P	P	P	U
247267_at	AT5G64140	RPS28 (RIBOSOMAL PROTEIN S28); structural constituent of ribosome	P	P	P	P	P	P	P	P
247270_at	AT5G64220	calmodulin-binding protein	P	P	P	P	P	P	P	P
247271_at	AT5G64270	splicing factor, putative	P	P	P	P	P	P	P	P
247272_at	AT5G64300	ATGCH (ARABIDOPSIS THALIANA GTP CYCLOHYDROLASE II); 3,4-dihydroxy-2-butanone-4-phosphate synthase/ GTP cyclohydrolase II	P	P	P	P	P	P	P	P
247273_at	AT5G64342	[AT5G64342, CPuORF39 (Conserved peptide upstream open reading frame 39)];[AT5G64340, SAC51 (SUPPRESSOR OF ACAULIS 51); transcription factor/ transcription regulator];[AT5G64343, CPuORF38 (Conserved peptide upstream open reading frame 38)];[AT5G64341, CPuORF40 (Conserved peptide upstream open reading frame 40)]	P	P	P	P	U	U	U	U
247274_at	AT5G64360	DNAJ heat shock N-terminal domain-containing protein	P	P	P	P	P	P	P	P
247276_at	AT5G64390	HEN4 (HUA ENHANCER 4); nucleic acid binding	P	P	P	P	P	P	P	P
247277_at	AT5G64420	DNA polymerase V family	P	P	P	P	P	P	P	P
247278_at	AT5G64380	fructose-1,6-bisphosphatase family protein	P	P	P	P	U	U	P	U
247281_at	AT5G64350	FKBP12 (FK506-binding protein 12 kD); FK506 binding / peptidyl-prolyl cis-trans isomerase	P	P	P	P	P	P	P	P
247283_at	AT5G64250	2-nitropropane dioxygenase family / NPD family	P	P	P	P	P	P	P	P
247284_at	AT5G64410	ATOPT4 (oligopeptide transporter 4); oligopeptide transporter	P	P	P	P	P	P	P	P
247285_at	AT5G64400	similar to unknown protein [Arabidopsis thaliana] (TAIR:AT5G09570.1); similar to unknown [Populus trichocarpa] (GB:ABK94558.1); contains InterPro domain CHCH (InterPro:IPR010625)	P	P	P	P	P	P	P	P
247286_at	AT5G64280	DIT2.2 (DICARBOXYLATE TRANSPORTER 2.2); oxoglutarate:malate antiporter	P	P	P	P	P	P	P	U
247287_at	AT5G64230	similar to unknown protein [Arabidopsis thaliana] (TAIR:AT3G19920.1); similar to hypothetical protein [Trifolium pratense] (GB:BAE71289.1)	P	P	P	P	P	P	P	P
247289_at	AT5G64290	DCT/DIT2.1 (DICARBOXYLATE TRANSPORT); oxoglutarate:malate antiporter	P	P	P	P	P	P	P	P
247295_at	AT5G64180	similar to unnamed protein product [Vitis vinifera] (GB:CAO49698.1)	P	P	P	P	P	P	P	P
247296_at	AT5G64160	similar to unnamed protein product [Vitis vinifera] (GB:CAO49690.1)	P	P	P	P	P	P	P	P
247300_at	AT5G63910	FCLY; prenylcysteine oxidase	P	P	P	P	P	P	P	P
247302_at	AT5G63880	VPS20.1	P	P	P	P	P	P	P	P
247303_at	AT5G63890	ATHDH (HISTIDINOL DEHYDROGENASE)	P	P	P	P	P	P	P	P
247304_at	AT5G63850	AAP4 (amino acid permease 4); amino acid transmembrane transporter	U	A	P	P	P	A	P	U
247306_at	AT5G63870	PP7 (protein phosphatase 7); protein serine/threonine phosphatase	P	P	P	P	P	P	P	U
247307_at	AT5G63860	UVR8 (UVB-RESISTANCE 8)	P	P	P	P	P	P	P	P
247309_at	AT5G63940	protein kinase family protein	P	P	P	P	P	P	P	P
247312_at	AT5G63970	copine-related	P	P	P	P	P	P	P	P
247313_at	AT5G63980	SAL1 (FIERY1); 3'(2'),5'-bisphosphate nucleotidase/ inositol or phosphatidylinositol phosphatase	P	P	P	P	P	P	P	P
247316_at	AT5G64030	dehydration-responsive protein-related	P	P	P	P	P	P	P	P
247319_at	AT5G64050	ATERS/ERS/OVA3 (OVULE ABORTION 3); glutamate-tRNA ligase	P	P	P	P	P	P	P	U
247320_at	AT5G64040	PSAN (photosystem I reaction center subunit PSI-N); calmodulin binding	P	P	P	P	P	P	P	P
247321_s_at	AT5G64070	[AT5G64070, phosphatidylinositol 4-kinase (PI4K)];[AT5G09350, phosphatidylinositol 4-kinase, putative]	P	P	P	P	P	P	P	P
247322_at	AT5G64090	similar to unknown protein [Arabidopsis thaliana] (TAIR:AT5G21050.1); similar to unnamed protein product [Vitis vinifera] (GB:CAO43471.1)	P	P	P	P	P	P	P	P
247325_at	AT5G64200	ATSC35 (ARABIDOPSIS THALIANA ARGININE/SERINE-RICH SPLICING FACTOR 35, 35 KDA PROTEIN); RNA binding	P	P	P	P	P	P	P	P
247327_at	AT5G64120	peroxidase, putative	P	P	P	P	P	P	P	P
247328_at	AT5G64130	similar to unknown protein [Arabidopsis thaliana] (TAIR:AT1G69510.2); similar to unknown protein [Arabidopsis thaliana] (TAIR:AT1G69510.1); similar to unknown protein [Arabidopsis thaliana] (TAIR:AT1G69510.3); similar to hypothetical protein [Vitis vinifera] (GB:CAN80447.1); contains InterPro domain Lg106-like (InterPro:IPR012482)	P	P	P	P	P	P	P	P
247329_at	AT5G64150	methylase family protein	P	P	P	P	P	P	P	P
247330_at	AT5G63510	GAMMA CAL1 (GAMMA CARBONIC ANHYDRASE LIKE 1); carbonate dehydratase	P	P	P	P	P	P	P	P
247334_at	AT5G63610	HEN3 (HUA ENHANCER 3); kinase	P	P	P	P	P	P	P	P
247338_at	AT5G63680	pyruvate kinase, putative	P	P	P	P	P	P	P	P
247340_at	AT5G63700	zinc finger (C3HC4 type RING finger) family protein	P	P	P	P	P	P	P	U
247345_at	AT5G63760	IBR domain-containing protein	P	P	P	P	P	P	P	P
247346_at	AT5G63770	ATDGK2 (DIACYLGLYCEROL KINASE 2); diacylglycerol kinase	P	P	P	P	P	P	P	P
247347_at	AT5G63780	SHA1 (SHOOT APICAL MERISTEM ARREST 1); protein binding / zinc ion binding	P	P	P	P	P	P	P	P
247348_at	AT5G63810	BGAL10 (beta-galactosidase 10); beta-galactosidase	P	P	P	P	P	P	P	U
247350_at	AT5G63830	zinc finger (HIT type) family protein	P	P	P	P	P	P	P	P
247351_at	AT5G63790	ANAC102 (Arabidopsis NAC domain containing protein 102); transcription factor	P	P	P	P	P	P	P	P
247355_at	AT5G63670	SPT42 (SPT4 HOMOLOG 2); positive transcription elongation factor/ zinc ion binding	P	P	P	P	P	P	P	P
247356_at	AT5G63800	BGAL6/MUM2 (MUCILAGE-MODIFIED 2); beta-galactosidase	P	P	P	P	P	P	P	P
247360_at	AT5G63450	CYP94B1 (cytochrome P450, family 94, subfamily B, polypeptide 1); oxygen binding	P	P	P	P	P	P	P	P
247361_at	AT5G63480	similar to unknown [Populus trichocarpa] (GB:ABK95190.1)	P	P	U	P	A	U	U	A
247364_at	AT5G63200	tetratricopeptide repeat (TPR)-containing protein	P	P	P	P	P	P	P	P
247365_at	AT5G63220	similar to unnamed protein product [Vitis vinifera] (GB:CAO69008.1); contains InterPro domain Protein of unknown function DUF410 (InterPro:IPR007317)	P	P	P	P	P	U	P	P
247366_at	AT5G63260	zinc finger (CCCH-type) family protein	P	P	P	P	P	P	P	P
247370_at	AT5G63320	similar to unknown protein [Arabidopsis thaliana] (TAIR:AT2G22795.1); similar to hypothetical protein PFE0440w [Plasmodium falciparum 3D7] (GB:XP_001351647.1); contains domain FALZ-RELATED BROMODOMAIN-CONTAINING PROTEINS (PTHR22880); contains domain GCN5 GENERAL CONTROL OF AMINO-ACID SYNTHESIS 5-LIKE 2, GCNL2 (PTHR22880:SF2)	P	P	P	P	P	P	P	P
247371_at	AT5G63110	HDA6 (HISTONE DEACETYLASE 6); histone deacetylase	P	P	P	P	P	P	P	P
247372_at	AT5G63280	zinc finger (C2H2 type) family protein	P	P	P	P	U	P	U	P
247373_at	AT5G63150	contains InterPro domain Protein of unknown function DUF1713, mitochondria (InterPro:IPR013177)	P	P	P	P	P	P	P	P
247374_at	AT5G63190	MA3 domain-containing protein	P	P	P	P	P	P	P	P
247375_at	AT5G63135	similar to unnamed protein product [Vitis vinifera] (GB:CAO64253.1)	P	P	P	P	P	P	P	P
247378_at	AT5G63120	ethylene-responsive DEAD box RNA helicase, putative (RH30)	P	P	P	P	P	P	P	P
247382_at	AT5G63400	ADK1 (ADENYLATE KINASE 1); adenylate kinase	P	P	P	P	P	P	P	P
247383_at	AT5G63410	leucine-rich repeat transmembrane protein kinase, putative	P	P	P	P	P	P	P	P
247384_at	AT5G63370	protein kinase family protein	P	P	P	P	P	P	P	P
247386_at	AT5G63420	EMB2746 (EMBRYO DEFECTIVE 2746); catalytic	P	P	P	P	P	U	U	U
247389_at	AT5G63490	CBS domain-containing protein / octicosapeptide/Phox/Bemp1 (PB1) domain-containing protein	P	P	P	P	P	P	P	P
247390_at	AT5G63520	Identical to F-box/LRR-repeat protein At5g63520 [Arabidopsis Thaliana] (GB:Q9FMV0;GB:Q8GX97); similar to unknown [Populus trichocarpa x Populus deltoides] (GB:ABK96301.1); contains InterPro domain Cyclin-like F-box (InterPro:IPR001810)	U	P	P	P	U	U	U	U
247392_at	AT5G63570	GSA1 (GLUTAMATE-1-SEMIALDEHYDE-2,1-AMINOMUTASE); glutamate-1-semialdehyde 2,1-aminomutase	P	P	P	P	P	P	P	P
247393_at	AT5G63130	octicosapeptide/Phox/Bem1p (PB1) domain-containing protein	P	P	P	P	P	P	P	P
247394_at	AT5G62860	F-box family protein-related	P	P	P	P	P	P	P	P
247395_at	AT5G62910	protein binding / zinc ion binding	P	P	P	P	P	P	P	P
247396_at	AT5G62930	GDSL-motif lipase/hydrolase family protein	P	P	P	P	P	P	P	P
247398_at	AT5G62950	catalytic/ nucleotide binding	P	P	P	P	P	P	P	P
247399_at	AT5G62960	similar to unknown protein [Arabidopsis thaliana] (TAIR:AT1G10660.3); similar to unknown protein [Arabidopsis thaliana] (TAIR:AT1G10660.1); similar to unknown protein [Arabidopsis thaliana] (TAIR:AT1G10660.4); similar to unnamed protein product [Vitis vinifera] (GB:CAO64308.1)	P	U	P	P	P	P	P	P
247400_at	AT5G62840	phosphoglycerate/bisphosphoglycerate mutase family protein	P	P	P	P	P	U	U	P
247401_at	AT5G62790	DXR (1-DEOXY-D-XYLULOSE 5-PHOSPHATE REDUCTOISOMERASE)	P	P	P	P	P	P	P	P
247404_at	AT5G62890	permease, putative	P	P	P	P	P	P	P	U
247405_at	AT5G62880	ARAC10/ATRAC10/ATROP11 (RHO-RELATED PROTEIN FROM PLANTS 11); GTP binding	P	P	P	P	P	P	P	P
247408_at	AT5G62760	nuclear protein ZAP-related	U	U	P	P	U	U	U	U
247411_at	AT5G63000	similar to hypothetical protein OsJ_001206 [Oryza sativa (japonica cultivar-group)] (GB:EAZ11381.1); similar to Os01g0271000 [Oryza sativa (japonica cultivar-group)] (GB:NP_001042705.1); similar to hypothetical protein OsI_001310 [Oryza sativa (indica cultivar-group)] (GB:EAY73463.1)	P	U	U	P	U	A	U	U
247412_at	AT5G63010	WD-40 repeat family protein	P	P	P	P	P	P	P	P
247414_at	AT5G63050	EMB2759 (EMBRYO DEFECTIVE 2759)	P	P	P	P	P	P	P	P
247417_at	AT5G63040	similar to unknown protein [Arabidopsis thaliana] (TAIR:AT1G48460.1); similar to unnamed protein product [Vitis vinifera] (GB:CAO64290.1)	U	P	P	P	U	U	U	U
247418_at	AT5G63030	glutaredoxin, putative	P	P	P	P	P	P	P	P
247419_at	AT5G63080	transcription factor jumonji (jmjC) domain-containing protein	P	P	P	P	P	P	P	P
247422_at	AT5G62810	PEX14 (PEROXISOME DEFECTIVE 2)	P	P	P	P	P	P	P	P
247424_at	AT5G62850	ATVEX1 (VEGETATIVE CELL EXPRESSED1)	P	P	P	P	P	P	P	P
247426_at	AT5G62570	calmodulin-binding protein	P	P	P	P	P	P	P	P
247428_at	AT5G62600	transportin-SR-related	P	P	P	P	P	P	P	P
247429_at	AT5G62620	galactosyltransferase family protein	P	P	P	P	P	P	P	P
247430_at	AT5G62610	basic helix-loop-helix (bHLH) family protein	P	P	P	P	P	P	P	P
247431_at	AT5G62520	SRO5 (SIMILAR TO RCD ONE 5); NAD+ ADP-ribosyltransferase	P	P	P	P	P	P	P	P
247433_at	AT5G62540	UBC3 (UBIQUITIN-CONJUGATING ENZYME 3); ubiquitin-protein ligase	P	P	P	P	P	P	P	P
247434_at	AT5G62575	similar to unknown protein [Arabidopsis thaliana] (TAIR:AT3G47833.1); similar to unnamed protein product [Vitis vinifera] (GB:CAO64387.1)	P	P	P	P	P	P	P	P
247436_at	AT5G62530	ALDH12A1 (Aldehyde dehydrogenase 12A1); 1-pyrroline-5-carboxylate dehydrogenase/ 3-chloroallyl aldehyde dehydrogenase	P	P	P	P	P	P	P	P
247438_at	AT5G62460	zinc finger (C3HC4-type RING finger) family protein	P	P	P	P	P	P	P	P
247439_at	AT5G62670	AHA11 (ARABIDOPSIS H(+)-ATPASE 11); ATPase	P	P	P	P	P	P	P	P
247440_at	AT5G62680	proton-dependent oligopeptide transport (POT) family protein	U	A	P	P	U	A	P	U
247442_s_at	AT5G62690	[AT5G62690, TUB2 (Tubulin beta-2); structural molecule];[AT5G62700, TUB3 (TUBULIN BETA-3); structural molecule]	P	P	P	P	P	P	P	P
247443_at	AT5G62720	integral membrane HPP family protein	U	P	U	P	A	U	U	U
247445_at	AT5G62640	ELF5 (EARLY FLOWERING 5)	P	P	P	P	P	P	P	P
247446_at	AT5G62650	similar to hypothetical protein OsI_000940 [Oryza sativa (indica cultivar-group)] (GB:EAY73093.1); similar to hypothetical protein OsJ_000926 [Oryza sativa (japonica cultivar-group)] (GB:EAZ11101.1); similar to Os01g0225300 [Oryza sativa (japonica cultivar-group)] (GB:NP_001042459.1)	P	P	P	P	P	P	P	P
247449_at	AT5G62290	nucleotide-sensitive chloride conductance regulator (ICln) family protein	P	P	P	P	P	P	P	P
247452_at	AT5G62430	CDF1 (CYCLING DOF FACTOR 1); DNA binding / protein binding / transcription factor	P	P	P	P	P	P	P	U
247453_at	AT5G62440	Encodes a protein DOMINO1 that belongs to a plant-specific gene family sharing a common motif present in the tomato DEFECTIVE CHLOROPLASTS AND LEAVES (LeDCL) protein. DOMINO1 is located in the nucleus. Arabidopsis embryos carrying the domino1 mutation grow slowly in comparison with wild type embryos and reach only the globular stage at desiccation. The primary defect of the mutation at the cellul…	P	P	P	P	P	P	P	P
247454_at	AT5G62440	Encodes a protein DOMINO1 that belongs to a plant-specific gene family sharing a common motif present in the tomato DEFECTIVE CHLOROPLASTS AND LEAVES (LeDCL) protein. DOMINO1 is located in the nucleus. Arabidopsis embryos carrying the domino1 mutation grow slowly in comparison with wild type embryos and reach only the globular stage at desiccation. The primary defect of the mutation at the cellul…	P	P	P	P	P	P	P	P
247455_at	AT5G62470	MYB96 (myb domain protein 96); DNA binding / transcription factor	P	P	P	P	P	P	P	P
247459_at	AT5G62200	embryo-specific protein-related	P	P	P	P	P	P	P	P
247460_at	AT5G62050	OXA1 (Oxidase assembly 1); P-P-bond-hydrolysis-driven protein transmembrane transporter	P	P	P	P	P	P	P	P
247464_at	AT5G62070	IQD23 (IQ-domain 23); calmodulin binding	P	P	P	P	P	P	P	P
247465_at	AT5G62190	PRH75 (plant RNA helicase 75); ATP-dependent helicase	P	P	P	P	P	P	P	P
247468_at	AT5G62000	ARF2 (AUXIN RESPONSE FACTOR 2); transcription factor	P	P	P	P	P	P	P	P
247471_at	AT5G62230	ERL1 (ERECTA-LIKE 1); kinase	P	P	P	P	U	P	P	P
247480_at	AT5G62390	ATBAG7 (ARABIDOPSIS THALIANA BCL-2-ASSOCIATED ATHANOGENE 7); calmodulin binding	P	P	P	P	P	P	P	P
247482_at	AT5G62410	SMC2 (STRUCTURAL MAINTENANCE OF CHROMOSOMES 2)	P	P	P	P	U	U	P	P
247487_at	AT5G62150	peptidoglycan-binding LysM domain-containing protein	P	U	P	P	P	P	P	P
247489_at	AT5G61830	short-chain dehydrogenase/reductase (SDR) family protein	P	P	P	P	P	P	P	P
247491_at	AT5G61880	signaling molecule-related	P	P	P	P	P	P	P	P
247493_at	AT5G61900	BON1 (BONZAI1); calcium-dependent phospholipid binding	P	P	P	P	P	P	P	P
247494_at	AT5G61790	calnexin 1 (CNX1)	P	P	P	P	P	P	P	P
247495_at	AT5G61760	ATIPK2BETA (Arabidopsis thaliana inositol hexakisphosphate 2beta); inositol or phosphatidylinositol kinase	P	P	P	P	U	P	P	P
247496_at	AT5G61840	GUT1; catalytic	P	P	P	P	P	P	P	P
247497_at	AT5G61770	PPAN (PETER PAN-LIKE PROTEIN)	P	P	P	P	P	P	P	P
247500_at	AT5G61910	similar to unknown protein [Arabidopsis thaliana] (TAIR:AT2G32910.1); similar to unnamed protein product [Vitis vinifera] (GB:CAO68695.1); contains InterPro domain Kelch related (InterPro:IPR013089); contains InterPro domain Development and cell death (InterPro:IPR013989); contains InterPro domain Protein of unknown function GLTT (InterPro:IPR008165)	P	P	P	P	P	P	P	P
247501_at	AT5G61920	similar to unknown protein [Arabidopsis thaliana] (TAIR:AT3G14750.1); similar to hypothetical protein [Vitis vinifera] (GB:CAN62085.1)	P	U	P	P	U	U	P	U
247503_at	AT5G61980	AGD1 (ARF-GAP DOMAIN 1); ARF GTPase activator/ protein binding / zinc ion binding	P	P	U	P	A	A	U	U
247505_at	AT5G61970	signal recognition particle-related / SRP-related	P	P	P	P	P	P	P	P
247506_at	AT5G61960	AML1 (ARABIDOPSIS MEI2-LIKE PROTEIN 1); RNA binding	P	P	P	P	P	P	P	P
247507_at	AT5G61930	APO3 (ACCUMULATION OF PHOTOSYSTEM ONE 3)	P	P	P	P	P	P	P	P
247508_at	AT5G62000	ARF2 (AUXIN RESPONSE FACTOR 2); transcription factor	P	P	P	P	P	P	P	P
247509_at	AT5G62020	AT-HSFB2A (Arabidopsis thaliana heat shock transcription factor B2A); DNA binding / transcription factor	P	P	P	P	P	P	P	P
247510_at	AT5G62030	diphthamide synthesis DPH2 family protein	P	P	P	P	P	P	P	P
247513_at	AT5G61510	NADP-dependent oxidoreductase, putative	P	P	P	P	P	P	P	P
247514_at	AT5G61640	PMSR1 (PEPTIDEMETHIONINE SULFOXIDE REDUCTASE 1); peptide-methionine-(S)-S-oxide reductase	P	P	P	P	P	P	P	P
247517_at	AT5G61780	tudor domain-containing protein / nuclease family protein	P	P	P	P	P	P	P	P
247520_at	AT5G61310	cytochrome c oxidase subunit Vc, putative / COX5C, putative	P	P	P	P	P	P	P	P
247521_at	AT5G61450	2-phosphoglycerate kinase-related	P	P	P	P	U	P	U	U
247523_at	AT5G61410	RPE (EMBRYO DEFECTIVE 2728); ribulose-phosphate 3-epimerase	P	P	P	P	P	P	P	P
247524_at	AT5G61440	thioredoxin family protein	U	U	U	P	A	A	U	U
247525_at	AT5G61380	TOC1 (TIMING OF CAB EXPRESSION 1); transcription regulator	P	P	P	P	P	P	P	P
247532_at	AT5G61560	protein kinase family protein	P	P	P	P	P	P	P	P
247541_at	AT5G61660	glycine-rich protein	P	U	P	P	P	U	P	U
247542_at	AT5G61500	autophagy 3 (APG3)	P	P	P	P	P	P	P	P
247545_at	AT5G61530	small G protein family protein / RhoGAP family protein	P	P	P	P	P	P	P	P
247547_at	AT5G61360	similar to unknown protein [Arabidopsis thaliana] (TAIR:AT5G07730.1)	U	U	P	P	U	P	P	P
247551_at	AT5G60980	nuclear transport factor 2 (NTF2) family protein / RNA recognition motif (RRM)-containing protein	P	P	P	P	U	P	U	U
247552_at	AT5G60920	COB (COBRA)	P	P	P	P	P	P	P	P
247554_at	AT5G61010	ATEXO70E2 (EXOCYST SUBUNIT EXO70 FAMILY PROTEIN E2); protein binding	P	P	P	P	P	P	P	P
247555_at	AT5G61020	ECT3 (evolutionary conserved C-terminal 3)	P	P	P	P	P	P	U	U
247558_at	AT5G61060	HDA05 (HISTONE DEACETYLASE5); histone deacetylase	P	P	P	P	P	P	P	U
247564_at	AT5G61140	DEAD box RNA helicase, putative	P	P	P	P	P	P	P	P
247565_at	AT5G61150	VIP4 (VERNALIZATION INDEPENDENCE 4)	P	P	P	P	U	P	P	U
247566_at	AT5G61170	40S ribosomal protein S19 (RPS19C)	P	P	P	P	P	P	P	P
247569_at	AT5G61240	protein binding	P	P	P	P	P	P	P	P
247572_at	AT5G61220	complex 1 family protein / LVR family protein	P	P	P	P	P	P	P	P
247574_at	AT5G61230	[AT5G61230, ankyrin repeat family protein];[AT5G61228, CPuORF15 (Conserved peptide upstream open reading frame 15)]	P	P	P	P	P	P	P	P
247580_at	AT5G61330	rRNA processing protein-related	P	P	P	P	P	P	U	P
247583_at	AT5G60750	CAAX amino terminal protease family protein	P	P	P	P	P	P	P	P
247584_at	AT5G60670	60S ribosomal protein L12 (RPL12C)	P	P	P	P	P	P	P	P
247585_at	AT5G60680	similar to unknown protein [Arabidopsis thaliana] (TAIR:AT3G45210.1); similar to unnamed protein product [Vitis vinifera] (GB:CAO21845.1); contains InterPro domain Protein of unknown function DUF584 (InterPro:IPR007608)	P	P	P	P	P	P	P	P
247588_at	AT5G60640	ATPDIL1-4 (PDI-LIKE 1-4); thiol-disulfide exchange intermediate	P	P	P	P	P	P	P	P
247595_at	AT5G60820	zinc finger (C3HC4-type RING finger) family protein	P	P	P	P	P	P	P	P
247597_at	AT5G60860	AtRABA1f (Arabidopsis Rab GTPase homolog A1f); GTP binding	P	P	P	P	P	P	P	P
247598_at	AT5G60870	regulator of chromosome condensation (RCC1) family protein	P	U	P	P	P	P	P	P
247604_at	AT5G60950	COBL5 (COBRA-LIKE PROTEIN 5 PRECURSOR)	P	P	P	P	P	P	U	P
247607_at	AT5G60960	pentatricopeptide (PPR) repeat-containing protein	P	P	P	P	P	P	P	P
247608_at	AT5G60990	DEAD/DEAH box helicase, putative (RH10)	P	P	P	P	P	P	P	P
247609_at	AT5G60940	transducin family protein / WD-40 repeat family protein	P	P	P	P	P	P	U	U
247610_at	AT5G60630	unknown protein	P	P	P	P	P	P	P	P
247624_at	AT5G60160	aspartyl aminopeptidase, putative	P	P	P	P	P	P	P	P
247626_at	AT5G60300	lectin protein kinase family protein	P	P	P	P	U	U	U	U
247629_at	AT5G60410	ATSIZ1/SIZ1; DNA binding / SUMO ligase	P	P	P	P	P	P	P	P
247630_at	AT5G60410	ATSIZ1/SIZ1; DNA binding / SUMO ligase	P	P	P	P	P	P	P	P
247632_at	AT5G60460	sec61beta family protein	P	P	P	P	P	P	P	P
247635_at	AT5G60550	[AT5G60550, GRIK2 (GEMINIVIRUS REP INTERACTING KINASE 2); kinase];[AT5G60548, CPuORF62 (Conserved peptide upstream open reading frame 62)]	P	P	P	P	P	P	P	P
247636_at	AT5G60570	kelch repeat-containing F-box family protein	P	P	P	P	P	P	P	P
247637_at	AT5G60600	GcpE (CHLOROPLAST BIOGENESIS 4); 4-hydroxy-3-methylbut-2-en-1-yl diphosphate synthase	P	P	P	P	P	P	P	P
247641_at	AT5G60540	ATPDX2/EMB2407/PDX2 (PYRIDOXINE BIOSYNTHESIS 2); glutaminase/ glutaminyl-tRNA synthase (glutamine-hydrolyzing)/ protein heterodimerization	P	P	P	P	P	P	P	P
247642_at	AT5G60590	yrdC protein-related	P	P	P	P	P	P	P	P
247643_at	AT5G60450	ARF4 (AUXIN RESPONSE FACTOR 4); transcription factor	P	P	P	P	U	U	P	U
247644_s_at	AT1G07940	[AT1G07940, elongation factor 1-alpha / EF-1-alpha];[AT1G07930, elongation factor 1-alpha / EF-1-alpha];[AT5G60390, elongation factor 1-alpha / EF-1-alpha];[AT1G07920, elongation factor 1-alpha / EF-1-alpha]	P	P	P	P	P	P	P	P
247650_at	AT5G59960	similar to unnamed protein product [Vitis vinifera] (GB:CAO21698.1)	P	P	P	P	P	P	P	P
247651_at	AT5G59870	HTA6; DNA binding	P	P	P	P	P	P	P	P
247652_at	AT5G59910	HTB4; DNA binding	P	P	P	P	P	P	P	P
247653_at	AT5G59950	RNA and export factor-binding protein, putative	P	P	P	P	P	P	P	P
247654_at	AT5G59850	40S ribosomal protein S15A (RPS15aF)	P	P	P	P	P	P	P	P
247655_at	AT5G59820	RHL41 (RESPONSIVE TO HIGH LIGHT 41); nucleic acid binding / transcription factor/ zinc ion binding	P	P	P	P	P	P	P	P
247656_at	AT5G59890	ADF4 (ACTIN DEPOLYMERIZING FACTOR 4); actin binding	P	P	P	P	P	P	P	P
247658_at	AT5G59880	ADF3 (ACTIN DEPOLYMERIZING FACTOR 3); actin binding	P	P	P	P	P	P	P	P
247659_at	AT5G60040	NRPC1 (nuclear RNA polymerase C 1); DNA binding / DNA-directed RNA polymerase	P	P	P	P	P	P	P	P
247664_at	AT5G60120	TOE2 (TARGET OF EAT1 2); DNA binding / transcription factor	P	P	P	P	P	P	P	U
247669_at	AT5G60170	RNA binding	P	P	P	P	P	P	P	P
247670_at	AT5G60190	Ulp1 protease family protein	U	P	U	P	U	U	P	U
247673_at	AT5G60230	SEN2 (SPLICING ENDONUCLEASE 2); tRNA-intron endonuclease	U	U	U	P	U	A	U	A
247676_at	247676_at	no_match	P	P	P	P	P	P	U	U
247677_at	AT5G59420	oxysterol-binding family protein	P	P	P	P	P	P	P	P
247679_at	AT5G59540	oxidoreductase, 2OG-Fe(II) oxygenase family protein	P	P	P	P	P	P	P	P
247689_at	AT5G59770	similar to PAS2 (PASTICCINO 2) [Arabidopsis thaliana] (TAIR:AT5G10480.1); similar to PAS2 (PASTICCINO 2) [Arabidopsis thaliana] (TAIR:AT5G10480.2); similar to unnamed protein product [Vitis vinifera] (GB:CAO21719.1); contains InterPro domain Protein-tyrosine phosphatase-like, PTPLA (InterPro:IPR007482)	P	P	P	P	P	P	P	P
247690_at	AT5G59800	MBD7 (METHYL-CPG-BINDING DOMAIN 7); DNA binding	P	P	P	P	U	P	P	P
247691_at	AT5G59720	HSP18.2 (HEAT SHOCK PROTEIN 18.2)	P	P	P	P	P	P	U	U
247692_s_at	AT5G59970	[AT5G59970, histone H4];[AT5G59690, histone H4]	P	P	P	P	P	P	P	P
247693_at	AT5G59730	ATEXO70H7 (EXOCYST SUBUNIT EXO70 FAMILY PROTEIN H7); protein binding	P	P	P	P	P	P	P	P
247694_at	AT5G59750	riboflavin biosynthesis protein, putative	P	P	P	P	P	P	P	U
247695_at	AT5G59710	VIP2 (VIRE2 INTERACTING PROTEIN2); transcription regulator	P	P	P	P	P	P	P	P
247698_at	AT5G59830	similar to unknown protein [Arabidopsis thaliana] (TAIR:AT5G13660.2); similar to unknown protein [Arabidopsis thaliana] (TAIR:AT5G13660.1); similar to unnamed protein product [Vitis vinifera] (GB:CAO21713.1)	P	P	P	P	P	P	P	P
247699_at	AT5G59840	Ras-related GTP-binding family protein	P	P	P	P	P	P	P	P
247702_at	AT5G59500	protein-S-isoprenylcysteine O-methyltransferase	P	P	P	P	U	U	U	U
247703_at	AT5G59560	SRR1 (SENSITIVITY TO RED LIGHT REDUCED 1)	P	P	P	P	P	P	P	P
247705_at	AT5G59460	scarecrow-like transcription factor 11 (SCL11)	P	P	P	P	P	P	P	P
247707_at	AT5G59450	scarecrow-like transcription factor 11 (SCL11)	P	P	P	P	P	P	P	P
247708_at	AT5G59550	zinc finger (C3HC4-type RING finger) family protein	P	P	P	P	P	P	P	P
247712_at	AT5G59300	UBC7 (UBIQUITIN-CONJUGATING ENZYME 31); ubiquitin-protein ligase	P	P	P	P	P	P	P	P
247721_at	AT5G59140	SKP1 family protein	P	P	P	P	P	P	P	P
247724_at	AT5G59380	MBD6 (methyl-CpG-binding domain 6); DNA binding	P	P	P	P	P	P	P	P
247725_at	AT5G59410	similar to Rab5-interacting family protein [Arabidopsis thaliana] (TAIR:AT2G29020.1); similar to unnamed protein product [Vitis vinifera] (GB:CAO21636.1); contains InterPro domain Rab5-interacting (InterPro:IPR010742)	P	P	P	P	P	P	P	U
247733_at	AT5G59610	DNAJ heat shock N-terminal domain-containing protein	P	P	P	P	P	P	P	U
247734_at	AT5G59400	similar to hypothetical protein [Vitis vinifera] (GB:CAN64889.1)	P	P	P	P	P	P	P	P
247735_at	AT5G59440	thymidylate kinase family protein	P	P	P	P	P	P	P	P
247738_at	AT5G59210	myosin heavy chain-related	P	P	P	P	P	P	P	P
247745_at	AT5G59030	COPT1 (COPPER TRANSPORTER 1); copper ion transmembrane transporter	P	P	P	P	P	P	P	P
247746_at	AT5G58970	ATUCP2 (UNCOUPLING PROTEIN 2); oxidative phosphorylation uncoupler	P	U	P	P	P	U	U	U
247747_at	AT5G59000	zinc finger (C3HC4-type RING finger) family protein	P	P	P	P	P	P	P	P
247748_at	AT5G58920	similar to hypothetical protein OsI_001858 [Oryza sativa (indica cultivar-group)] (GB:EAY74011.1)	P	P	P	P	P	P	P	P
247750_at	AT5G58950	protein kinase family protein	P	U	P	P	P	P	P	P
247751_at	AT5G59050	similar to unknown [Populus trichocarpa] (GB:ABK92460.1)	P	P	P	P	P	P	P	P
247754_at	AT5G59080	similar to unknown protein [Arabidopsis thaliana] (TAIR:AT5G02020.1); similar to unnamed protein product [Vitis vinifera] (GB:CAO15731.1)	P	P	P	P	P	P	P	P
247761_at	AT5G59160	TOPP2 (Type one serine/threonine protein phosphatase 2); protein serine/threonine phosphatase	P	P	P	P	P	P	P	P
247763_at	AT5G59180	DNA-directed RNA polymerase II	P	P	P	P	P	P	P	P
247766_at	AT5G58870	FTSH9 (FtsH protease 9); ATP-dependent peptidase/ ATPase/ metallopeptidase	P	P	P	P	P	P	P	P
247770_at	AT5G58930	similar to unknown protein [Arabidopsis thaliana] (TAIR:AT3G46990.1); similar to hypothetical protein [Vitis vinifera] (GB:CAN79178.1); similar to unnamed protein product [Vitis vinifera] (GB:CAO21512.1); contains InterPro domain Protein of unknown function DUF740 (InterPro:IPR008004)	P	P	P	P	U	U	U	U
247771_at	AT5G58590	RANBP1 (RAN BINDING PROTEIN 1)	P	P	P	P	P	P	P	P
247777_at	AT5G58740	nuclear movement family protein	P	P	P	P	P	P	P	P
247779_at	AT5G58760	DDB2 (DAMAGED DNA-BINDING 2); nucleotide binding	U	P	U	P	U	P	P	U
247780_at	AT5G58770	dehydrodolichyl diphosphate synthase, putative / DEDOL-PP synthase, putative	P	P	P	P	P	P	P	P
247782_at	AT5G58790	unknown protein	P	P	P	P	P	P	P	U
247786_at	AT5G58600	PMR5 (POWDERY MILDEW RESISTANT 5)	P	P	P	P	P	P	P	P
247787_at	AT5G58640	selenoprotein-related	P	P	P	P	P	P	P	P
247788_at	AT5G58730	pfkB-type carbohydrate kinase family protein	P	P	P	P	P	P	P	P
247790_at	AT5G58720	PRLI-interacting factor, putative	P	P	P	P	P	P	P	P
247791_at	AT5G58710	ROC7 (rotamase CyP 7); peptidyl-prolyl cis-trans isomerase	P	P	P	P	P	P	P	P
247792_at	AT5G58787	zinc finger (C3HC4-type RING finger) family protein	P	P	P	P	P	P	P	P
247794_at	AT5G58670	ATPLC1 (PHOSPHOLIPASE C 1); phospholipase C	P	U	P	P	U	U	P	P
247795_at	AT5G58620	zinc finger (CCCH-type) family protein	P	P	P	P	P	P	P	P
247801_at	AT5G58560	phosphatidate cytidylyltransferase family protein	P	P	P	P	P	P	P	P
247802_at	AT5G58580	ATL63; protein binding / zinc ion binding	U	P	U	P	A	A	A	A
247806_at	AT5G58270	STA1 (STARIK 1); ATPase, coupled to transmembrane movement of substances	P	P	P	P	P	P	P	P
247808_at	AT5G58190	ECT10	P	P	P	P	P	P	P	P
247810_at	AT5G58290	RPT3 (root phototropism 3); ATPase	P	P	P	P	P	P	P	P
247813_at	AT5G58330	malate dehydrogenase (NADP), chloroplast, putative	P	P	P	P	P	P	P	P
247815_at	AT5G58420	40S ribosomal protein S4 (RPS4D)	P	P	P	P	P	P	P	P
247816_at	AT5G58260	Encodes subunit NDH-N of NAD(P)H:plastoquinone dehydrogenase complex (Ndh complex) present in the thylakoid membrane of chloroplasts. This subunit is thought to be required for Ndh complex assembly.	P	P	P	P	P	P	P	P
247817_at	AT5G58375	similar to unknown protein [Arabidopsis thaliana] (TAIR:AT5G14602.1); similar to unnamed protein product [Vitis vinifera] (GB:CAO21327.1); contains domain PTHR12133 (PTHR12133)	P	P	P	P	P	P	P	P
247818_at	AT5G58370	GTP binding	P	P	U	P	P	P	P	U
247821_at	AT5G58230	MSI1 (MULTICOPY SUPRESSOR OF IRA1)	P	P	P	P	P	P	P	P
247822_at	AT5G58440	phox (PX) domain-containing protein	P	P	P	P	P	P	P	P
247823_at	AT5G58450	binding	P	P	P	P	P	P	P	P
247825_at	AT5G58470	TAF15b (TBP-ASSOCIATED FACTOR 15b); binding	P	P	P	P	P	P	P	P
247828_at	AT5G58510	similar to unknown protein [Arabidopsis thaliana] (TAIR:AT5G55060.1); similar to hypothetical protein [Vitis vinifera] (GB:CAN60454.1); similar to unnamed protein product [Vitis vinifera] (GB:CAO21406.1); similar to hypothetical protein OsI_010849 [Oryza sativa (indica cultivar-group)] (GB:EAY89616.1); contains domain PTHR21422 (PTHR21422); contains domain PTHR21422:SF3 (PTHR21422:SF3)	P	P	P	P	U	U	U	U
247830_at	AT5G58530	glutaredoxin family protein	P	P	P	P	P	P	P	P
247834_at	AT5G58490	cinnamoyl-CoA reductase family	P	P	P	P	P	P	P	P
247835_at	AT5G57910	similar to unknown protein [Arabidopsis thaliana] (TAIR:AT4G30630.1); similar to unnamed protein product [Vitis vinifera] (GB:CAO66657.1)	P	P	P	P	P	P	P	P
247836_at	AT5G57860	ubiquitin family protein	P	P	P	P	P	P	P	P
247838_at	AT5G57990	UBP23 (UBIQUITIN-SPECIFIC PROTEASE 23); ubiquitin-specific protease	P	P	P	P	P	P	P	P
247839_at	AT5G57870	eukaryotic translation initiation factor 4F, putative / eIF-4F, putative	P	P	P	P	P	P	P	P
247840_at	AT5G58020	similar to predicted protein [Physcomitrella patens subsp. patens] (GB:EDQ76028.1); contains InterPro domain Protein of unknown function DUF602 (InterPro:IPR006735)	P	P	P	P	P	P	P	P
247841_at	AT5G58040	ATFIP1[V] (ARABIDOPSIS HOMOLOG OF YEAST FIP1 [V]); RNA binding / protein binding	P	P	P	P	U	P	P	U
247842_at	AT5G58030	transport protein particle (TRAPP) component Bet3 family protein	P	P	P	P	P	P	P	P
247845_at	AT5G58090	glycosyl hydrolase family 17 protein	P	P	P	P	P	P	P	P
247847_at	AT5G58110	ATPase activator/ chaperone activator/ chaperone binding	P	P	P	P	P	P	P	P
247848_at	AT5G58120	disease resistance protein (TIR-NBS-LRR class), putative	P	P	P	P	P	U	P	P
247849_at	AT5G58130	RNA recognition motif (RRM)-containing protein	P	P	P	P	P	P	P	P
247851_at	AT5G58070	lipocalin, putative	P	P	P	P	P	P	P	P
247852_at	AT5G58060	YKT61 (similar to yeast SNARE YKT6 1)	P	P	P	P	P	P	P	P
247853_at	AT5G58140	PHOT2 (NON PHOTOTROPIC HYPOCOTYL 1-LIKE); kinase	P	P	P	P	P	P	P	P
247854_at	AT5G58200	similar to unnamed protein product [Vitis vinifera] (GB:CAO22752.1)	P	P	P	P	P	P	P	P
247855_at	AT5G58210	hydroxyproline-rich glycoprotein family protein	P	P	P	P	U	P	P	U
247859_at	AT5G58410	binding / protein binding / zinc ion binding	P	P	P	P	P	P	P	P
247860_at	AT5G58240	bis(5'-adenosyl)-triphosphatase, putative	P	P	P	P	P	P	P	P
247862_at	AT5G58250	similar to hypothetical protein [Vitis vinifera] (GB:CAN75840.1); contains domain PD020337 (PD020337)	P	P	P	P	P	P	P	P
247865_at	AT5G57815	cytochrome c oxidase subunit 6b, putative	P	P	P	P	P	P	P	P
247867_at	AT5G57630	CIPK21 (CBL-INTERACTING PROTEIN KINASE 21); kinase	P	P	P	P	P	P	P	P
247874_at	AT5G57710	heat shock protein-related	P	P	P	P	P	P	P	P
247878_at	AT5G57760	unknown protein	P	P	U	P	A	U	A	A
247885_at	AT5G57830	similar to unknown protein [Arabidopsis thaliana] (TAIR:AT4G30830.1); similar to unnamed protein product [Vitis vinifera] (GB:CAO66637.1); contains InterPro domain Protein of unknown function DUF593 (InterPro:IPR007656)	P	P	P	P	P	P	P	P
247887_at	AT5G57880	similar to unnamed protein product [Vitis vinifera] (GB:CAO66652.1)	P	P	P	P	U	U	P	U
247889_at	AT5G57930	APO2 (ACCUMULATION OF PHOTOSYSTEM ONE 2)	P	P	P	P	U	U	U	A
247891_at	AT5G57960	GTP-binding family protein	P	P	P	P	U	P	P	U
247894_at	AT5G58003	CPL4 (C-TERMINAL DOMAIN PHOSPHATASE-LIKE 4); phosphoprotein phosphatase	P	P	P	P	P	P	P	P
247896_at	AT5G57950	26S proteasome regulatory subunit, putative	P	P	P	P	U	P	P	P
247898_at	AT5G57360	ZTL (ZEITLUPE); ubiquitin-protein ligase	P	P	P	P	P	P	P	P
247900_at	AT5G57290	60S acidic ribosomal protein P3 (RPP3B)	P	P	P	P	P	P	P	P
247907_at	AT5G57460	protein binding / protein transporter	P	P	P	P	P	P	P	P
247912_at	AT5G57480	AAA-type ATPase family protein	P	P	P	P	P	P	P	P
247913_at	AT5G57510	unknown protein	U	U	P	P	P	P	P	U
247915_at	AT5G57570	similar to unknown protein [Arabidopsis thaliana] (TAIR:AT5G57640.1); similar to unnamed protein product [Vitis vinifera] (GB:CAO61574.1); similar to hypothetical protein [Vitis vinifera] (GB:CAN80057.1); contains InterPro domain GCK (InterPro:IPR012891)	A	U	U	P	U	U	U	U
247921_at	AT5G57660	zinc finger (B-box type) family protein	P	P	P	P	P	P	P	P
247923_at	AT5G57490	porin, putative	P	P	P	P	P	P	P	P
247924_at	AT5G57655	xylose isomerase family protein	P	P	P	P	P	P	P	P
247925_at	AT5G57560	TCH4 (TOUCH 4); hydrolase, acting on glycosyl bonds / xyloglucan:xyloglucosyl transferase	P	P	P	P	P	P	P	P
247926_at	AT5G57280	methyltransferase	P	P	P	P	P	P	P	P
247929_at	AT5G57330	aldose 1-epimerase family protein	P	P	P	P	P	P	P	P
247930_at	AT5G57060	similar to unknown protein [Arabidopsis thaliana] (TAIR:AT4G26060.1); similar to unknown [Picea sitchensis] (GB:ABK23978.1); contains InterPro domain Channel forming colicin, C-terminal cytotoxic; (InterPro:IPR000293)	P	P	P	P	P	P	P	P
247933_at	AT5G56980	similar to unknown protein [Arabidopsis thaliana] (TAIR:AT4G26130.1); similar to unknown [Populus trichocarpa] (GB:ABK95362.1)	P	P	P	P	P	P	P	P
247934_at	AT5G57000	similar to unknown protein [Arabidopsis thaliana] (TAIR:AT1G72690.1); similar to unnamed protein product [Vitis vinifera] (GB:CAO65331.1)	P	P	P	P	U	P	P	P
247935_at	AT5G56940	ribosomal protein S16 family protein	P	P	P	P	P	P	P	P
247937_at	AT5G57110	ACA8 (AUTOINHIBITED CA2+ -ATPASE, ISOFORM 8); calcium-transporting ATPase/ calmodulin binding	P	P	P	P	P	P	P	P
247938_at	AT5G57140	ATPAP28/PAP28 (purple acid phosphatase 28); acid phosphatase/ protein serine/threonine phosphatase	U	P	P	P	P	U	P	U
247939_at	AT5G57160	ATLIG4 (ARABIDOPSIS THALIANA DNA LIGASE IV)	P	P	P	P	U	U	U	U
247940_at	AT5G57190	PSD2 (PHOSPHATIDYLSERINE DECARBOXYLASE 2); phosphatidylserine decarboxylase	U	U	P	P	A	A	P	U
247942_at	AT5G57120	similar to unnamed protein product [Vitis vinifera] (GB:CAO69558.1); contains InterPro domain SRP40, C-terminal (InterPro:IPR007718); contains InterPro domain LisH dimerisation motif (InterPro:IPR006594)	P	P	P	P	P	P	P	U
247943_at	AT5G57170	macrophage migration inhibitory factor family protein / MIF family protein	P	P	P	P	U	P	P	P
247944_at	AT5G57100	transporter-related	P	P	P	P	P	P	P	P
247946_at	AT5G57180	CIA2 (CHLOROPLAST IMPORT APPARATUS 2)	P	P	P	P	U	U	U	U
247949_at	AT5G57220	CYP81F2 (cytochrome P450, family 81, subfamily F, polypeptide 2); oxygen binding	P	P	P	P	P	P	P	P
247950_at	AT5G57230	similar to unknown [Populus trichocarpa x Populus deltoides] (GB:ABK96632.1); contains InterPro domain Thioredoxin-like fold (InterPro:IPR012336)	P	P	P	P	U	P	U	P
247952_at	AT5G57250	similar to pentatricopeptide (PPR) repeat-containing protein [Arabidopsis thaliana] (TAIR:AT1G62910.1); similar to hypothetical protein [Vitis vinifera] (GB:CAN75781.1); similar to unnamed protein product [Vitis vinifera] (GB:CAO49923.1); similar to Tetratricopeptide-like helical [Medicago truncatula] (GB:ABD28636.1); contains InterPro domain Pentatricopeptide repeat (InterPro:IPR002885)	P	P	P	P	P	P	P	U
247954_at	AT5G56870	BGAL4 (beta-galactosidase 4); beta-galactosidase	P	P	P	P	U	U	U	P
247960_at	AT5G57020	NMT1 (N-MYRISTOYLTRANSFERASE 1)	P	P	P	P	P	P	P	P
247963_at	AT5G56590	glycosyl hydrolase family 17 protein	P	P	P	P	U	P	P	U
247964_at	AT5G56600	PFN3/PRF3 (PROFILIN 3); actin binding	P	P	P	P	P	P	P	P
247968_at	AT5G56670	40S ribosomal protein S30 (RPS30C)	P	P	P	P	P	P	P	P
247971_at	AT5G56730	peptidase M16 family protein / insulinase family protein	P	P	P	P	P	P	P	P
247972_at	AT5G56740	HAG2 (HISTONE ACETYLTRANSFERASE OF THE GNAT FAMILY 2); H4 histone acetyltransferase/ histone acetyltransferase	P	P	P	P	U	P	P	U
247978_at	AT5G56710	60S ribosomal protein L31 (RPL31C)	P	P	P	P	P	P	P	P
247979_at	AT5G56750	Ndr family protein	P	P	P	P	P	P	P	P
247982_at	AT5G56760	AtSerat1;1 (SERINE ACETYLTRANSFERASE 52); serine O-acetyltransferase	P	P	P	P	P	P	P	P
247983_at	AT5G56630	phosphofructokinase family protein	P	P	P	P	P	P	P	P
247987_at	AT5G56900	CwfJ-like family protein / zinc finger (CCCH-type) family protein	P	P	P	P	P	P	P	P
247988_at	AT5G56910	cysteine protease inhibitor	P	P	P	P	P	P	P	P
247989_at	AT5G56350	pyruvate kinase, putative	P	P	P	P	P	P	P	P
247990_at	AT5G56360	calmodulin-binding protein	P	P	P	P	U	U	U	U
247992_at	AT5G56520	similar to unknown protein [Arabidopsis thaliana] (TAIR:AT1G55365.1)	P	P	P	P	P	P	P	P
247993_at	AT5G56130	transducin family protein / WD-40 repeat family protein	P	P	P	P	P	P	P	P
247994_at	AT5G56140	KH domain-containing protein	P	P	P	P	P	P	P	P
247995_at	AT5G56160	transporter	P	P	P	P	P	P	P	P
247996_at	AT5G56170	similar to unknown protein [Arabidopsis thaliana] (TAIR:AT4G26466.1); similar to unnamed protein product [Vitis vinifera] (GB:CAO69731.1)	P	P	P	P	P	P	P	P
247999_at	AT5G56150	UBC30 (UBIQUITIN-CONJUGATING ENZYME 30); ubiquitin-protein ligase	P	P	P	P	P	P	P	P
248000_at	AT5G56190	WD-40 repeat family protein	P	P	P	P	P	P	P	P
248004_at	AT5G56230	prenylated rab acceptor (PRA1) family protein	P	P	P	P	P	P	P	P
248005_at	AT5G56240	similar to unknown protein [Arabidopsis thaliana] (TAIR:AT5G56250.1); similar to unknown protein [Arabidopsis thaliana] (TAIR:AT5G56250.2); similar to unnamed protein product [Vitis vinifera] (GB:CAO66846.1)	P	P	P	P	U	U	U	U
248009_at	AT5G56280	CSN6A (COP9 SIGNALOSOME SUBUNIT 6A)	P	P	P	P	P	P	P	P
248010_at	AT5G56290	PEX5 (PEROXIN 5); peroxisome matrix targeting signal-1 binding	P	P	P	P	P	P	P	P
248014_at	AT5G56340	zinc finger (C3HC4-type RING finger) family protein	P	P	P	P	P	P	P	P
248021_at	AT5G56500	ATP binding / protein binding / unfolded protein binding	P	P	P	P	P	P	P	P
248023_at	AT5G56450	mitochondrial substrate carrier family protein	P	P	P	P	U	P	P	P
248025_at	AT5G55850	NOI	P	P	P	P	P	P	P	P
248026_at	AT5G55710	similar to tic20 protein-related [Arabidopsis thaliana] (TAIR:AT2G47840.1); similar to unnamed protein product [Vitis vinifera] (GB:CAO45127.1)	P	P	P	P	P	P	P	P
248027_at	AT5G55630	KCO1 (TWO PORE K CHANNEL); calcium-activated potassium channel/ outward rectifier potassium channel	P	P	P	P	P	P	P	U
248028_at	AT5G55620	similar to unknown protein [Arabidopsis thaliana] (TAIR:AT3G09950.1); similar to unnamed protein product [Vitis vinifera] (GB:CAO39940.1)	P	P	P	P	P	P	P	P
248030_at	AT5G55760	SRT1 (SIRTUIN 1); DNA binding	P	P	P	P	P	P	P	P
248032_at	AT5G55860	similar to unknown protein [Arabidopsis thaliana] (TAIR:AT1G12150.1); similar to unnamed protein product [Vitis vinifera] (GB:CAO45150.1); contains InterPro domain Protein of unknown function DUF827, plant (InterPro:IPR008545)	P	P	P	P	P	P	P	P
248034_at	AT5G55910	protein kinase, putative	P	P	P	P	P	P	P	P
248036_at	AT5G55920	nucleolar protein, putative	P	P	P	P	P	P	P	P
248040_at	AT5G55970	zinc finger (C3HC4-type RING finger) family protein	P	P	P	P	P	P	P	P
248041_at	AT5G55940	EMB2731 (EMBRYO DEFECTIVE 2731)	P	P	P	P	P	P	P	P
248043_s_at	AT5G56010	[AT5G56010, HSP81-3 (Heat shock protein 81-3); ATP binding];[AT5G56000, heat shock protein 81-4 (HSP81-4)]	P	P	P	P	P	P	P	P
248044_at	AT5G56020	similar to unknown protein [Arabidopsis thaliana] (TAIR:AT4G26550.1); similar to unnamed protein product [Vitis vinifera] (GB:CAO45187.1); contains InterPro domain SFT2-like (InterPro:IPR011691)	P	P	P	P	P	P	P	P
248045_at	AT5G56030	HSP81-2 (EARLY-RESPONSIVE TO DEHYDRATION 8); ATP binding	P	P	P	P	P	P	P	P
248049_at	AT5G56090	COX15 (CYTOCHROME C OXIDASE 15)	P	P	P	P	P	P	P	P
248056_at	AT5G55500	AtXylT (ARABIDOPSIS THALIANA BETA-1,2-XYLOSYLTRANSFERASE); xylosyltransferase	P	P	P	P	U	P	P	U
248058_at	AT5G55530	C2 domain-containing protein	P	P	P	P	P	P	P	P
248059_at	AT5G55540	TRN1 (TORNADO 1)	P	P	P	P	U	P	U	P
248060_at	AT5G55560	protein kinase family protein	P	P	P	P	P	P	P	P
248067_at	AT5G55600	agenet domain-containing protein / bromo-adjacent homology (BAH) domain-containing protein	P	P	P	P	P	P	P	P
248068_at	AT5G55610	similar to unknown [Populus trichocarpa] (GB:ABK94457.1)	P	P	P	P	P	P	P	P
248071_at	AT5G55670	RNA recognition motif (RRM)-containing protein	P	P	P	P	P	P	P	P
248074_at	AT5G55730	FLA1	P	P	P	P	P	P	P	P
248080_at	AT5G55380	membrane bound O-acyl transferase (MBOAT) family protein / wax synthase-related	P	P	P	P	P	P	P	U
248081_at	AT5G55390	EDM2; transcription factor	P	P	P	P	P	P	P	P
248087_at	AT5G55060	catalytic	P	P	P	P	P	P	P	P
248088_at	AT5G55070	2-oxoacid dehydrogenase family protein	P	P	P	P	P	P	P	P
248091_at	AT5G55120	VTC5; galactose-1-phosphate guanylyltransferase (GDP)	P	P	P	P	P	P	P	P
248093_at	AT5G55210	similar to unknown protein [Arabidopsis thaliana] (TAIR:AT4G22320.1); similar to unnamed protein product [Vitis vinifera] (GB:CAO38898.1)	P	P	P	P	P	P	P	P
248094_at	AT5G55220	trigger factor type chaperone family protein	P	P	P	P	P	P	P	U
248097_at	AT5G55260	PPX2 (protein phosphatase x-2); protein serine/threonine phosphatase	P	P	P	P	P	P	P	P
248098_at	AT5G55290	ATP synthase subunit H family protein	P	P	P	P	P	P	P	P
248099_at	AT5G55300	TOP1BETA (DNA TOPOISOMERASE 1 BETA); DNA topoisomerase type I	P	P	P	P	P	P	P	P
248100_at	AT5G55180	glycosyl hydrolase family 17 protein	P	P	P	P	P	P	P	P
248101_at	AT5G55200	co-chaperone grpE protein, putative	P	P	P	P	P	P	P	P
248102_at	AT5G55140	ribosomal protein L30 family protein	P	P	P	P	P	P	P	P
248103_at	AT5G55160	SUM2 (SMALL UBIQUITIN-LIKE MODIFIER 2)	P	P	P	P	P	P	P	P
248105_at	AT5G55280	FTSZ1-1 (FtsZ1-1); structural molecule	P	P	P	P	P	P	P	P
248106_at	AT5G55100	SWAP (Suppressor-of-White-APricot)/surp domain-containing protein	P	P	P	P	P	P	P	U
248107_at	AT5G55190	RAN3; GTP binding	P	P	P	P	P	P	P	P
248108_at	AT5G55130	CNX5 (SIRTINOL RESISTANT 1); Mo-molybdopterin cofactor sulfurase	P	P	P	P	U	P	P	P
248109_at	AT5G55310	TOP1alpha (TOPOISOMERASE I)	P	P	P	P	P	P	P	P
248115_at	AT5G54870	similar to unknown protein [Arabidopsis thaliana] (TAIR:AT1G70160.1); similar to unknown protein [Arabidopsis thaliana] (TAIR:AT4G27020.1); similar to unknown protein [Oryza sativa (japonica cultivar-group)] (GB:BAD53001.1); similar to unnamed protein product [Vitis vinifera] (GB:CAO38981.1); similar to unknown protein [Oryza sativa (japonica cultivar-group)] (GB:BAB89049.1)	P	P	P	P	P	P	P	P
248117_at	AT5G55000	FIP2 (FH protein interacting protein 2); voltage-gated potassium channel	P	P	P	P	P	U	P	U
248118_at	AT5G55050	GDSL-motif lipase/hydrolase family protein	P	P	P	P	P	P	P	P
248120_at	AT5G54540	similar to unknown protein [Arabidopsis thaliana] (TAIR:AT4G25170.1); similar to unknown [Populus trichocarpa] (GB:ABK93511.1); contains InterPro domain Uncharacterised conserved protein UCP012943 (InterPro:IPR016606)	P	P	P	P	P	P	P	P
248121_at	AT5G54690	GAUT12/IRX8/LGT6 (GALACTURONOSYLTRANSFERASE 12); polygalacturonate 4-alpha-galacturonosyltransferase/ transferase, transferring glycosyl groups / transferase, transferring hexosyl groups	P	P	P	P	P	P	P	P
248123_at	AT5G54720	ankyrin repeat family protein	U	U	P	P	A	A	U	A
248124_at	AT5G54730	AtATG18f (Arabidopsis thaliana homolog of yeast autophagy 18 (ATG18) f)	P	P	P	P	P	P	P	P
248126_at	AT5G54760	eukaryotic translation initiation factor SUI1, putative	P	P	P	P	P	P	P	P
248127_at	AT5G54750	transport protein particle (TRAPP) component Bet3, putative	P	P	P	P	P	P	P	P
248128_at	AT5G54770	THI1 (THIAZOLE REQUIRING)	P	P	P	P	P	P	P	P
248129_at	AT5G54780	RAB GTPase activator	P	P	P	P	U	P	P	P
248131_at	AT5G54830	DOMON domain-containing protein / dopamine beta-monooxygenase N-terminal domain-containing protein	P	P	P	P	U	P	U	U
248132_at	AT5G54840	GTP-binding family protein	P	P	P	P	P	P	P	P
248133_at	AT5G54850	unknown protein	P	U	P	P	P	P	P	P
248134_at	AT5G54860	integral membrane transporter family protein	P	P	P	P	P	P	P	P
248136_at	AT5G54910	DEAD/DEAH box helicase, putative	P	P	P	P	U	P	P	U
248138_at	AT5G54960	PDC2 (PYRUVATE DECARBOXYLASE-2); pyruvate decarboxylase	P	P	P	P	P	P	P	P
248142_at	AT5G55040	DNA binding	P	P	P	P	P	P	P	P
248144_at	AT5G54800	GPT1 (glucose-6-phosphate transporter 1); antiporter/ glucose-6-phosphate transmembrane transporter	P	P	P	P	P	P	P	P
248146_at	AT5G54940	eukaryotic translation initiation factor SUI1, putative	P	P	P	P	P	P	P	P
248147_at	AT5G54900	ATRBP45A (RNA-BINDING PROTEIN 45A); RNA binding	P	P	P	P	P	P	P	P
248148_at	AT5G54930	AT hook motif-containing protein	U	P	P	P	U	U	P	U
248149_at	AT5G54855	pollen Ole e 1 allergen and extensin family protein	P	P	P	P	P	P	P	P
248150_at	AT5G54670	ATK3 (ARABIDOPSIS THALIANA KINESIN 3); microtubule motor	P	U	P	P	U	U	U	A
248155_at	AT5G54390	AHL (HAL2-LIKE); 3'(2'),5'-bisphosphate nucleotidase/ inositol or phosphatidylinositol phosphatase	P	P	P	P	P	P	P	P
248158_at	AT5G54440	binding	P	P	P	P	P	P	P	P
248160_at	AT5G54470	zinc finger (B-box type) family protein	P	P	P	P	P	P	P	P
248162_at	AT5G54500	FQR1 (FLAVODOXIN-LIKE QUINONE REDUCTASE 1)	P	P	P	P	P	P	P	P
248164_at	AT5G54490	PBP1 (PINOID-BINDING PROTEIN 1); calcium ion binding	P	P	P	P	P	P	P	P
248165_at	AT5G54430	universal stress protein (USP) family protein	P	P	P	P	P	P	P	P
248166_at	AT5G54520	WD-40 repeat family protein	P	P	P	P	P	P	P	P
248167_at	AT5G54530	similar to unknown protein [Arabidopsis thaliana] (TAIR:AT1G61667.1); similar to unnamed protein product [Vitis vinifera] (GB:CAO39087.1); contains InterPro domain Protein of unknown function DUF538 (InterPro:IPR007493)	P	P	P	P	P	P	P	P
248171_at	AT5G54680	ILR3 (IAA-LEUCINE RESISTANT3); DNA binding / transcription factor	P	P	P	P	P	P	P	P
248173_at	AT5G54580	RNA recognition motif (RRM)-containing protein	P	P	P	P	P	P	P	P
248175_at	AT5G54640	HTA1/RAT5 (RESISTANT TO AGROBACTERIUM TRANSFORMATION 5); DNA binding	P	P	P	P	P	P	P	P
248176_at	AT5G54650	Fh5 (FORMIN HOMOLOGY5); actin binding	P	P	P	P	P	P	P	P
248177_at	AT5G54630	zinc finger protein-related	P	U	P	P	U	U	P	P
248179_at	AT5G54380	THE1 (THESEUS1); kinase/ protein kinase	P	P	P	P	U	U	U	U
248180_at	AT5G54310	AGD5 (ARF-GAP DOMAIN 5); DNA binding	P	P	P	P	P	P	P	P
248181_at	AT5G54290	cytochrome c biogenesis protein family	P	P	P	P	P	P	P	P
248187_at	AT5G53940	yippee family protein	P	P	P	P	P	P	P	P
248189_at	AT5G54090	DNA mismatch repair MutS family protein	P	P	P	P	U	U	U	A
248191_at	AT5G54130	calcium-binding EF hand family protein	U	U	P	P	U	U	U	U
248192_at	AT5G54140	ILL3 (IAA-amino acid hydrolase ILR1-like 3); metallopeptidase	P	P	P	P	P	P	P	U
248193_at	AT5G54080	HGO (HOMOGENTISATE 1,2-DIOXYGENASE); homogentisate 1,2-dioxygenase	P	P	P	P	P	P	P	P
248195_at	AT5G54110	ATMAMI (ARABIDOPSIS THALIANA MEMBRANE-ASSOCIATED MANNITOL-INDUCED); structural molecule	P	P	P	P	P	P	P	P
248199_at	AT5G54170	similar to CP5 [Arabidopsis thaliana] (TAIR:AT1G64720.1); similar to putative nodule membrane protein [Medicago sativa] (GB:AAL57201.1); contains InterPro domain Lipid-binding START (InterPro:IPR002913)	P	P	P	P	P	P	P	P
248200_at	AT5G54160	ATOMT1 (O-METHYLTRANSFERASE 1)	P	P	P	P	P	P	P	P
248201_at	AT5G54180	PTAC15 (PLASTID TRANSCRIPTIONALLY ACTIVE15)	P	P	P	P	U	P	P	P
248204_at	AT5G54280	ATM2 (ARABIDOPSIS THALIANA MYOSIN 4)	P	P	P	P	P	P	P	P
248217_at	AT5G53560	ATB5-A (Cytochrome b5 A)	P	P	P	P	P	P	P	P
248219_at	AT5G53650	similar to unnamed protein product [Vitis vinifera] (GB:CAO48588.1)	P	P	P	P	P	P	P	P
248220_at	AT5G53540	MSP1 protein, putative / intramitochondrial sorting protein, putative	P	P	P	P	P	P	P	P
248221_at	AT5G53530	vacuolar protein sorting-associated protein 26, putative / VPS26, putative	P	P	P	P	P	P	P	P
248222_at	AT5G53570	RabGAP/TBC domain-containing protein	P	P	P	P	P	P	P	P
248224_at	AT5G53490	thylakoid lumenal 17.4 kDa protein, chloroplast	P	P	P	P	P	P	P	P
248228_at	AT5G53800	similar to unnamed protein product [Vitis vinifera] (GB:CAO39254.1)	P	P	P	P	P	P	U	P
248234_at	AT5G53850	haloacid dehalogenase-like hydrolase family protein	P	P	P	P	P	P	P	P
248235_at	AT5G53860	EMB2737 (EMBRYO DEFECTIVE 2737)	P	P	P	P	P	P	P	P
248236_at	AT5G53870	plastocyanin-like domain-containing protein	P	P	P	P	P	P	P	P
248238_at	AT5G53900	similar to unknown protein [Arabidopsis thaliana] (TAIR:AT3G15240.2); similar to unnamed protein product [Vitis vinifera] (GB:CAO39314.1); contains domain PTHR13902:SF3 (PTHR13902:SF3); contains domain PTHR13902 (PTHR13902)	P	P	P	P	P	P	P	P
248242_at	AT5G53580	aldo/keto reductase family protein	P	P	P	P	P	P	P	P
248243_at	AT5G53590	[AT5G53590, auxin-responsive family protein];[AT5G53588, CPuORF50 (Conserved peptide upstream open reading frame 50)]	P	P	P	P	P	P	P	P
248249_at	AT5G53140	protein phosphatase 2C, putative / PP2C, putative	P	P	P	P	P	P	P	P
248250_at	AT5G53130	CNGC1 (CYCLIC NUCLEOTIDE GATED CHANNEL 1); calmodulin binding / cation channel/ cyclic nucleotide binding / inward rectifier potassium channel	P	P	P	P	P	P	P	P
248251_at	AT5G53220	similar to unnamed protein product [Vitis vinifera] (GB:CAO69343.1)	P	P	P	P	P	P	P	P
248255_at	AT5G53350	CLPX (Clp protease regulatory subunit X); ATPase	P	P	P	P	P	P	P	P
248256_at	AT5G53360	seven in absentia (SINA) family protein	P	P	P	P	P	P	P	P
248258_at	AT5G53400	nuclear movement family protein	P	P	P	P	P	P	P	P
248259_at	AT5G53330	similar to hypothetical protein [Vitis vinifera] (GB:CAN66995.1); contains InterPro domain Ubiquitin-associated/translation elongation factor EF1B, N-terminal, eukaryote (InterPro:IPR015940)	P	P	P	P	P	P	P	P
248262_at	AT5G53340	galactosyltransferase family protein	P	P	P	P	P	P	P	P
248264_at	AT5G53310	myosin heavy chain-related	P	P	P	P	P	P	P	P
248265_at	AT5G53430	SDG29 (SET DOMAIN GROUP 29); DNA binding	P	P	P	P	U	P	P	U
248266_at	AT5G53440	similar to unknown protein [Arabidopsis thaliana] (TAIR:AT1G56660.1); similar to hypothetical protein [Vitis vinifera] (GB:CAN70975.1)	P	P	P	P	P	P	P	P
248267_at	AT5G53460	GLT1 (NADH-dependent glutamate synthase 1 gene)	P	P	P	P	P	P	P	P
248268_at	AT5G53480	importin beta-2, putative	P	P	P	P	P	P	P	P
248269_at	AT5G53470	ACBP1 (ACYL-COA BINDING PROTEIN)	P	P	P	P	U	U	P	U
248270_at	AT5G53450	ORG1 (OBP3-RESPONSIVE GENE 1); kinase	P	P	P	P	P	P	P	P
248272_at	AT5G53480	importin beta-2, putative	P	P	P	P	P	P	P	P
248281_at	AT5G52980	similar to unnamed protein product [Vitis vinifera] (GB:CAO63390.1)	P	P	P	P	P	P	P	P
248283_at	AT5G52920	PKP-BETA1/PKP1/PKP2 (PLASTIDIC PYRUVATE KINASE 1); pyruvate kinase	P	P	P	P	P	P	P	P
248285_at	AT5G52960	similar to unnamed protein product [Vitis vinifera] (GB:CAO69341.1)	P	P	P	P	P	P	P	U
248289_at	AT5G52880	F-box family protein	P	P	P	P	P	P	P	P
248290_at	248290_at	no_match	P	P	P	P	P	P	P	U
248292_at	AT5G53030	similar to unknown protein [Arabidopsis thaliana] (TAIR:AT4G27810.1); similar to hypothetical protein [Vitis vinifera] (GB:CAN71155.1)	U	U	U	P	U	A	U	U
248293_at	AT5G53050	hydrolase, alpha/beta fold family protein	P	P	P	P	P	P	P	P
248294_at	AT5G53060	KH domain-containing protein	P	P	U	P	U	P	P	U
248299_at	AT5G53080	kinesin light chain-related	U	U	U	P	U	U	U	A
248300_at	AT5G53000	TAP46 (2A PHOSPHATASE ASSOCIATED PROTEIN OF 46 KD)	P	P	P	P	P	P	P	P
248301_at	AT5G53150	heat shock protein binding / unfolded protein binding	P	P	P	P	P	P	P	U
248303_at	AT5G53170	FTSH11 (FtsH protease 11); ATP-dependent peptidase/ ATPase/ metallopeptidase	P	P	P	P	P	P	P	P
248304_at	AT5G53180	polypyrimidine tract-binding protein, putative / heterogeneous nuclear ribonucleoprotein, putative	P	P	P	P	P	P	P	P
248305_at	AT5G52560	ATUSP (ARABIDOPSIS THALIANA UDP-SUGAR PYROPHOSPHORYLASE); UTP-monosaccharide-1-phosphate uridylyltransferase/ UTP:arabinose-1-phosphate uridylyltransferase/ UTP:galactose-1-phosphate uridylyltransferase/ UTP:glucose-1-phosphate uridylyltransferase/ UTP:xy	P	P	P	P	P	P	P	P
248308_at	AT5G52530	dentin sialophosphoprotein-related	P	P	P	P	P	P	P	P
248312_at	AT5G52580	RAB GTPase activator	P	P	P	P	P	P	P	P
248313_at	AT5G52580	RAB GTPase activator	P	P	P	P	P	P	P	P
248315_at	AT5G52630	pentatricopeptide (PPR) repeat-containing protein	P	P	P	P	U	P	P	U
248322_at	AT5G52760	heavy-metal-associated domain-containing protein	P	P	P	P	P	P	P	P
248326_at	AT5G52820	WD-40 repeat family protein / notchless protein, putative	P	P	P	P	P	P	P	P
248327_at	AT5G52750	heavy-metal-associated domain-containing protein	P	P	P	P	P	P	P	P
248330_at	AT5G52810	ornithine cyclodeaminase/mu-crystallin family protein	P	P	P	P	P	P	P	P
248331_at	AT5G52650	40S ribosomal protein S10 (RPS10C)	P	P	P	P	P	P	P	P
248332_at	AT5G52640	HSP81-1 (HEAT SHOCK PROTEIN 81-1); ATP binding / unfolded protein binding	P	P	P	P	P	P	P	P
248334_s_at	AT5G58990	[AT5G58990, similar to unknown protein [Arabidopsis thaliana] (TAIR:AT5G52370.1); similar to unnamed protein product [Vitis vinifera] (GB:CAO21535.1)];[AT5G52370, similar to unknown protein [Arabidopsis thaliana] (TAIR:AT5G58990.1); similar to unnamed protein product [Vitis vinifera] (GB:CAO21535.1)]	P	P	P	P	U	P	P	P
248338_at	AT5G52440	HCF106 (High chlorophyll fluorescence 106)	P	P	P	P	P	P	P	P
248339_at	AT5G52520	OVA6/PRORS1 (OVULE ABORTION 6); ATP binding / aminoacyl-tRNA ligase	P	P	P	P	U	U	P	P
248342_at	AT5G52230	MBD13 (methyl-CpG-binding domain 13)	U	P	P	P	U	U	U	A
248346_at	AT5G52210	ATARLB1/ATGB1 (ARABIDOPSIS THALIANA GTP-BINDING PROTEIN 1); GTP binding	P	P	P	P	P	P	P	P
248348_at	AT5G52190	sugar isomerase (SIS) domain-containing protein	P	P	P	P	U	U	U	U
248349_at	AT5G52240	MSBP1 (MEMBRANE STEROID BINDING PROTEIN 1)	P	P	P	P	P	P	P	P
248351_at	AT5G52200	phosphatase inhibitor/ protein phosphatase inhibitor	P	P	P	P	P	P	P	P
248357_at	AT5G52380	zinc knuckle (CCHC-type) family protein	P	P	P	P	P	P	P	P
248358_at	AT5G52400	CYP715A1 (cytochrome P450, family 715, subfamily A, polypeptide 1); oxygen binding	U	U	P	P	P	P	P	P
248362_at	AT5G52470	FIB1 (FIBRILLARIN 1)	P	P	P	P	P	P	P	P
248366_at	AT5G52510	scarecrow-like transcription factor 8 (SCL8)	P	P	P	P	P	P	P	P
248369_at	AT5G52040	ATRSP41 (Arabidopsis thaliana arginine/serine-rich splicing factor 41); RNA binding	P	P	P	P	P	P	P	P
248376_at	AT5G51880	oxidoreductase, acting on paired donors, with incorporation or reduction of molecular oxygen, 2-oxoglutarate as one donor, and incorporation of one atom each of oxygen into both donors	P	P	P	P	P	P	P	P
248379_at	AT5G51700	PBS2 (PPHB SUSCEPTIBLE 2); protein binding / zinc ion binding	P	P	P	P	P	P	P	P
248381_at	AT5G51830	pfkB-type carbohydrate kinase family protein	P	P	P	P	P	P	P	P
248386_at	AT5G51940	DNA-directed RNA polymerase II, putative	P	P	P	P	P	P	P	P
248387_at	AT5G51960	similar to unknown [Brassica juncea] (GB:ABM54450.1)	P	P	P	P	U	P	P	P
248388_at	AT5G51980	WD-40 repeat family protein / zfwd2 protein (ZFWD2), putative	P	P	P	P	P	P	P	P
248391_at	AT5G52030	TraB protein-related	P	P	P	P	A	U	U	U
248392_at	AT5G52050	MATE efflux protein-related	P	P	P	P	P	P	P	P
248393_at	AT5G52060	ATBAG1 (ARABIDOPSIS THALIANA BCL-2-ASSOCIATED ATHANOGENE 1); protein binding	P	P	P	P	P	P	P	P
248394_at	AT5G52070	agenet domain-containing protein	P	P	P	P	P	P	P	P
248398_at	AT5G51970	sorbitol dehydrogenase, putative / L-iditol 2-dehydrogenase, putative	U	U	P	P	U	U	U	U
248399_at	AT5G52010	zinc finger (C2H2 type) family protein	P	P	P	P	P	P	P	P
248400_at	AT5G52020	AP2 domain-containing protein	P	P	P	P	P	P	P	P
248401_at	AT5G52110	HCF208 (HIGH CHLOROPHYLL FLUORESCENCE 208)	P	P	P	P	A	U	U	U
248403_at	AT5G51410	LUC7 N_terminus domain-containing protein	P	P	P	P	P	P	P	P
248404_at	AT5G51460	ATTPPA (Arabidopsis thaliana trehalose-6-phosphate phosphatase); trehalose-phosphatase	P	P	P	P	P	P	P	P
248409_at	AT5G51545	LPA2 (LOW PSII ACCUMULATION2)	P	P	P	P	P	P	P	P
248410_at	AT5G51570	band 7 family protein	P	P	P	P	P	P	P	P
248415_at	AT5G51620	similar to EMB2731 (EMBRYO DEFECTIVE 2731) [Arabidopsis thaliana] (TAIR:AT5G55940.1); similar to hypothetical protein [Vitis vinifera] (GB:CAN78153.1); contains InterPro domain Protein of unknown function UPF0172 (InterPro:IPR005366)	P	P	P	P	P	P	P	P
248416_at	AT5G51630	disease resistance protein (TIR-NBS-LRR class), putative	A	A	A	P	U	U	A	U
248418_at	AT5G51660	CPSF160; nucleic acid binding	P	P	P	P	P	P	P	P
248421_at	AT5G51510	similar to Os10g0508600 [Oryza sativa (japonica cultivar-group)] (GB:NP_001065024.1); similar to unknown protein [Oryza sativa (japonica cultivar-group)] (GB:AAM94931.1); similar to expressed protein [Oryza sativa (japonica cultivar-group)] (GB:AAP54551.2)	P	P	P	P	P	P	P	P
248422_at	AT5G51640	YLS7 (yellow-leaf-specific gene 7)	P	P	P	P	P	P	P	P
248425_at	AT5G51690	ACS12 (1-Amino-cyclopropane-1-carboxylate synthase 12); 1-aminocyclopropane-1-carboxylate synthase	P	P	P	P	U	P	U	U
248426_at	AT5G51740	peptidase M48 family protein	P	P	P	P	P	P	P	P
248427_at	AT5G51750	ATSBT1.3; subtilase	P	P	P	P	P	P	P	U
248429_at	AT5G51770	protein kinase family protein	P	P	P	P	P	P	P	P
248431_at	AT5G51470	auxin-responsive GH3 family protein	P	P	P	P	U	U	A	U
248433_at	AT5G51400	similar to unknown protein [Arabidopsis thaliana] (TAIR:AT2G45010.1); similar to unnamed protein product [Vitis vinifera] (GB:CAO42706.1); contains InterPro domain Protein of unknown function Cys-rich (InterPro:IPR006461)	P	P	P	P	P	P	P	P
248434_at	AT5G51440	23.5 kDa mitochondrial small heat shock protein (HSP23.5-M)	P	P	P	P	P	P	P	P
248436_at	248436_at	no_match	P	P	P	P	P	P	P	P
248437_at	248437_at	no_match	U	P	P	P	U	P	P	U
248438_at	AT5G51230	EMF2 (EMBRYONIC FLOWER 2); transcription factor	P	P	U	P	U	U	U	U
248442_at	AT5G51280	DEAD-box protein abstrakt, putative	P	P	P	P	P	P	P	P
248445_at	AT5G51170	similar to hypothetical protein [Vitis vinifera] (GB:CAN70131.1); contains domain PTHR13522 (PTHR13522)	P	P	P	P	P	P	P	P
248446_at	AT5G51140	pseudouridine synthase family protein	P	P	P	P	P	U	P	P
248447_at	AT5G51120	ATPABN1/PABN1 (polyadenylate-binding protein 1); RNA binding / poly(A) binding / protein binding	P	P	P	P	P	P	P	P
248449_at	AT5G51110	similar to dehydratase family [Arabidopsis thaliana] (TAIR:AT1G29810.1); similar to unnamed protein product [Vitis vinifera] (GB:CAO62291.1); contains InterPro domain Transcriptional coactivator/pterin dehydratase (InterPro:IPR001533)	P	P	P	P	P	P	P	U
248450_at	AT5G51290	ceramide kinase-related	P	P	P	P	U	P	P	U
248452_at	AT5G51300	splicing factor-related	P	P	P	P	P	P	P	P
248453_at	AT5G51340	binding	P	P	P	P	P	P	P	P
248458_at	AT5G51430	conserved oligomeric Golgi complex component-related / COG complex component-related	P	P	P	P	P	P	P	P
248459_at	AT5G51020	similar to hypothetical protein [Vitis vinifera] (GB:CAN83158.1); contains InterPro domain Protein of unknown function DUF1001 (InterPro:IPR010404)	P	P	P	P	P	P	P	P
248461_s_at	AT2G47510	[AT2G47510, FUM1 (FUMARASE 1); fumarate hydratase];[AT5G50950, fumarate hydratase, putative / fumarase, putative]	P	P	P	P	P	P	P	P
248462_at	AT5G50960	nucleotide-binding family protein	P	P	P	P	P	P	P	P
248463_at	AT5G51130	similar to unnamed protein product [Vitis vinifera] (GB:CAO65480.1); contains InterPro domain Methyltransferase type 12 (InterPro:IPR013217); contains InterPro domain Bicoid-interacting 3 (InterPro:IPR010675)	P	P	P	P	P	P	P	P
248465_at	AT5G51200	similar to unnamed protein product [Vitis vinifera] (GB:CAO65658.1); similar to predicted protein [Physcomitrella patens subsp. patens] (GB:EDQ59031.1); similar to hypothetical protein OsI_006148 [Oryza sativa (indica cultivar-group)] (GB:EAY84915.1)	P	P	P	P	P	P	P	P
248466_at	AT5G50720	ATHVA22E (Arabidopsis thaliana HVA22 homologue E)	U	U	P	P	P	P	P	P
248471_at	AT5G50840	similar to LINC2 (LITTLE NUCLEI2), protein binding [Arabidopsis thaliana] (TAIR:AT1G13220.2); similar to unnamed protein product [Vitis vinifera] (GB:CAO68982.1); contains domain PTHR16127 (PTHR16127); contains domain PTHR16127:SF5 (PTHR16127:SF5)	P	P	P	P	P	P	P	P
248472_at	AT5G50860	protein kinase family protein	P	P	P	P	U	P	P	U
248473_at	AT5G50810	TIM8 (Arabidopsis thaliana translocase inner membrane subunit 8); P-P-bond-hydrolysis-driven protein transmembrane transporter	P	P	P	P	P	P	P	P
248474_at	AT5G50850	MAB1 (MACCI-BOU); pyruvate dehydrogenase (acetyl-transferring)	P	P	P	P	P	P	P	P
248476_at	AT5G50890	similar to lipase class 3 family protein [Arabidopsis thaliana] (TAIR:AT2G05260.1); similar to unnamed protein product [Vitis vinifera] (GB:CAO69997.1); contains domain SSF53474 (SSF53474)	U	U	U	P	P	P	P	P
248477_at	AT5G50900	armadillo/beta-catenin repeat family protein	P	P	P	P	P	P	P	P
248478_at	AT5G50870	UBC27 (UBIQUITIN-CONJUGATING ENZYME 27); ubiquitin-protein ligase	P	P	P	P	P	P	P	P
248480_at	AT5G50920	CLPC (HEAT SHOCK PROTEIN 93-V); ATP binding / ATPase	P	P	P	P	P	P	P	P
248481_at	AT5G50930	DNA binding	P	P	P	P	P	P	P	P
248482_at	248482_at	no_match	U	A	U	P	U	U	U	U
248485_at	AT5G51050	mitochondrial substrate carrier family protein	P	P	P	P	P	P	P	P
248487_at	AT5G51070	ERD1 (EARLY RESPONSIVE TO DEHYDRATION 1); ATP binding / ATPase	P	P	P	P	P	P	P	P
248490_at	AT5G50940	pseudogene of unknown protein	P	P	P	P	P	P	P	P
248491_at	AT5G51010	rubredoxin family protein	P	P	P	P	U	U	P	P
248492_at	AT5G51040	similar to unnamed protein product [Vitis vinifera] (GB:CAO23083.1); contains InterPro domain Protein of unknown function DUF339 (InterPro:IPR005631)	P	P	P	P	P	P	P	P
248495_at	AT5G50780	ATP-binding region, ATPase-like domain-containing protein	P	P	P	P	P	P	P	P
248497_at	AT5G50380	ATEXO70F1 (exocyst subunit EXO70 family protein F1); protein binding	P	P	P	P	P	P	P	P
248499_at	AT5G50400	ATPAP27/PAP27 (purple acid phosphatase 27); acid phosphatase/ protein serine/threonine phosphatase	P	P	P	P	P	P	P	P
248500_at	AT5G50410	similar to unnamed protein product [Vitis vinifera] (GB:CAO68297.1)	P	P	P	P	P	P	P	P
248501_at	AT5G50440	MEMB12 (Golgi SNARE protein membrin 12); SNAP receptor	P	P	P	P	P	P	P	P
248506_at	AT5G50370	adenylate kinase, putative	P	P	P	P	P	P	P	P
248507_at	AT5G50420	similar to unknown protein [Arabidopsis thaliana] (TAIR:AT1G53770.1); similar to unknown protein [Arabidopsis thaliana] (TAIR:AT1G17270.1); similar to Os07g0572600 [Oryza sativa (japonica cultivar-group)] (GB:NP_001060060.1); similar to hypothetical protein [Vitis vinifera] (GB:CAN80219.1); contains domain PTHR13398 (PTHR13398)	P	P	P	P	U	U	U	U
248508_at	AT5G50320	ELO3/HAC8/HAG3 (ELONGATA 3); N-acetyltransferase/ catalytic/ iron-sulfur cluster binding	P	P	P	P	P	P	P	P
248512_at	AT5G50460	protein transport protein SEC61 gamma subunit, putative	P	P	P	P	P	P	P	P
248515_at	AT5G50530	[AT5G50530, CBS domain-containing protein / octicosapeptide/Phox/Bemp1 (PB1) domain-containing protein];[AT5G50640, CBS domain-containing protein / octicosapeptide/Phox/Bemp1 (PB1) domain-containing protein]	P	P	P	P	P	P	P	P
248516_at	AT5G50645	[AT5G50645, similar to unknown protein [Arabidopsis thaliana] (TAIR:AT5G50540.1)];[AT5G50540, similar to unknown protein [Arabidopsis thaliana] (TAIR:AT5G50645.1)]	U	U	U	P	U	U	U	U
248517_at	AT5G50550	[AT5G50550, WD-40 repeat family protein / St12p protein, putative];[AT5G50650, WD-40 repeat family protein / St12p protein, putative]	P	P	P	P	U	U	P	U
248521_s_at	AT5G50630	[AT5G50630, nodulin family protein];[AT5G50520, nodulin family protein]	P	P	P	P	P	P	P	P
248522_at	AT5G50565	[AT5G50565, similar to unknown protein [Arabidopsis thaliana] (TAIR:AT5G50665.1)];[AT5G50665, similar to unknown protein [Arabidopsis thaliana] (TAIR:AT5G50565.1)]	P	P	P	P	P	P	P	P
248524_s_at	AT5G50670	[AT5G50670, squamosa promoter-binding protein, putative];[AT5G50570, squamosa promoter-binding protein, putative]	P	P	P	P	P	P	P	P
248531_at	AT5G49950	embryogenesis-associated protein-related	P	P	P	P	P	P	P	P
248532_at	AT5G49940	NFU2 (NFU domain protein 2)	P	P	P	P	P	P	P	P
248533_at	AT5G50020	zinc finger (DHHC type) family protein	P	P	P	P	U	P	P	P
248537_at	AT5G50100	similar to PBng143 [Vigna radiata] (GB:BAB82450.1); contains InterPro domain Thioredoxin-like fold (InterPro:IPR012336); contains InterPro domain Putative thiol-disulphide oxidoreductase DCC (InterPro:IPR007263)	P	P	P	P	P	P	P	P
248541_at	AT5G50180	protein kinase, putative	P	P	P	P	P	P	P	U
248543_at	AT5G50230	nucleotide binding	P	P	P	P	P	P	P	P
248547_at	AT5G50280	EMB1006 (EMBRYO DEFECTIVE 1006)	P	P	P	P	U	U	U	A
248549_at	AT5G50310	kelch repeat-containing protein	U	P	P	P	U	U	U	A
248550_at	AT5G50210	QS (QUINOLINATE SYNTHASE); quinolinate synthetase A	P	P	P	P	P	P	P	P
248551_at	AT5G50200	WR3 (WOUND-RESPONSIVE 3); nitrate transmembrane transporter	P	P	P	P	P	P	P	P
248552_at	AT5G50250	31 kDa ribonucleoprotein, chloroplast, putative / RNA-binding protein RNP-T, putative / RNA-binding protein 1/2/3, putative / RNA-binding protein cp31, putative	P	P	P	P	P	P	P	P
248554_at	AT5G50330	ATP binding / protein kinase	P	P	P	P	U	P	U	P
248555_at	AT5G50340	ATP binding / ATP-dependent peptidase/ damaged DNA binding / nucleoside-triphosphatase/ nucleotide binding / serine-type endopeptidase	P	U	P	P	U	U	P	U
248556_at	AT5G50350	similar to unnamed protein product [Vitis vinifera] (GB:CAO38827.1)	P	P	P	P	P	P	P	P
248557_at	AT5G49980	AFB5 (AUXIN F-BOX PROTEIN 5); ubiquitin-protein ligase	P	P	P	P	P	P	P	P
248558_at	AT5G49990	xanthine/uracil permease family protein	P	P	P	P	P	P	P	P
248560_at	AT5G49970	ATPPOX (A. THALIANA PYRIDOXIN (PYRODOXAMINE) 5'-PHOSPHATE OXIDASE); pyridoxamine-phosphate oxidase	P	P	P	P	P	P	P	P
248562_at	AT5G49680	cell expansion protein, putative	P	P	P	P	P	P	P	P
248564_at	AT5G49700	DNA-binding protein-related	P	P	P	P	P	P	P	P
248565_at	AT5G49710	similar to unknown protein [Arabidopsis thaliana] (TAIR:AT4G24590.1); similar to unnamed protein product [Vitis vinifera] (GB:CAO61623.1)	P	P	P	P	P	P	P	P
248566_s_at	AT5G49740	[AT5G49740, ATFRO7/FRO7 (FERRIC REDUCTION OXIDASE 7); ferric-chelate reductase/ oxidoreductase];[AT5G49730, ATFRO6/FRO6 (FERRIC REDUCTION OXIDASE 6); ferric-chelate reductase/ oxidoreductase]	P	P	P	P	P	P	P	P
248573_at	AT5G49720	AtGH9A1 (ARABIDOPSIS THALIANA GLYCOSYL HYDROLASE 9A1); hydrolase, hydrolyzing O-glycosyl compounds	P	P	P	P	P	P	P	P
248574_at	AT5G49830	similar to unknown protein [Arabidopsis thaliana] (TAIR:AT1G10385.1); similar to hypothetical protein OsI_024363 [Oryza sativa (indica cultivar-group)] (GB:EAZ03131.1); similar to expressed protein (with alternative splicing) [Oryza sativa (japonica cultivar-group)] (GB:AAS07222.1); similar to unnamed protein product [Vitis vinifera] (GB:CAO23193.1); contains domain PTHR21426 (PTHR21426); contain…	P	P	P	P	P	P	P	P
248575_at	AT5G49840	ATP-dependent Clp protease ATP-binding subunit ClpX, putative	P	P	P	P	P	P	P	P
248576_at	AT5G49810	MMT (methionine S-methyltransferase); S-adenosylmethionine-dependent methyltransferase	P	P	P	P	P	P	P	P
248578_at	AT5G49820	EMB1879 (EMBRYO DEFECTIVE 1879)	P	P	P	P	P	P	P	P
248579_at	AT5G49880	mitotic checkpoint family protein	P	P	P	P	P	P	P	P
248581_at	AT5G49900	catalytic	P	P	P	P	P	P	P	P
248582_at	AT5G49910	cpHSC70-2 (HEAT SHOCK PROTEIN 70-7); ATP binding / unfolded protein binding	P	P	P	P	P	P	P	P
248583_at	AT5G49930	EMB1441 (EMBRYO DEFECTIVE 1441); nucleic acid binding	P	P	P	P	P	P	P	P
248586_at	AT5G49610	F-box family protein	P	P	P	P	U	P	P	P
248588_at	AT5G49540	similar to unknown [Picea sitchensis] (GB:ABK26769.1); contains InterPro domain Protein of unknown function DUF786 (InterPro:IPR008504)	P	P	P	P	P	P	P	P
248589_at	AT5G49510	VHL binding protein, putative / prefoldin, putative	P	P	P	P	P	P	P	P
248591_at	AT5G49650	xylulose kinase, putative	P	P	P	P	P	P	P	P
248594_at	AT5G49210	similar to unknown [Brassica rapa] (GB:ABB97028.1)	P	P	P	P	P	P	P	P
248595_at	AT5G49230	HRB1 (HYPERSENSITIVE TO RED AND BLUE)	P	P	P	P	P	P	P	P
248601_at	AT5G49400	zinc knuckle (CCHC-type) family protein	P	P	P	P	P	P	P	U
248603_at	AT5G49430	transducin family protein / WD-40 repeat family protein	P	P	P	P	U	U	U	U
248604_at	AT5G49470	protein kinase family protein	P	P	P	P	U	P	P	U
248605_at	AT5G49410	similar to unknown protein [Arabidopsis thaliana] (TAIR:AT1G73940.1); similar to unnamed protein product [Vitis vinifera] (GB:CAO48310.1)	P	U	P	P	U	U	U	A
248606_at	AT5G49450	[AT5G49450, ATBZIP1 (ARABIDOPSIS THALIANA BASIC LEUCINE-ZIPPER 1); DNA binding / protein heterodimerization/ transcription factor];[AT5G49448, CPuORF4 (Conserved peptide upstream open reading frame 4)]	P	P	P	P	P	P	P	P
248607_at	AT5G49480	ATCP1 (CA2+-BINDING PROTEIN 1); calcium ion binding	P	P	P	P	P	P	P	P
248608_at	AT5G49460	ACLB-2 (ATP-citrate lyase B-2)	P	P	P	P	P	P	P	P
248610_at	AT5G49500	signal recognition particle 54 kDa protein 2 / SRP54 (SRP-54B)	P	P	P	P	P	P	P	U
248611_at	AT5G49520	WRKY48 (WRKY DNA-binding protein 48); transcription factor	P	P	P	P	P	P	P	P
248612_at	AT5G49530	SIN-like family protein	P	P	P	P	P	P	P	P
248615_at	AT5G49570	ATPNG1 (ARABIDOPSIS THALIANA PEPTIDE-N-GLYCANASE 1); catalytic/ peptide-N4-(N-acetyl-beta-glucosaminyl)asparagine amidase	P	P	P	P	P	P	P	P
248616_at	AT5G49580	DNAJ heat shock N-terminal domain-containing protein	P	P	P	P	P	P	P	P
248622_at	AT5G49360	BXL1 (BETA-XYLOSIDASE 1); hydrolase, hydrolyzing O-glycosyl compounds	P	P	P	P	P	P	P	P
248624_at	AT5G48790	similar to unknown protein [Arabidopsis thaliana] (TAIR:AT1G73060.1); similar to unnamed protein product [Vitis vinifera] (GB:CAO49997.1)	P	P	P	P	P	P	P	P
248628_at	AT5G48960	5' nucleotidase family protein	P	P	P	P	P	P	P	P
248629_at	AT5G48970	mitochondrial substrate carrier family protein	P	P	P	P	P	P	P	P
248630_at	AT5G48990	kelch repeat-containing F-box family protein	P	P	P	P	U	P	P	P
248631_at	AT5G49000	Identical to F-box/Kelch-repeat protein At5g49000 [Arabidopsis Thaliana] (GB:Q9FI70;GB:Q8GY04); similar to kelch repeat-containing F-box family protein [Arabidopsis thaliana] (TAIR:AT4G39550.1); similar to 117M18_27 [Brassica rapa] (GB:AAZ66946.1); contains InterPro domain Kelch repeat type 1 (InterPro:IPR006652); contains InterPro domain Kelch-type beta propeller (InterPro:IPR015915); contains I…	P	P	P	P	P	P	P	P
248632_at	AT5G49010	SLD5	P	P	P	P	P	P	P	U
248637_at	AT5G49060	DNAJ heat shock N-terminal domain-containing protein	P	P	P	P	P	P	P	P
248648_at	AT5G49220	similar to unknown protein [Arabidopsis thaliana] (TAIR:AT2G01260.1); similar to unnamed protein product [Vitis vinifera] (GB:CAO44865.1); contains InterPro domain Protein of unknown function DUF789 (InterPro:IPR008507)	P	U	P	P	P	U	P	P
248655_at	AT5G48760	60S ribosomal protein L13A (RPL13aD)	P	P	P	P	P	P	P	P
248656_at	AT5G48460	fimbrin-like protein, putative	P	P	P	P	U	U	U	U
248657_at	AT5G48570	peptidyl-prolyl cis-trans isomerase, putative / FK506-binding protein, putative	P	P	P	P	P	P	P	P
248658_at	AT5G48600	ATSMC3 (ARABIDOPSIS THALIANA STRUCTURAL MAINTENANCE OF CHROMOSOME 3); ATP binding	U	P	U	P	A	U	A	U
248659_at	AT5G48640	cyclin family protein	P	P	P	P	P	P	P	P
248664_at	AT5G48580	FKBP15-2 (FK506-binding protein 15 kD-2); FK506 binding / peptidyl-prolyl cis-trans isomerase	P	P	P	P	P	P	P	P
248665_at	AT5G48655	zinc finger (C3HC4-type RING finger) family protein	P	P	P	P	P	P	P	P
248675_at	AT5G48820	ICK6/KRP3 (KIP-RELATED PROTEIN 3); cyclin binding / cyclin-dependent protein kinase inhibitor	P	P	P	P	U	P	P	U
248678_at	AT5G48870	SAD1 (SUPERSENSITIVE TO ABA AND DROUGHT 1)	P	P	P	P	P	P	P	P
248679_at	AT5G48830	similar to unnamed protein product [Vitis vinifera] (GB:CAO46087.1)	P	P	P	P	U	P	U	U
248680_at	AT5G48840	PANC (Arabidopsis homolog of bacterial panC); pantoate-beta-alanine ligase	P	P	P	P	U	P	P	P
248682_at	AT5G48810	ATB5-B (Cytochrome b5 B)	P	P	P	P	P	P	P	P
248684_at	AT5G48485	DIR1 (DEFECTIVE IN INDUCED RESISTANCE 1); lipid binding	P	P	P	P	P	P	P	P
248687_at	AT5G48300	ADG1 (ADP GLUCOSE PYROPHOSPHORYLASE SMALL SUBUNIT 1); glucose-1-phosphate adenylyltransferase	P	P	P	P	P	P	P	P
248688_at	AT5G48220	indole-3-glycerol phosphate synthase, putative	P	P	P	P	P	P	P	P
248689_at	AT5G48150	PAT1 (PHYTOCHROME A SIGNAL TRANSDUCTION 1); transcription factor	P	P	P	P	P	P	P	P
248690_at	AT5G48230	ACAT2/EMB1276 (ACETOACETYL-COA THIOLASE 2); acetyl-CoA C-acetyltransferase	P	P	P	P	P	P	P	P
248693_at	AT5G48330	regulator of chromosome condensation (RCC1) family protein	P	P	P	P	U	P	P	U
248694_at	AT5G48340	similar to unnamed protein product [Vitis vinifera] (GB:CAO70880.1)	P	P	P	P	P	P	P	P
248697_at	AT5G48370	thioesterase family protein	P	P	P	P	P	P	P	P
248698_at	AT5G48380	leucine-rich repeat family protein / protein kinase family protein	P	P	P	P	P	P	P	P
248700_at	AT5G48400	ATGLR1.2 (Arabidopsis thaliana glutamate receptor 1.2)	U	U	P	P	P	P	P	P
248701_at	AT5G48410	ATGLR1.3 (Arabidopsis thaliana glutamate receptor 1.3)	U	U	P	P	P	P	P	P
248703_at	AT5G48430	aspartic-type endopeptidase/ pepsin A	P	P	P	P	U	U	P	U
248704_at	AT5G48450	SKS3 (SKU5 Similar 3); copper ion binding	P	P	P	P	P	U	P	P
248705_at	AT5G48520	similar to predicted protein [Physcomitrella patens subsp. patens] (GB:EDQ81727.1); similar to Os06g0186500 [Oryza sativa (japonica cultivar-group)] (GB:NP_001057010.1); contains domain PTHR19378 (PTHR19378)	P	P	P	P	U	U	U	U
248709_at	AT5G48470	similar to unnamed protein product [Vitis vinifera] (GB:CAO17042.1)	P	P	P	P	U	U	U	U
248710_at	AT5G48480	Identical to Uncharacterized protein At5g48480 [Arabidopsis Thaliana] (GB:Q9LV66); similar to unknown [Populus trichocarpa] (GB:ABK95611.1); contains domain SSF54593 (SSF54593)	P	P	P	P	P	P	P	P
248713_at	AT5G48180	kelch repeat-containing protein	P	P	P	P	P	P	P	P
248718_at	AT5G47770	FPS1 (FARNESYL DIPHOSPHATE SYNTHASE 1); dimethylallyltranstransferase/ geranyltranstransferase	P	P	P	P	P	P	P	P
248719_at	AT5G47910	RBOHD (RESPIRATORY BURST OXIDASE PROTEIN D)	P	P	P	P	P	P	P	P
248720_at	AT5G47750	protein kinase, putative	P	P	P	P	P	P	P	P
248724_at	AT5G47970	nitrogen regulation family protein	P	U	P	P	U	U	U	U
248737_at	AT5G48120	binding	P	P	P	P	P	P	P	P
248738_at	AT5G48020	similar to unnamed protein product [Vitis vinifera] (GB:CAO15084.1); contains domain PTHR10209 (PTHR10209); contains domain SSF51197 (SSF51197); contains domain G3DSA:2.60.120.330 (G3DSA:2.60.120.330)	P	P	P	P	P	P	P	P
248739_at	AT5G48030	GFA2 (GAMETOPHYTIC FACTOR 2); heat shock protein binding / unfolded protein binding	P	P	P	P	P	P	P	P
248743_at	248743_at	no_match	U	P	P	P	P	P	P	P
248744_at	AT5G48250	zinc finger (B-box type) family protein	P	P	P	P	P	P	P	P
248745_at	248745_at	no_match	P	P	P	P	P	P	U	P
248746_at	AT5G47890	NADH-ubiquinone oxidoreductase B8 subunit, putative	P	P	P	P	P	P	P	P
248747_at	AT5G47930	40S ribosomal protein S27 (RPS27D)	P	P	P	P	P	P	P	P
248748_at	AT5G47840	AMK2 (ADENOSINE MONOPHOSPHATE KINASE); adenylate kinase	P	P	P	P	P	P	P	P
248749_at	AT5G47880	ERF1-1 (EUKARYOTIC RELEASE FACTOR 1-1); translation release factor	P	P	P	P	P	P	P	P
248751_at	AT5G47540	Mo25 family protein	P	P	P	P	P	P	P	P
248755_at	248755_at	no_match	P	P	P	P	P	P	P	P
248757_at	AT5G47680	RNA binding / tRNA methyltransferase	P	P	P	P	P	P	P	P
248758_at	AT5G47620	heterogeneous nuclear ribonucleoprotein, putative / hnRNP, putative	P	P	P	P	P	P	P	P
248760_at	AT5G47570	similar to unknown [Populus trichocarpa] (GB:ABK94153.1)	P	P	P	P	P	P	P	P
248762_at	AT5G47455	similar to unknown protein [Arabidopsis thaliana] (TAIR:AT4G17310.1); similar to transcription factor [Arabidopsis thaliana] (TAIR:AT4G17310.2); similar to hypothetical protein 25.t00029 [Brassica oleracea] (GB:ABD64980.1)	P	P	P	P	U	P	P	U
248766_at	AT5G47580	similar to unknown protein [Arabidopsis thaliana] (TAIR:AT4G17250.1); similar to hypothetical protein [Vitis vinifera] (GB:CAN71257.1); similar to hypothetical protein 40.t00008 [Brassica oleracea] (GB:ABD65133.1); similar to unnamed protein product [Vitis vinifera] (GB:CAO16486.1)	P	P	P	P	P	P	P	P
248767_at	AT5G47710	C2 domain-containing protein	P	P	P	P	U	P	P	P
248768_at	AT5G47700	60S acidic ribosomal protein P1 (RPP1C)	P	P	P	P	P	P	P	P
248769_at	AT5G47730	SEC14 cytosolic factor, putative / polyphosphoinositide-binding protein, putative	P	P	P	P	P	P	P	P
248771_at	AT5G47790	forkhead-associated domain-containing protein / FHA domain-containing protein	P	P	P	P	P	P	P	P
248774_at	AT5G47830	similar to hypothetical protein MtrDRAFT_AC150207g26v2 [Medicago truncatula] (GB:ABD32636.1)	P	P	P	P	P	P	P	P
248775_at	AT5G47850	protein kinase, putative	U	U	P	P	U	U	P	P
248778_at	AT5G47940	similar to unnamed protein product [Vitis vinifera] (GB:CAO40822.1)	P	P	P	P	U	U	U	U
248780_at	AT5G47760	ATPGLP2/ATPK5/PGLP2 (ARABIDOPSIS THALIANA SERINE/THREONINE PROTEIN KINASE 5); phosphoglycolate phosphatase/ protein serine/threonine kinase	P	P	P	P	P	P	P	P
248781_at	AT5G47870	similar to unknown protein [Arabidopsis thaliana] (TAIR:AT1G71310.2); similar to unknown protein [Arabidopsis thaliana] (TAIR:AT1G71310.1); similar to unknown [Populus trichocarpa] (GB:ABK95546.1)	P	P	P	P	P	P	P	P
248783_at	AT5G47360	pentatricopeptide (PPR) repeat-containing protein	P	P	P	P	P	P	P	P
248788_at	AT5G47430	similar to unknown protein [Arabidopsis thaliana] (TAIR:AT4G17410.1); similar to hypothetical protein 31.t00039 [Brassica oleracea] (GB:ABD65123.1); similar to hypothetical protein [Vitis vinifera] (GB:CAN68806.1); similar to hypothetical protein 24.t00020 [Brassica oleracea] (GB:ABD64942.1); contains InterPro domain DWNN domain (InterPro:IPR014891); contains InterPro domain Zinc finger, RING/FYV…	P	P	P	P	P	P	P	P
248789_at	AT5G47440	similar to unknown protein [Arabidopsis thaliana] (TAIR:AT4G17350.1); similar to hypothetical protein 25.t00033 [Brassica oleracea] (GB:ABD64982.1); contains InterPro domain Pleckstrin-like, plant (InterPro:IPR013666); contains InterPro domain Protein of unknown function DUF828, plant (InterPro:IPR008546); contains InterPro domain Pleckstrin-like (InterPro:IPR001849)	P	P	P	P	P	P	P	P
248795_at	AT5G47390	myb family transcription factor	P	P	P	P	P	P	P	P
248796_at	AT5G47180	vesicle-associated membrane family protein / VAMP family protein	P	P	P	P	P	P	P	P
248797_at	AT5G47210	nuclear RNA-binding protein, putative	P	P	P	P	P	P	P	P
248798_at	AT5G47190	ribosomal protein L19 family protein	P	P	P	P	P	P	P	U
248799_at	AT5G47230	ERF5 (ETHYLENE RESPONSIVE ELEMENT BINDING FACTOR 5); DNA binding / transcription activator/ transcription factor	P	P	P	P	P	P	P	P
248800_at	AT5G47320	RPS19 (40S ribosomal protein S19); RNA binding	P	P	P	P	P	P	P	P
248802_at	AT5G47435	formyltetrahydrofolate deformylase, putative	P	P	P	P	P	P	P	P
248805_at	AT5G47480	similar to unknown protein [Arabidopsis thaliana] (TAIR:AT5G47490.1); similar to hypothetical protein 24.t00016 [Brassica oleracea] (GB:ABD64938.1); similar to hypothetical protein 24.t00015 [Brassica oleracea] (GB:ABD64937.1); similar to hypothetical protein 25.t00024 [Brassica oleracea] (GB:ABD64978.1); contains domain PTHR13402 (PTHR13402)	P	P	P	P	P	P	P	P
248806_at	AT5G47490	similar to unknown protein [Arabidopsis thaliana] (TAIR:AT5G47480.1); similar to hypothetical protein 24.t00016 [Brassica oleracea] (GB:ABD64938.1); similar to hypothetical protein 24.t00015 [Brassica oleracea] (GB:ABD64937.1); similar to hypothetical protein 25.t00024 [Brassica oleracea] (GB:ABD64978.1); contains domain PTHR13402 (PTHR13402)	P	P	P	P	U	P	U	P
248809_at	AT5G47520	AtRABA5a (Arabidopsis Rab GTPase homolog A5a); GTP binding	P	P	P	P	P	P	P	P
248811_at	AT5G47310	similar to unknown protein [Arabidopsis thaliana] (TAIR:AT4G17486.1); similar to hypothetical protein 25.t00041 [Brassica oleracea] (GB:ABD64953.1); contains InterPro domain Protein of unknown function DUF862, eukaryotic (InterPro:IPR008580)	P	P	P	P	P	P	P	P
248813_at	AT5G46860	VAM3 (syntaxin 22); SNAP receptor	P	P	P	P	P	P	P	P
248814_at	AT5G46910	transcription factor jumonji (jmj) family protein	P	P	P	P	P	P	P	P
248815_at	AT5G46920	intron maturase, type II family protein	P	P	P	P	P	P	P	P
248816_at	AT5G47010	LBA1/UPF1 (LOW-LEVEL BETA-AMYLASE 1); RNA helicase	P	P	P	P	P	P	P	P
248817_at	AT5G47020	glycine-rich protein	P	P	P	P	P	P	P	P
248818_at	AT5G47040	Lon protease homolog 1, mitochondrial (LON)	P	P	P	P	P	P	P	P
248820_at	AT5G47060	senescence-associated protein-related	P	P	P	P	P	P	P	P
248821_at	AT5G47070	protein kinase, putative	P	P	P	P	P	P	P	P
248825_at	AT5G47030	ATP synthase delta' chain, mitochondrial	P	P	P	P	P	P	P	P
248826_at	AT5G47080	CKB1 (casein kinase II beta chain 1); protein kinase CK2 regulator	P	P	P	P	P	P	P	P
248827_at	AT5G47100	CBL9 (Calcineurin B-like protein 9); calcium ion binding	P	P	P	P	P	P	P	P
248828_at	AT5G47110	lil3 protein, putative	P	P	P	P	P	P	P	P
248833_at	AT5G47120	ATBI-1 (ARABIDOPSIS BAX INHIBITOR 1)	P	P	P	P	P	P	P	P
248834_at	AT5G47090	similar to hypothetical protein 26.t00106 [Brassica oleracea] (GB:ABD65045.1)	P	P	P	P	P	P	P	P
248838_at	AT5G46800	BOU (A BOUT DE SOUFFLE); binding	P	P	P	P	P	P	P	P
248842_at	AT5G46850	similar to unknown [Populus trichocarpa] (GB:ABK96208.1); contains InterPro domain PIG-X/PBN1 (InterPro:IPR013233)	P	P	P	P	P	P	P	P
248845_at	AT5G46470	disease resistance protein (TIR-NBS-LRR class), putative	P	P	P	P	U	P	P	U
248847_at	AT5G46510	disease resistance protein (TIR-NBS-LRR class), putative	P	P	P	P	U	U	P	U
248850_at	AT5G46550	DNA-binding bromodomain-containing protein	P	P	P	P	U	U	U	U
248854_at	AT5G46580	pentatricopeptide (PPR) repeat-containing protein	P	P	P	P	U	U	U	U
248856_at	AT5G46620	similar to unknown protein [Arabidopsis thaliana] (TAIR:AT4G17960.1); similar to unnamed protein product [Vitis vinifera] (GB:CAO63438.1)	P	P	P	P	P	P	P	P
248858_at	AT5G46630	clathrin adaptor complexes medium subunit family protein	P	P	P	P	P	P	P	P
248861_at	AT5G46700	TET1/TRN2 (TETRASPANIN2)	P	P	P	P	P	U	P	P
248863_at	AT5G46750	AGD8 (ARF-GAP DOMAIN 8); DNA binding	P	P	P	P	P	P	P	P
248868_at	AT5G46780	VQ motif-containing protein	P	P	P	P	P	P	P	P
248870_at	AT5G46710	zinc-binding family protein	P	P	P	P	P	P	P	P
248871_at	AT5G46680	pentatricopeptide (PPR) repeat-containing protein	P	P	P	P	P	P	P	P
248874_at	AT5G46460	pentatricopeptide (PPR) repeat-containing protein	U	P	U	P	U	P	U	P
248875_at	AT5G46470	disease resistance protein (TIR-NBS-LRR class), putative	P	P	U	P	P	P	P	U
248878_at	AT5G46160	ribosomal protein L14 family protein / huellenlos paralog (HLP)	P	P	P	P	P	P	P	P
248879_at	AT5G46180	delta-OAT (ornithine- delta-aminotransferase); ornithine-oxo-acid transaminase	P	P	P	P	P	P	P	P
248881_at	AT5G46020	similar to unknown [Populus trichocarpa] (GB:ABK93798.1); contains domain PTHR22055 (PTHR22055)	P	P	P	P	P	P	P	P
248883_at	AT5G46190	KH domain-containing protein	P	P	P	P	P	P	P	P
248884_at	AT5G46030	Identical to Transcription elongation factor 1 homolog [Arabidopsis Thaliana] (GB:Q8LEF3;GB:Q9FNL9); similar to Os07g0631100 [Oryza sativa (japonica cultivar-group)] (GB:NP_001060360.1); similar to unnamed protein product [Vitis vinifera] (GB:CAO39351.1); contains InterPro domain Protein of unknown function DUF701, zinc-binding putative (InterPro:IPR007808)	P	P	P	P	P	P	P	P
248885_at	AT5G46150	LEM3 (ligand-effect modulator 3) family protein / CDC50 family protein	P	P	P	P	P	P	P	P
248886_at	AT5G46110	APE2 (ACCLIMATION OF PHOTOSYNTHESIS TO ENVIRONMENT); antiporter/ triose-phosphate transmembrane transporter	P	P	P	P	P	P	P	P
248889_at	AT5G46230	similar to unknown protein [Arabidopsis thaliana] (TAIR:AT1G09310.1); similar to unnamed protein product [Vitis vinifera] (GB:CAO14438.1); contains InterPro domain Protein of unknown function DUF538 (InterPro:IPR007493)	P	P	P	P	U	U	U	U
248896_at	AT5G46350	WRKY8 (WRKY DNA-binding protein 8); transcription factor	P	U	P	P	P	P	P	P
248899_at	AT5G46390	peptidase S41 family protein	P	P	P	P	P	P	P	P
248904_at	AT5G46295	unknown protein	P	P	P	P	U	U	U	P
248905_at	AT5G46250	RNA recognition motif (RRM)-containing protein	P	P	P	P	P	P	P	P
248906_at	AT5G46420	16S rRNA processing protein RimM family	P	P	P	P	P	P	P	P
248907_at	AT5G46340	O-acetyltransferase-related	P	P	P	P	P	P	P	P
248913_at	AT5G45760	transducin family protein / WD-40 repeat family protein	P	P	P	P	P	P	P	P
248914_at	AT5G45750	AtRABA1c (Arabidopsis Rab GTPase homolog A1c); GTP binding	P	P	P	P	P	P	P	P
248923_at	AT5G45940	ATNUDT11 (Arabidopsis thaliana Nudix hydrolase homolog 11); hydrolase	P	P	P	P	P	P	P	P
248927_at	AT5G45900	APG7 (AUTOPHAGY 7)	P	P	P	P	P	P	P	P
248933_at	AT5G46070	GTP binding / GTPase	P	P	P	P	P	P	P	U
248934_at	AT5G46080	protein kinase family protein	P	P	P	P	P	P	P	P
248936_at	AT5G45710	AT-HSFA4C (Arabidopsis thaliana heat shock transcription factor A4C); DNA binding / transcription factor	P	P	P	P	P	P	P	P
248940_at	AT5G45400	replication protein, putative	P	P	P	P	U	U	U	P
248944_at	AT5G45500	similar to unknown protein [Arabidopsis thaliana] (TAIR:AT5G45520.1); similar to unnamed protein product [Vitis vinifera] (GB:CAO43141.1); similar to Os01g0799000 [Oryza sativa (japonica cultivar-group)] (GB:NP_001044526.1); contains domain SSF52047 (SSF52047); contains domain G3DSA:3.80.10.10 (G3DSA:3.80.10.10)	P	P	P	P	P	P	P	P
248945_at	AT5G45510	leucine-rich repeat family protein	P	P	P	P	P	P	P	P
248950_at	AT5G45390	CLPP4 (Clp protease proteolytic subunit 4); endopeptidase Clp	P	P	P	P	P	P	P	P
248951_at	AT5G45550	mob1/phocein family protein	P	P	P	P	P	P	P	P
248952_at	AT5G45410	similar to unknown protein [Arabidopsis thaliana] (TAIR:AT4G25030.2); similar to unknown protein [Arabidopsis thaliana] (TAIR:AT4G25030.1); similar to unnamed protein product [Vitis vinifera] (GB:CAO66717.1)	P	P	P	P	P	P	P	P
248953_at	AT5G45430	[AT5G45430, protein kinase, putative];[AT5G45428, CPuORF24 (Conserved peptide upstream open reading frame 24)]	P	P	P	P	P	P	P	P
248954_at	AT5G45420	myb family transcription factor	P	P	P	P	P	P	P	P
248955_at	AT5G45600	GAS41 (TBP-ASSOCIATED FACTOR 14B)	P	P	P	P	U	P	U	U
248956_at	AT5G45610	binding	U	U	U	P	U	U	U	U
248957_at	AT5G45620	26S proteasome regulatory subunit, putative (RPN9)	P	P	P	P	P	P	P	P
248958_at	AT5G45590	structural constituent of ribosome	P	P	P	P	P	P	P	P
248962_at	AT5G45680	FK506-binding protein 1 (FKBP13)	P	P	P	P	P	P	P	P
248964_at	AT5G45340	CYP707A3 (cytochrome P450, family 707, subfamily A, polypeptide 3); oxygen binding	P	P	P	P	P	P	P	P
248965_at	AT5G45370	nodulin-related / integral membrane family protein	P	P	P	P	U	P	P	P
248966_at	AT5G45360	F-box family protein	P	P	P	P	P	P	P	P
248967_at	AT5G45350	proline-rich family protein	P	P	P	P	P	P	P	P
248968_at	AT5G45280	pectinacetylesterase, putative	P	P	P	P	P	P	P	P
248970_at	AT5G45380	sodium:solute symporter family protein	P	P	P	P	U	U	U	U
248971_at	AT5G45000	transmembrane receptor	U	U	U	P	P	U	P	P
248972_at	AT5G45010	ATDSS1(V) (ARABIDOPSIS DSS1 HOMOLOG ON CHROMOSOME V)	P	P	P	P	P	P	P	P
248973_at	AT5G45050	TTR1 (WRKY domain family protein 16); transcription factor	P	P	P	P	U	U	U	P
248981_at	AT5G45110	NPR3 (NPR1-LIKE PROTEIN 3); protein binding	P	P	P	P	P	P	P	P
248983_at	AT5G45130	RHA1	P	P	P	P	P	P	P	P
248984_at	AT5G45140	NRPC2 (nuclear RNA polymerase C 2); DNA binding / DNA-directed RNA polymerase	P	P	P	P	P	P	P	P
248985_at	AT5G45160	root hair defective 3 GTP-binding (RHD3) family protein	P	P	P	P	P	P	P	P
248988_at	AT5G45190	cyclin family protein	P	P	P	P	P	P	P	P
248994_at	AT5G45250	RPS4 (RESISTANT TO P. SYRINGAE 4)	P	P	P	P	P	P	P	P
248995_at	AT5G45260	RRS1 (RESISTANT TO RALSTONIA SOLANACEARUM 1); transcription factor	P	P	P	P	P	U	P	U
248996_at	AT5G45260	RRS1 (RESISTANT TO RALSTONIA SOLANACEARUM 1); transcription factor	P	P	P	P	A	U	P	U
248997_at	AT5G45300	BAM8/BMY2 (BETA-AMYLASE 8); beta-amylase	P	P	P	P	P	P	P	P
249002_at	AT5G44520	ribose 5-phosphate isomerase-related	P	P	P	P	U	P	P	P
249003_at	AT5G44500	small nuclear ribonucleoprotein associated protein B, putative / snRNP-B, putative / Sm protein B, putative	P	P	P	P	U	P	U	U
249010_at	AT5G44580	similar to unknown protein [Arabidopsis thaliana] (TAIR:AT5G44582.1)	P	P	P	P	P	P	P	U
249014_at	AT5G44710	similar to unnamed protein product [Vitis vinifera] (GB:CAO41922.1); contains InterPro domain Ribosomal protein S27, mitochondrial (InterPro:IPR013219)	P	P	P	P	P	P	P	P
249016_at	AT5G44750	REV1 (Reversionless 1); damaged DNA binding / magnesium ion binding / nucleotidyltransferase	P	P	P	P	P	P	P	U
249019_at	AT5G44780	similar to unknown protein [Arabidopsis thaliana] (TAIR:AT4G20020.2); similar to unknown protein [Arabidopsis thaliana] (TAIR:AT4G20020.1); similar to Os11g0216400 [Oryza sativa (japonica cultivar-group)] (GB:NP_001067510.1); similar to hypothetical protein OsI_034331 [Oryza sativa (indica cultivar-group)] (GB:EAY80372.1)	P	P	P	P	U	P	P	P
249020_at	AT5G44800	CHR4/MI-2-LIKE (chromatin remodeling 4); ATP binding / DNA binding / chromatin binding / helicase	P	P	P	P	P	P	P	P
249024_at	AT5G44860	similar to unknown protein [Arabidopsis thaliana] (TAIR:AT4G19950.1); similar to hypothetical protein MtrDRAFT_AC160516g6v2 [Medicago truncatula] (GB:ABN08773.1)	P	P	P	P	P	P	P	P
249026_at	AT5G44785	OSB3; single-stranded DNA binding	P	P	P	P	P	P	P	U
249027_at	AT5G44790	RAN1 (RESPONSIVE-TO-ANTAGONIST1); ATPase, coupled to transmembrane movement of ions, phosphorylative mechanism	P	P	P	P	P	P	P	P
249029_at	AT5G44870	disease resistance protein (TIR-NBS-LRR class), putative	P	P	P	P	U	P	P	P
249032_at	AT5G44910	Toll-Interleukin-Resistance (TIR) domain-containing protein	P	P	P	P	P	P	P	P
249036_at	AT5G44200	CBP20 (CAP-BINDING PROTEIN 20); RNA binding	P	P	P	P	P	P	P	P
249038_at	AT5G44280	protein binding / zinc ion binding	P	P	U	P	U	P	U	U
249040_at	AT5G44320	eukaryotic translation initiation factor 3 subunit 7, putative / eIF-3 zeta, putative / eIF3d, putative	P	P	P	P	P	P	P	P
249044_at	AT5G44370	transporter-related	P	P	P	P	P	P	P	P
249046_at	AT5G44400	FAD-binding domain-containing protein	P	U	P	P	P	U	P	U
249049_at	AT5G44340	TUB4 (tubulin beta-4 chain)	P	P	P	P	P	P	P	P
249050_at	AT5G44290	protein kinase family protein	P	P	P	P	P	P	P	P
249054_at	AT5G44450	similar to hypothetical protein OsI_013284 [Oryza sativa (indica cultivar-group)] (GB:EAY92051.1); similar to unknown protein [Oryza sativa (japonica cultivar-group)] (GB:AAK09232.1); contains InterPro domain Protein of unknown function DUF858, methyltransferase-like (InterPro:IPR008576)	P	P	P	P	P	P	P	P
249059_at	AT5G44530	subtilase family protein	P	P	P	P	U	U	U	U
249064_at	AT5G44250	similar to unknown protein [Arabidopsis thaliana] (TAIR:AT2G15695.1); similar to unnamed protein product [Vitis vinifera] (GB:CAO61325.1); contains InterPro domain Protein of unknown function DUF829, eukaryotic (InterPro:IPR008547)	P	P	P	P	P	P	P	P
249066_at	AT5G43920	transducin family protein / WD-40 repeat family protein	U	P	P	P	U	P	U	U
249072_at	AT5G44060	similar to unknown protein [Arabidopsis thaliana] (TAIR:AT1G04000.1); similar to unnamed protein product [Vitis vinifera] (GB:CAO40594.1)	P	P	P	P	P	P	P	P
249074_at	AT5G44080	bZIP transcription factor family protein	P	P	P	P	P	P	P	P
249075_at	AT5G44000	glutathione S-transferase C-terminal domain-containing protein	P	P	P	P	P	P	P	P
249076_at	AT5G43970	TOM22-V (TRANSLOCASE OUTER MITOCHONDRIAL MEMBRANE 22-V)	P	P	P	P	P	P	P	P
249077_at	AT5G43940	ADH2 (ALCOHOL DEHYDROGENASE 2); formaldehyde dehydrogenase (glutathione)	P	P	P	P	P	P	P	P
249079_at	AT5G43930	transducin family protein / WD-40 repeat family protein	P	P	P	P	P	P	P	P
249081_at	AT5G44090	calcium-binding EF hand family protein, putative / protein phosphatase 2A 62 kDa B'' regulatory subunit, putative	P	P	P	P	P	P	P	P
249084_at	AT5G44150	similar to Os05g0564000 [Oryza sativa (japonica cultivar-group)] (GB:NP_001056329.1); similar to hypothetical protein OsJ_018767 [Oryza sativa (japonica cultivar-group)] (GB:EAZ35284.1)	P	P	P	P	P	P	P	P
249085_at	AT5G44170	similar to Expressed protein [Arabidopsis thaliana] (TAIR:AT1G08125.1); similar to hypothetical protein [Vitis vinifera] (GB:CAN60171.1); contains domain SSF53335 (SSF53335); contains domain PTHR14614 (PTHR14614)	P	P	P	P	U	P	P	P
249086_at	AT5G44180	homeobox transcription factor, putative	P	P	P	P	P	P	P	P
249089_at	AT5G44240	haloacid dehalogenase-like hydrolase family protein	P	P	P	P	P	P	P	P
249091_at	AT5G43860	ATCLH2 (Chlorophyll-chlorophyllido hydrolase 2)	P	P	P	P	P	P	P	P
249093_at	AT5G43880	similar to unknown protein [Arabidopsis thaliana] (TAIR:AT4G28760.2); similar to unknown protein [Arabidopsis thaliana] (TAIR:AT4G28760.1); similar to hypothetical protein [Vitis vinifera] (GB:CAN81514.1); contains domain PTHR21726:SF6 (PTHR21726:SF6); contains domain PTHR21726 (PTHR21726)	P	P	P	P	P	P	P	P
249095_at	AT5G43900	MYA2 (ARABIDOPSIS MYOSIN)	P	P	P	P	P	P	P	P
249100_at	AT5G43560	meprin and TRAF homology domain-containing protein / MATH domain-containing protein	P	P	P	P	P	P	P	P
249103_at	AT5G43600	N-carbamyl-L-amino acid hydrolase, putative	P	P	P	P	U	U	P	U
249106_at	AT5G43670	transport protein, putative	P	P	P	P	P	P	P	P
249107_at	AT5G43680	similar to unnamed protein product [Vitis vinifera] (GB:CAO71288.1)	P	P	P	P	U	P	U	U
249112_at	AT5G43780	APS4	P	P	P	P	P	P	P	P
249115_at	AT5G43810	ZLL (ZWILLE)	P	P	P	P	P	P	P	P
249118_at	AT5G43870	similar to unknown protein [Arabidopsis thaliana] (TAIR:AT4G14740.1); similar to unknown protein [Arabidopsis thaliana] (TAIR:AT4G14740.2); similar to unnamed protein product [Vitis vinifera] (GB:CAO71221.1); contains InterPro domain Pleckstrin-like, plant (InterPro:IPR013666); contains InterPro domain Protein of unknown function DUF828, plant (InterPro:IPR008546)	P	P	P	P	P	P	P	P
249120_at	AT5G43750	similar to unnamed protein product [Vitis vinifera] (GB:CAO71280.1)	P	P	P	P	P	P	P	U
249121_at	AT5G43830	similar to unknown protein [Arabidopsis thaliana] (TAIR:AT3G22850.1); similar to aluminum-induced protein-like protein [Thellungiella halophila] (GB:AAM19711.1); contains domain G3DSA:3.60.20.10 (G3DSA:3.60.20.10); contains domain SSF56235 (SSF56235)	P	P	P	P	P	P	P	P
249122_at	AT5G43850	ATARD4; acireductone dioxygenase [iron(II)-requiring]/ metal ion binding	P	P	P	P	P	P	P	P
249123_at	AT5G43760	beta-ketoacyl-CoA synthase, putative	P	P	P	P	P	P	P	P
249127_at	AT5G43500	ATARP9 (ACTIN-RELATED PROTEIN 9); protein binding	P	P	P	P	P	P	P	P
249128_at	AT5G43440	2-oxoglutarate-dependent dioxygenase, putative	P	P	P	P	U	U	P	U
249130_at	AT5G43100	aspartyl protease family protein	P	P	P	P	P	P	P	U
249133_at	AT5G43130	TAF4 (TBP-ASSOCIATED FACTOR 4); transcription initiation factor	P	P	P	P	P	P	P	P
249137_at	AT5G43140	peroxisomal membrane 22 kDa family protein	P	P	P	P	P	P	P	P
249138_at	AT5G43070	WPP1 (WPP domain protein 1)	P	P	P	P	U	P	P	P
249140_at	AT5G43190	F-box family protein (FBX6)	P	P	P	P	P	P	P	P
249144_at	AT5G43270	SPL2 (SQUAMOSA PROMOTER BINDING PROTEIN-LIKE 2); DNA binding / transcription factor	P	U	P	P	U	U	U	U
249145_at	AT5G43280	ATDCI1 (DELTA(3,5),DELTA(2,4)-DIENOYL-COA ISOMERASE 1); delta3,5-delta2,4-dienoyl-CoA isomerase/ enoyl-CoA hydratase	P	P	P	P	P	P	P	P
249147_at	AT5G43330	malate dehydrogenase, cytosolic, putative	P	P	P	P	P	P	P	P
249148_at	AT5G43260	chaperone protein dnaJ-related	P	P	P	P	P	P	P	P
249149_at	AT5G43320	CKL8 (Casein Kinase I-like 8); casein kinase I/ kinase	P	P	P	P	P	P	P	P
249159_at	AT5G43460	lesion inducing protein-related	P	P	P	P	P	P	P	P
249160_at	AT5G42660	similar to unknown protein [Arabidopsis thaliana] (TAIR:AT2G02910.1); similar to unnamed protein product [Vitis vinifera] (GB:CAO61237.1); contains InterPro domain Protein of unknown function DUF616 (InterPro:IPR006852)	P	P	P	P	U	U	P	P
249161_at	AT5G42790	PAF1 (proteasome alpha subunit F1); peptidase	P	P	P	P	P	P	P	P
249162_at	AT5G42765	similar to unnamed protein product [Vitis vinifera] (GB:CAO61157.1); contains InterPro domain Twin-arginine translocation pathway signal (InterPro:IPR006311)	P	P	P	P	P	P	P	P
249163_at	AT5G42740	glucose-6-phosphate isomerase, cytosolic (PGIC)	P	P	P	P	P	P	P	P
249164_at	AT5G42820	ATU2AF35B; RNA binding	P	P	P	P	P	P	P	P
249165_at	AT5G42810	ATIPK1 (Inositol-pentakisphosphate 2-kinase 1); inositol pentakisphosphate 2-kinase/ inositol tetrakisphosphate 2-kinase	P	P	P	P	P	P	P	P
249168_at	AT5G42870	lipin family protein	P	P	P	P	P	P	P	P
249171_at	AT5G42940	zinc finger (C3HC4-type RING finger) family protein	P	P	P	P	P	P	P	P
249172_at	AT5G42950	GYF domain-containing protein	P	P	P	P	P	P	P	P
249175_at	AT5G42970	COP8 (CONSTITUTIVE PHOTOMORPHOGENIC 8)	P	P	P	P	P	P	P	P
249176_at	AT5G42980	ATTRX3 (thioredoxin H-type 3); thiol-disulfide exchange intermediate	P	P	P	P	P	P	P	P
249177_at	AT5G42850	electron carrier/ protein disulfide oxidoreductase	P	P	P	P	P	P	P	P
249178_at	AT5G42890	sterol carrier protein 2 (SCP-2) family protein	P	P	P	P	P	P	P	P
249181_at	AT5G42920	similar to unknown protein [Arabidopsis thaliana] (TAIR:AT1G45233.2); similar to unnamed protein product [Vitis vinifera] (GB:CAO61353.1); similar to expressed protein-like protein [Glycine max] (GB:ABC47853.1); contains domain PTHR13375 (PTHR13375)	P	P	P	P	P	P	P	P
249182_at	AT5G42960	similar to unknown protein [Arabidopsis thaliana] (TAIR:AT1G45170.1); similar to pore protein of 24 kD (OEP24) [Pisum sativum] (GB:CAA04468.1)	P	P	P	P	P	P	P	P
249183_at	AT5G42990	UBC18 (UBIQUITIN-CONJUGATING ENZYME 18); ubiquitin-protein ligase	P	P	P	P	P	P	P	P
249186_at	AT5G43040	DC1 domain-containing protein	P	P	P	P	P	P	P	P
249188_at	AT5G42830	transferase family protein	P	U	P	P	U	P	P	P
249191_at	AT5G42760	similar to unknown [Populus trichocarpa] (GB:ABK95091.1); contains InterPro domain O-methyltransferase, N-terminal (InterPro:IPR003455); contains InterPro domain Conserved hypothetical protein CHP00027, methylltransferase (InterPro:IPR011610)	P	P	P	P	U	P	P	U
249192_at	AT5G42470	similar to unnamed protein product [Vitis vinifera] (GB:CAO60981.1); contains InterPro domain Brain and reproductive organ-expressed (InterPro:IPR010358)	P	P	P	P	P	P	P	P
249193_at	AT5G42480	ARC6 (ACCUMULATION AND REPLICATION OF CHLOROPLASTS 6)	P	P	P	P	U	U	P	U
249196_at	AT5G42560	abscisic acid-responsive HVA22 family protein	P	P	P	P	P	P	P	P
249197_at	AT5G42380	CML37/CML39; calcium ion binding	P	P	P	P	P	P	P	P
249198_s_at	AT5G42350	[AT5G42350, kelch repeat-containing F-box family protein];[AT5G42360, kelch repeat-containing F-box family protein]	P	P	P	P	P	P	P	P
249199_at	AT5G42520	ATBPC6/BBR/BPC6/BPC6 (BASIC PENTACYSTEINE 6); DNA binding / transcription factor	P	P	P	P	P	P	P	P
249200_at	AT5G42540	XRN2 (EXORIBONUCLEASE 2); 5'-3' exonuclease/ nucleic acid binding	P	P	P	P	P	P	P	U
[truncated: 8,354 more rows]
