# Supplementary material for: Common and unique elements of the ABA-regulated transcriptome of Arabidopsis guard cells
Source: BMC Genomics. 2011 May 9;12:216. doi: 10.1186/1471-2164-12-216 (PMC3115880; doi:10.1186/1471-2164-12-216)
Supplement: Additional file 10 — Genes present in leaves but not regulated by ABA at the transcript level. This file lists the genes that are present in leaves but not regulated by ABA at the transcript level (i.e. not present in any of the 8 subsectors of Figure 11B). [file 1471-2164-12-216-S10.XLS]

## Sheet: Sheet1
Genes present in leaves but not regulated by ABA. 'P' means that the gene is detected in all the three replicates. 'A' denotes that the gene is not
detected in any of the three replicates. 'U' represents the case in between. The threshold for the detection P-value is 0.05. 'db' means the agb1 gpa1
double mutant, and 'wt' denotes the wild type.
Affy probe	AGI #	Description	db -ABA	gpa1-ABA	agb1-ABA	wt -ABA	db +ABA	gpa1+ABA	agb1+ABA	wt +ABA
244901_at	ATMG00640	encodes a plant b subunit of mitochondrial ATP synthase based on structural similarity and the presence in the F(0) complex.	P	P	P	P	P	P	P	P
244902_at	ATMG00650	Encodes NADH dehydrogenase subunit 4L.	P	P	P	P	P	P	P	P
244903_at	ATMG00660	hypothetical protein	P	P	P	P	P	P	P	P
244906_at	ATMG00690	hypothetical protein	P	P	P	P	P	P	P	P
244912_at	AT2G07783	[AT2G07783, pseudogene, similar to Ccl1, blastp match of 86% identity and 6.4e-177 P-value to GP|1694629|dbj|BAA12329.1||D84373 Ccl1 {Brassica napus}];[ATMG00830, cytochrome c biogenesis orf382]	P	P	P	P	P	P	P	P
244929_at	ATMG00580	NADH dehydrogenase subunit 4	P	P	P	P	P	P	P	P
244932_at	ATCG01060	Encodes the PsaC subunit of photosystem I.	P	P	P	P	P	P	P	P
244933_at	ATCG01070	NADH dehydrogenase ND4L	P	P	P	P	P	P	P	P
244934_at	ATCG01080	NADH dehydrogenase ND6	P	P	P	P	P	P	P	P
244935_at	ATCG01090	Encodes subunit of the chloroplast NAD(P)H dehydrogenase complex	P	P	P	P	P	P	P	P
244936_at	ATCG01100	NADH dehydrogenase ND1	P	P	P	P	P	P	P	P
244938_at	ATCG01120	encodes a chloroplast ribosomal protein S15, a constituent of the small subunit of the ribosomal complex	P	P	P	P	P	P	P	P
244939_at	ATCG00065	chloroplast gene encoding ribosomal protein s12. The gene is located in three distinct loci on the chloroplast genome and is transpliced to make one transcript.	P	P	P	P	P	P	P	U
244940_at	ATCG01230	[ATCG01230, chloroplast gene encoding ribosomal protein s12. The gene is located in three distinct loci on the chloroplast genome and is transpliced to make one transcript.];[ATCG00905, chloroplast gene encoding ribosomal protein s12. The gene is located in three distinct loci on the chloroplast genome and is transpliced to make one transcript.]	P	P	P	P	P	P	P	P
244943_at	ATMG00070	NADH dehydrogenase subunit 9	U	P	P	P	U	P	P	U
244944_s_at	ATMG00080	[ATMG00080, encodes a mitochondrial ribosomal protein L16, which is a constituent of the large ribosomal subunit];[ATMG00090, ribosomal protein S3]	P	P	P	P	P	P	P	P
244950_at	ATMG00160	cytochrome c oxidase subunit 2	P	P	P	P	P	P	P	P
244951_s_at	AT2G07723	[AT2G07723, pseudogene, similar to orf454~homology with two ORFs from Marchantia polymorpha mtDNA (orf169 and orf322), high similarity to 3'-terminal part of ccl1 of Rhodobacter, blastp match of 76% identity and 3.4e-193 P-value to GP|459537|emb|CAA54966.1||X78036 orf454~homology with two ORFs from Marchantia polymorpha mtDNA (orf169 and orf322), high similarity to 3'-terminal part of ccl1 of Rho…	P	P	P	P	P	P	P	P
244953_s_at	ATMG00270	[ATMG00270, NADH dehydrogenase subunit 6];[AT2G07731, pseudogene, similar to NADH-ubiquinone oxidoreductase chain 6 (EC 1.6.5.3). (Field mustard), blastp match of 96% identity and 3.7e-99 P-value to SP|Q01825|NU6M_ARATH NADH-ubiquinone oxidoreductase chain 6 (EC 1.6.5.3). (Field mustard) {Brassica campestris}]	P	U	P	P	P	P	P	P
244959_s_at	AT2G07708	[AT2G07708, unknown protein];[ATMG00500, hypothetical protein];[ATMG00490, hypothetical protein]	P	P	P	P	P	P	P	P
244960_at	ATCG01020	encodes a chloroplast ribosomal protein L32, a constituent of the large subunit of the ribosomal complex	P	P	P	P	P	P	P	P
244961_at	ATCG01040	hypothetical protein	P	P	P	P	P	P	P	P
244962_at	ATCG01050	Represents a plastid-encoded subunit of a NAD(P)H dehydrogenase complex. Its mRNA is edited at four positions. Translation data is not available for this gene.	P	P	P	P	P	P	P	P
244963_at	ATCG00570	PSII cytochrome b559	P	P	P	P	P	P	P	P
244964_at	ATCG00580	PSII cytochrome b559. There have been many speculations about the function of Cyt b559, but the most favored at present is that it plays a protective role by acting as an electron acceptor or electron donor under conditions when electron flow through PSII is not optimized.	P	P	P	P	P	P	P	P
244965_at	ATCG00590	hypothetical protein	P	P	P	P	P	P	P	P
244966_at	ATCG00600	Cytochrome b6-f complex, subunit V. Disruption of homologous gene in Chlamydomonas results in disruption of cytochrome b6-f complex.	P	P	U	P	P	P	P	P
244967_at	ATCG00630	Encodes subunit J of photosystem I.	P	P	P	P	P	P	P	P
244968_at	ATCG00640	encodes a chloroplast ribosomal protein L33, a constituent of the large subunit of the ribosomal complex	P	P	P	P	P	P	P	P
244969_at	ATCG00650	chloroplast-encoded ribosomal protein S18	P	P	P	P	P	P	P	P
244970_at	ATCG00660	encodes a chloroplast ribosomal protein L20, a constituent of the large subunit of the ribosomal complex	P	P	P	P	P	P	P	P
244971_at	ATCG00670	Encodes the only ClpP (caseinolytic protease) encoded within the plastid genome. Contains a highly conserved catalytic triad of Ser-type proteases (Ser-His-Asp). Part of the 350 kDa chloroplast Clp complex. The name reflects nomenclature described in Adam et. al (2001).	P	P	P	P	P	P	P	P
244972_at	ATCG00680	encodes for CP47, subunit of the photosystem II reaction center.	P	P	P	P	P	P	P	P
244973_at	ATCG00690	Encodes photosystem II 5 kD protein subunit PSII-T. This is a plastid-encoded gene (PsbTc) which also has a nuclear-encoded paralog (PsbTn).	P	P	P	P	P	P	P	P
244974_at	ATCG00700	PSII low MW protein	P	P	P	P	P	P	P	P
244975_at	ATCG00710	Encodes a 8 kD phosphoprotein that is a component of the photosystem II oxygen evolving core. Its exact molecular function has not been determined but it may play a role in mediating electron transfer between the secondary quinone acceptors, QA and QB, associated with the acceptor side of PSII.	P	P	P	P	P	P	P	P
244976_at	ATCG00720	Encodes the cytochrome b(6) subunit of the cytochrome b6f complex.	P	P	P	P	P	P	P	P
244977_at	ATCG00730	A chloroplast gene encoding subunit IV of the cytochrome b6/f complex	P	P	P	P	P	P	P	P
244978_at	ATCG00740	RNA polymerase alpha subunit	P	P	P	P	P	P	P	P
244982_at	ATCG00780	encodes a chloroplast ribosomal protein L14, a constituent of the large subunit of the ribosomal complex	P	P	P	P	P	P	P	U
244983_at	ATCG00790	chloroplast gene encoding a ribosomal protein L16, which is a constituent of 50S large ribosomal subunit	P	P	P	P	P	P	P	P
244985_at	ATCG00810	encodes a chloroplast ribosomal protein L22, a constituent of the large subunit of the ribosomal complex	P	P	P	P	P	P	P	P
244986_at	ATCG00820	Encodes a 6.8-kDa protein of the small ribosomal subunit.	P	P	P	P	P	P	P	P
244987_s_at	ATCG01310	[ATCG01310, encodes a chloroplast ribosomal protein L2, a constituent of the large subunit of the ribosomal complex];[ATCG00830, encodes a chloroplast ribosomal protein L2, a constituent of the large subunit of the ribosomal complex]	P	P	P	P	P	P	P	P
244988_s_at	ATCG00840	[ATCG00840, One of two chloroplast genes that encode chloroplast ribosomal protein L23, a constituent of the large subunit of the ribosomal complex];[ATCG01300, One of two chloroplast genes that encode chloroplast ribosomal protein L23, a constituent of the large subunit of the ribosomal complex]	P	P	P	P	P	P	P	P
244992_s_at	ATCG00900	[ATCG00900, encodes a chloroplast ribosomal protein S7, a constituent of the small subunit of the ribosomal complex];[ATCG01240, 30S chloroplast ribosomal protein S7]	P	P	P	P	P	P	P	P
244993_s_at	ATCG01000	[ATCG01000, hypothetical protein];[ATCG01130, hypothetical protein]	P	P	P	P	P	P	P	P
244995_at	ATCG00150	Encodes a subunit of ATPase complex CF0, which is a proton channel that supplies the proton motive force to drive ATP synthesis by CF1 portion of the complex.	P	P	P	P	P	P	P	P
244996_at	ATCG00160	Chloroplast ribosomal protein S2	P	P	P	P	P	P	P	P
244997_at	ATCG00170	RNA polymerase beta' subunit-2	P	P	P	P	P	P	P	P
244998_at	ATCG00180	RNA polymerase beta' subunit-1	P	P	P	P	P	P	P	P
244999_at	ATCG00190	Chloroplast DNA-dependent RNA polymerase B subunit. The transcription of this gene is regulated by a nuclear encoded RNA polymerase. This gene has been transferred to mitochondrial genome during crucifer evolution.	U	U	U	P	A	P	A	A
245001_at	ATCG00220	PSII low MW protein	P	P	P	P	P	P	P	P
245002_at	ATCG00270	PSII D2 protein	P	P	P	P	P	P	P	P
245003_at	ATCG00280	chloroplast gene encoding a CP43 subunit of the photosystem II reaction center. promoter contains a blue-light responsive element.	P	P	P	P	P	P	P	P
245004_at	ATCG00300	encodes PsbZ, which is a subunit of photosystem II. In Chlamydomonas, this protein has been shown to be essential in the interaction between PS II and the light harvesting complex II.	P	P	P	P	P	P	P	P
245006_at	ATCG00340	Encodes the D1 subunit of photosystem I and II reaction centers.	P	P	P	P	P	P	P	P
245008_at	ATCG00360	Encodes a protein required for photosystem I assembly and stability. In Chlamydomonas reinhardtii, this protein seems to act as a PSI specific chaperone facilitating the assembly of the complex by interacting with PsaA and PsaD. A loss of function mutation in tobacco leads to a loss of photosystem I.	P	P	P	P	P	P	U	P
245009_at	ATCG00380	Chloroplast encoded ribosomal protein S4	P	P	P	P	P	P	P	P
245010_at	ATCG00420	Encodes NADH dehydrogenase subunit J. Its transcription is increased upon sulfur depletion.	P	P	P	P	P	P	P	P
245011_at	ATCG00430	Encodes a protein which was originally thought to be part of photosystem II but its wheat homolog was later shown to encode for subunit K of NADH dehydrogenase.	P	P	P	P	P	P	P	P
245012_at	ATCG00440	Encodes NADH dehydrogenase D3 subunit of the chloroplast NAD(P)H dehydrogenase complex	P	P	P	P	P	P	P	P
245013_at	ATCG00470	ATPase epsilon subunit	P	P	P	P	P	P	P	P
245014_at	ATCG00480	chloroplast-encoded gene for beta subunit of ATP synthase	P	P	P	P	P	P	P	P
245015_at	ATCG00490	large subunit of RUBISCO. Protein is tyrosine-phosphorylated and its phosphorylation state is modulated in response to ABA in Arabidopsis thaliana seeds.	P	P	P	P	P	P	P	P
245016_at	ATCG00500	Encodes the carboxytransferase beta subunit of the Acetyl-CoA carboxylase (ACCase) complex in plastids. This complex catalyzes the carboxylation of acetyl-CoA to produce malonyl-CoA, the first committed step in fatty acid synthesis.	P	P	P	P	P	P	P	P
245017_at	ATCG00510	Encodes subunit I of photosystem I.	P	P	P	P	P	P	P	P
245018_at	ATCG00520	Encodes a protein required for photosystem I assembly and stability. In cyanobacteria, loss of function mutation in this gene increases PSII/PSI ratio without any influence on photoautotrophic growth.	P	P	P	P	P	P	P	P
245019_at	ATCG00530	hypothetical protein	P	P	P	P	P	P	P	P
245020_at	ATCG00540	Encodes cytochrome f apoprotein; involved in photosynthetic electron transport chain; encoded by the chloroplast genome and is transcriptionally repressed by a nuclear gene HCF2.	P	P	P	P	P	P	P	P
245021_at	ATCG00550	PSII component	P	P	P	P	P	P	P	P
245022_at	ATCG00560	PSII L protein	P	P	P	P	P	P	P	P
245023_at	ATCG00080	PSII I protein	P	P	P	P	P	P	P	P
245024_at	ATCG00120	Encodes the ATPase alpha subunit, which is a subunit of ATP synthase and part of the CF1 portion which catalyzes the conversion of ADP to ATP using the proton motive force. This complex is located in the thylakoid membrane of the chloroplast.	P	P	P	P	P	P	P	P
245026_at	ATCG00140	ATPase III subunit	P	P	P	P	P	P	P	P
245027_at	AT2G26550	HO2 (HEME OXYGENASE 2); heme oxygenase (decyclizing)	P	P	P	P	P	P	P	U
245028_at	AT2G26570	unknown protein	U	U	U	P	U	P	P	U
245029_at	AT2G26580	YAB5 (YABBY5); transcription factor	P	P	P	P	P	P	P	P
245031_at	AT2G26360	binding	P	P	P	P	P	P	P	U
245038_at	AT2G26560	PLA2A (PHOSPHOLIPASE A 2A); lipase/ nutrient reservoir	P	P	P	P	P	P	P	P
245039_at	AT2G26600	glycosyl hydrolase family 17 protein	P	P	P	P	P	P	P	P
245041_at	AT2G26530	AR781	P	P	P	P	P	P	P	P
245042_at	AT2G26540	HEMD; uroporphyrinogen-III synthase	P	P	P	P	P	P	P	P
245043_at	AT2G26430	RCY1 (ARGININE-RICH CYCLIN 1); cyclin-dependent protein kinase regulator	P	P	P	P	P	P	P	P
245044_at	AT2G26500	cytochrome b6f complex subunit (petM), putative	P	P	P	P	P	P	P	P
245045_at	AT2G26590	adhesion regulating molecule family	P	P	P	P	P	P	P	P
245046_at	AT2G26510	PDE135 (pigment defective embryo 135); transmembrane transporter	P	P	P	P	P	P	P	P
245047_at	ATCG00020	Encodes chlorophyll binding protein D1, a part of the photosystem II reaction center core	P	P	P	P	P	P	P	P
245048_at	ATCG00040	Encodes a maturase located in the trnK intron in the chloroplast genome.	P	P	P	P	P	P	P	P
245049_at	ATCG00050	Homologous to the bacterial ribosomal protein S16	P	P	P	P	P	P	P	P
245050_at	ATCG00070	PSII K protein	P	P	P	P	P	P	P	P
245051_at	AT2G23320	WRKY15; calmodulin binding / transcription factor	P	P	P	P	P	P	P	P
245054_at	AT2G26460	RED family protein	P	P	P	P	P	P	P	P
245055_at	AT2G26470	unknown protein	P	U	U	P	U	U	U	U
245059_at	AT2G39720	RHC2A; protein binding / zinc ion binding	P	P	P	P	P	P	P	P
245060_at	AT2G39770	CYT1 (CYTOKINESIS DEFECTIVE 1); mannose-1-phosphate guanylyltransferase/ nucleotidyltransferase	P	P	P	P	P	P	P	P
245061_at	AT2G39730	RCA (RUBISCO ACTIVASE); ADP binding / ATP binding / enzyme regulator/ ribulose-1,5-bisphosphate carboxylase/oxygenase activator	P	P	P	P	P	P	P	P
245062_at	AT2G39760	BPM3; protein binding	P	P	P	P	P	P	P	P
245063_at	AT2G39795	mitochondrial glycoprotein family protein / MAM33 family protein	P	P	P	P	P	P	P	P
245065_at	AT2G39750	dehydration-responsive family protein	P	P	P	P	P	P	P	P
245066_at	AT2G39840	TOPP4; protein serine/threonine phosphatase	P	P	P	P	P	P	P	P
245074_at	AT2G23200	protein kinase family protein	P	P	P	P	P	P	P	P
245076_at	AT2G23170	GH3.3; indole-3-acetic acid amido synthetase	P	P	P	P	P	U	P	U
245078_at	AT2G23340	AP2 domain-containing transcription factor, putative	P	P	P	P	P	P	P	P
245079_at	AT2G23330	transposable element gene	P	P	P	P	U	P	P	P
245080_at	AT2G23300	leucine-rich repeat transmembrane protein kinase, putative	U	U	P	P	A	U	U	U
245083_at	AT2G23310	ATRER1C1	P	P	P	P	P	P	P	P
245084_at	AT2G23290	AtMYB70 (myb domain protein 70); DNA binding / transcription factor	P	P	P	P	P	P	P	P
245085_at	AT2G23350	PAB4 (POLY(A) BINDING PROTEIN 4); RNA binding / translation initiation factor	P	P	P	P	P	P	P	P
245087_at	AT2G39830	DAR2 (DA1-RELATED PROTEIN 2); zinc ion binding	P	P	U	P	P	P	P	U
245089_at	AT2G45290	transketolase, putative	P	P	U	P	P	P	P	P
245090_at	AT2G40900	nodulin MtN21 family protein	P	P	P	P	P	P	P	P
245092_at	AT2G40950	BZIP17; DNA binding / transcription activator/ transcription factor	P	P	P	P	U	U	U	U
245094_at	AT2G40840	DPE2 (DISPROPORTIONATING ENZYME 2); 4-alpha-glucanotransferase/ heteroglycan binding	P	P	P	P	P	P	U	P
245095_at	AT2G40860	protein kinase family protein / protein phosphatase 2C ( PP2C) family protein	P	P	P	P	U	P	U	A
245096_at	AT2G40880	ATCYSA (CYSTATIN A); cysteine-type endopeptidase inhibitor	P	P	P	P	P	P	P	P
245097_at	AT2G40935	unknown protein	P	P	P	P	P	P	P	P
245099_at	AT2G40830	RHC1A; protein binding / zinc ion binding	P	P	P	P	P	P	P	P
245100_at	AT2G40930	UBP5 (UBIQUITIN-SPECIFIC PROTEASE 5); ubiquitin-specific protease	P	P	P	P	U	P	P	U
245101_at	AT2G40890	CYP98A3 (cytochrome P450, family 98, subfamily A, polypeptide 3); monooxygenase/ p-coumarate 3-hydroxylase	P	P	P	P	P	P	P	P
245104_at	AT2G41600	FUNCTIONS IN: molecular_function unknown; INVOLVED IN: biological_process unknown; LOCATED IN: mitochondrial matrix; EXPRESSED IN: 21 plant structures; EXPRESSED DURING: 13 growth stages; CONTAINS InterPro DOMAIN/s: Mitochondrial glycoprotein (InterPro:IPR003428); Has 20 Blast hits to 20 proteins in 3 species: Archae - 0; Bacteria - 0; Metazoa - 0; Fungi - 0; Plants - 20; Viruses - 0; Other Eukar…	P	P	P	P	P	P	P	P
245106_at	AT2G41650	unknown protein	P	P	P	P	P	P	P	P
245109_at	AT2G41520	DNAJ heat shock N-terminal domain-containing protein	U	U	U	P	A	U	U	A
245114_at	AT2G41630	TFIIB (TRANSCRIPTION FACTOR II B); RNA polymerase II transcription factor/ protein binding / transcription regulator/ translation initiation factor/ zinc ion binding	P	P	P	P	P	P	P	P
245115_at	AT2G41530	SFGH (S-FORMYLGLUTATHIONE HYDROLASE); S-formylglutathione hydrolase/ hydrolase, acting on ester bonds	P	P	P	P	P	P	P	P
245116_at	AT2G41620	nucleoporin interacting component family protein	P	P	P	P	P	P	P	P
245118_at	AT2G41680	NTRC (NADPH-DEPENDENT THIOREDOXIN REDUCTASE C); thioredoxin-disulfide reductase	P	P	P	P	P	P	P	P
245119_at	AT2G41640	transferase, transferring glycosyl groups	P	P	P	P	P	P	P	P
245120_at	AT2G39810	HOS1; ubiquitin-protein ligase	U	P	U	P	U	U	U	U
245121_at	AT2G47610	60S ribosomal protein L7A (RPL7aA)	P	P	P	P	P	P	P	P
245123_at	AT2G47450	CAO (CHAOS); chromatin binding	P	P	P	P	P	P	P	P
245124_at	AT2G47580	U1A (SPLICEOSOMAL PROTEIN U1A); RNA binding / nucleic acid binding / nucleotide binding	P	P	P	P	P	P	P	P
245127_at	AT2G47600	ATMHX (ARABIDOPSIS THALIANA MAGNESIUM/PROTON EXCHANGER); calcium:sodium antiporter/ cation:cation antiporter	P	P	P	P	P	P	P	P
245130_at	AT2G45340	leucine-rich repeat transmembrane protein kinase, putative	P	P	P	P	P	P	P	P
245131_s_at	AT2G45330	[AT2G45330, emb1067 (embryo defective 1067); tRNA 2'-phosphotransferase/ transferase, transferring phosphorus-containing groups];[AT5G23600, tRNA 2'phosphotransferase, putative]	P	P	P	P	P	P	P	P
245132_at	AT2G45320	unknown protein	P	P	P	P	P	P	P	P
245133_at	AT2G45310	GAE4 (UDP-D-GLUCURONATE 4-EPIMERASE 4); binding / catalytic/ coenzyme binding / racemase and epimerase, acting on carbohydrates and derivatives	P	P	U	P	P	P	P	P
245134_s_at	AT4G38280	[AT4G38280, unknown protein];[AT2G45250, unknown protein]	P	P	P	P	P	P	P	P
245136_at	AT2G45210	auxin-responsive protein-related	P	P	P	P	P	P	P	P
245137_at	AT2G45460	forkhead-associated domain-containing protein / FHA domain-containing protein	U	U	U	P	U	A	A	A
245138_at	AT2G45190	AFO (ABNORMAL FLORAL ORGANS); protein binding / transcription factor/ transcription regulator	P	P	P	P	P	P	P	P
245142_at	AT2G45270	glycoprotease M22 family protein	P	P	P	P	P	U	P	P
245143_at	AT2G45450	ZPR1 (LITTLE ZIPPER 1); protein binding	P	P	U	P	P	P	P	P
245144_at	AT2G45240	MAP1A (METHIONINE AMINOPEPTIDASE 1A); aminopeptidase/ metalloexopeptidase	P	P	P	P	P	P	P	P
245145_at	AT2G45440	DHDPS2 (DIHYDRODIPICOLINATE SYNTHASE); catalytic/ dihydrodipicolinate synthase/ lyase	P	P	P	P	P	P	P	P
245146_at	AT2G45200	GOS12 (GOLGI SNARE 12); SNARE binding	P	P	P	P	P	P	P	P
245148_at	AT2G45220	pectinesterase family protein	U	U	P	P	P	P	P	P
245150_at	AT2G47590	PHR2 (photolyase/blue-light receptor 2); DNA photolyase	P	P	P	P	P	P	P	U
245151_at	AT2G47550	pectinesterase family protein	P	P	P	P	P	P	P	P
245152_at	AT2G47490	mitochondrial substrate carrier family protein	P	P	P	P	P	P	P	P
245155_at	AT5G12470	unknown protein	P	P	P	P	P	P	P	P
245156_at	AT5G12480	CPK7 (calmodulin-domain protein kinase 7); ATP binding / calcium ion binding / calmodulin-dependent protein kinase/ kinase/ protein kinase/ protein serine/threonine kinase/ protein tyrosine kinase	P	P	P	P	P	P	P	P
245165_at	AT2G33180	unknown protein	P	P	P	P	P	P	P	P
245166_at	AT2G33170	leucine-rich repeat transmembrane protein kinase, putative	U	P	P	P	P	P	U	U
245167_s_at	AT2G33120	[AT2G33120, SAR1 (SYNAPTOBREVIN-RELATED PROTEIN 1)];[AT2G33110, ATVAMP723 (VESICLE-ASSOCIATED MEMBRANE PROTEIN 723)]	P	P	P	P	P	P	P	P
245169_at	AT2G33220	FUNCTIONS IN: molecular_function unknown; INVOLVED IN: photorespiration; LOCATED IN: mitochondrion, mitochondrial membrane, plastid, respiratory chain complex I; EXPRESSED IN: 25 plant structures; EXPRESSED DURING: 15 growth stages; CONTAINS InterPro DOMAIN/s: GRIM-19 (InterPro:IPR009346); BEST Arabidopsis thaliana protein match is: MEE4 (maternal effect embryo arrest 4) (TAIR:AT1G04630.1); Has 2…	P	P	P	P	P	P	P	P
245175_at	AT2G47470	UNE5 (UNFERTILIZED EMBRYO SAC 5); protein disulfide isomerase	P	P	P	P	P	P	P	P
245176_at	AT2G47440	DNAJ heat shock N-terminal domain-containing protein	P	P	P	P	P	P	P	P
245178_at	AT5G12390	FIS1B (FISSION 1B); binding	P	P	P	P	P	P	P	P
245180_at	AT5G12410	THUMP domain-containing protein	P	P	P	P	P	P	U	P
245181_at	AT5G12420	unknown protein	P	P	P	P	P	P	P	P
245182_at	AT5G12430	DNAJ heat shock N-terminal domain-containing protein	U	P	P	P	P	P	P	P
245187_s_at	AT1G67650	[AT1G67650, 7S RNA binding];[AT1G67680, 7S RNA binding]	P	P	P	P	P	P	P	P
245188_at	AT1G67660	DNA binding / nuclease	P	P	P	P	P	P	P	P
245193_at	AT1G67810	SUFE2 (SULFUR E 2); enzyme activator	P	P	P	P	P	P	P	P
245195_at	AT1G67740	PSBY	P	P	P	P	P	P	P	P
245197_at	AT1G67800	copine-related	P	P	P	P	P	P	P	P
245198_at	AT1G67700	unknown protein	P	P	P	P	P	P	P	P
245200_at	AT1G67850	unknown protein	P	P	P	P	P	P	P	P
245201_at	AT1G67840	CSK (CHLOROPLAST SENSOR KINASE); ATP binding / kinase	P	P	P	P	P	P	P	P
245202_at	AT1G67720	leucine-rich repeat family protein / protein kinase family protein	U	P	U	P	U	U	U	U
245206_at	AT5G12290	DGS1 (DGD1 SUPPRESSOR 1)	P	P	P	P	P	P	P	P
245207_at	AT5G12310	zinc finger (C3HC4-type RING finger) family protein	P	P	P	P	P	P	P	P
245209_at	AT5G12340	unknown protein	P	P	P	P	P	P	P	P
245210_at	AT5G12350	Ran GTPase binding / chromatin binding / zinc ion binding	U	P	U	P	P	P	U	U
245211_at	AT5G12370	SEC10 (EXOCYST COMPLEX COMPONENT SEC10)	P	P	P	P	P	P	P	P
245213_at	AT1G44575	NPQ4 (NONPHOTOCHEMICAL QUENCHING); chlorophyll binding / xanthophyll binding	P	P	P	P	P	P	P	P
245215_at	AT1G67830	ATFXG1 (alpha-fucosidase 1); alpha-L-fucosidase/ carboxylesterase	P	P	P	P	P	U	P	P
245218_s_at	AT1G59218	[AT1G59218, disease resistance protein (CC-NBS-LRR class), putative];[AT1G58848, ATP binding / protein binding]	P	P	P	P	P	P	P	P
245219_at	AT1G58807	[AT1G58807, disease resistance protein (CC-NBS-LRR class), putative / PRM1 homolog, putative];[AT1G59124, disease resistance protein (CC-NBS-LRR class), putative / PRM1 homolog, putative]	P	P	P	P	P	P	P	P
245227_s_at	AT1G08410	GTP-binding family protein	A	A	U	P	A	U	A	U
245228_at	AT3G29810	COBL2 (COBRA-LIKE PROTEIN 2 PRECURSOR)	P	P	P	P	P	P	P	P
245229_at	AT4G25620	hydroxyproline-rich glycoprotein family protein	P	P	P	P	P	P	P	P
245230_at	AT4G25610	zinc finger (C2H2 type) family protein	U	U	U	P	A	U	U	A
245235_at	AT4G25550	protein binding	P	P	P	P	P	P	P	P
245237_at	AT4G25520	SLK1 (SEUSS-LIKE 1); transcription regulator	U	U	P	P	U	P	U	U
245238_at	AT4G25570	ACYB-2; carbon-monoxide oxygenase	P	P	P	P	P	P	P	P
245244_at	AT1G44350	ILL6; IAA-amino acid conjugate hydrolase/ metallopeptidase	P	P	P	P	P	P	P	P
245247_at	AT4G17230	SCL13 (Scarecrow-like 13); transcription factor	P	P	P	P	P	P	P	P
245248_at	AT4G15415	ATB' GAMMA; poly(U) binding / protein phosphatase type 2A regulator	P	P	P	P	P	P	P	P
245249_at	AT4G16760	ACX1 (ACYL-COA OXIDASE 1); acyl-CoA oxidase	P	P	P	P	P	P	P	P
245250_at	AT4G17490	ATERF6 (ETHYLENE RESPONSIVE ELEMENT BINDING FACTOR 6); DNA binding / transcription factor	P	P	P	P	P	P	U	P
245251_at	AT4G17615	CBL1 (CALCINEURIN B-LIKE PROTEIN 1); calcium ion binding	P	P	P	P	P	P	P	P
245252_at	AT4G17500	ATERF-1 (ETHYLENE RESPONSIVE ELEMENT BINDING FACTOR 1); DNA binding / transcription activator/ transcription factor	P	P	P	P	P	P	P	P
245255_at	AT4G14110	COP9 (CONSTITUTIVE PHOTOMORPHOGENIC 9); metalloendopeptidase/ protein binding	P	P	P	P	P	P	P	P
245260_at	AT4G16360	AMP-activated protein kinase	P	P	P	P	P	P	P	P
245261_at	AT4G14385	FUNCTIONS IN: molecular_function unknown; INVOLVED IN: biological_process unknown; LOCATED IN: vacuole; EXPRESSED IN: 24 plant structures; EXPRESSED DURING: 15 growth stages; CONTAINS InterPro DOMAIN/s: Histone H4 acetyltransferase, NuA4 complex, Eaf6 (InterPro:IPR015418); Has 245 Blast hits to 245 proteins in 100 species: Archae - 0; Bacteria - 0; Metazoa - 126; Fungi - 60; Plants - 29; Viruses …	P	P	P	P	P	P	P	P
245262_at	AT4G16563	aspartyl protease family protein	P	P	P	P	P	P	P	P
245263_at	AT4G17740	C-terminal processing protease, putative	P	P	P	P	P	P	P	P
245264_at	AT4G17245	zinc finger (C3HC4-type RING finger) family protein	P	P	P	P	P	P	P	P
245266_at	AT4G17070	peptidyl-prolyl cis-trans isomerase	P	P	P	P	P	P	P	P
245268_at	AT4G16570	PRMT7 (PROTEIN ARGININE METHYLTRANSFERASE 7); methyltransferase	P	U	P	P	A	A	A	A
245269_at	AT4G14500	FUNCTIONS IN: molecular_function unknown; INVOLVED IN: biological_process unknown; LOCATED IN: cellular_component unknown; EXPRESSED IN: 24 plant structures; EXPRESSED DURING: 15 growth stages; CONTAINS InterPro DOMAIN/s: Lipid-binding START (InterPro:IPR002913); BEST Arabidopsis thaliana protein match is: unknown protein (TAIR:AT3G23080.1); Has 257 Blast hits to 256 proteins in 63 species: Archa…	P	P	P	P	P	P	P	P
245270_at	AT4G14960	TUA6; structural constituent of cytoskeleton	P	P	P	P	P	P	P	P
245271_at	AT4G16430	basic helix-loop-helix (bHLH) family protein	P	P	P	P	P	P	P	P
245272_at	AT4G17250	unknown protein	P	P	P	P	U	P	P	P
245274_at	AT4G14360	dehydration-responsive protein-related	P	P	P	P	P	P	P	P
245276_at	AT4G16780	ATHB-2 (ARABIDOPSIS THALIANA HOMEOBOX PROTEIN 2); DNA binding / protein homodimerization/ sequence-specific DNA binding / transcription factor	P	P	P	P	P	P	P	P
245277_at	AT4G15550	IAGLU (INDOLE-3-ACETATE BETA-D-GLUCOSYLTRANSFERASE); UDP-glycosyltransferase/ transferase, transferring glycosyl groups	P	P	P	P	P	P	P	P
245278_at	AT4G17730	SYP23 (SYNTAXIN OF PLANTS 23); SNAP receptor	P	P	P	P	P	P	P	P
245279_at	AT4G17270	Mo25 family protein	P	P	P	P	P	P	P	P
245280_at	AT4G16845	VRN2 (REDUCED VERNALIZATION RESPONSE 2); transcription factor	P	P	P	P	P	P	P	P
245281_at	AT4G15560	CLA1 (CLOROPLASTOS ALTERADOS 1); 1-deoxy-D-xylulose-5-phosphate synthase	P	P	P	P	P	P	P	P
245282_at	AT4G14990	unknown protein	P	P	P	P	P	P	P	P
245284_at	AT4G14210	PDS3 (PHYTOENE DESATURASE 3); phytoene dehydrogenase	P	P	P	P	P	P	P	P
245285_s_at	AT4G14030	[AT4G14030, SBP1 (selenium-binding protein 1); selenium binding];[AT4G14040, SBP2 (SELENIUM-BINDING PROTEIN 2); selenium binding]	P	P	P	P	P	P	P	P
245286_at	AT4G14880	OASA1 (O-ACETYLSERINE (THIOL) LYASE (OAS-TL) ISOFORM A1); cysteine synthase	P	P	P	P	P	P	P	P
245287_at	AT4G14910	imidazoleglycerol-phosphate dehydratase, putative	P	P	P	P	P	P	P	P
245288_at	AT4G16420	ADA2B (HOMOLOG OF YEAST ADA2 2B); DNA binding / transcription coactivator/ transcription factor	P	P	P	P	P	P	P	P
245289_at	AT4G15470	EXPRESSED IN: 24 plant structures; EXPRESSED DURING: 15 growth stages; CONTAINS InterPro DOMAIN/s: Uncharacterised protein family UPF0005 (InterPro:IPR006214); BEST Arabidopsis thaliana protein match is: glutamate binding (TAIR:AT1G03070.1); Has 4000 Blast hits to 3999 proteins in 955 species: Archae - 0; Bacteria - 1775; Metazoa - 750; Fungi - 92; Plants - 143; Viruses - 77; Other Eukaryotes - 1…	P	P	P	P	P	P	P	P
245290_at	AT4G16490	binding	P	P	P	P	P	P	P	P
245291_at	AT4G16155	dihydrolipoyl dehydrogenase	P	P	P	P	P	P	U	U
245292_at	AT4G15093	catalytic LigB subunit of aromatic ring-opening dioxygenase family	P	P	P	P	P	P	P	P
245293_at	AT4G16660	heat shock protein 70, putative / HSP70, putative	P	P	P	P	P	P	P	P
245294_at	AT4G14340	CKI1 (CASEIN KINASE I); kinase/ protein serine/threonine kinase	P	P	P	P	P	P	P	P
245295_at	AT4G16100	unknown protein	P	P	P	P	P	P	P	P
245296_at	AT4G16370	ATOPT3 (OLIGOPEPTIDE TRANSPORTER); oligopeptide transporter	P	P	P	P	P	P	P	P
245297_at	AT4G16510	YbaK/prolyl-tRNA synthetase-related	P	P	P	P	P	P	P	P
245298_at	AT4G15010	mitochondrial substrate carrier family protein	P	P	P	P	P	P	P	P
245299_at	AT4G17530	ATRAB1C; GTP binding	P	P	P	P	P	P	P	P
245301_at	AT4G17190	FPS2 (FARNESYL DIPHOSPHATE SYNTHASE 2); dimethylallyltranstransferase/ geranyltranstransferase	P	P	P	P	P	P	P	P
245302_at	AT4G17695	KAN3 (KANADI 3); DNA binding / transcription factor	U	P	P	P	P	P	P	P
245303_at	AT4G17010	unknown protein	P	P	P	P	P	P	P	P
245307_at	AT4G16770	iron ion binding / oxidoreductase/ oxidoreductase, acting on paired donors, with incorporation or reduction of molecular oxygen, 2-oxoglutarate as one donor, and incorporation of one atom each of oxygen into both donors	P	P	P	P	P	P	P	P
245308_at	AT4G17486	unknown protein	P	P	P	P	P	P	P	P
245310_at	AT4G13950	RALFL31 (ralf-like 31); signal transducer	P	P	P	P	P	P	P	P
245311_at	AT4G14320	60S ribosomal protein L36a/L44 (RPL36aB)	P	P	P	P	P	P	P	P
245312_at	AT4G14600	FUNCTIONS IN: molecular_function unknown; INVOLVED IN: biological_process unknown; LOCATED IN: plasma membrane; EXPRESSED IN: 23 plant structures; EXPRESSED DURING: 13 growth stages; CONTAINS InterPro DOMAIN/s: Target SNARE coiled-coil region (InterPro:IPR000727); BEST Arabidopsis thaliana protein match is: unknown protein (TAIR:AT1G29060.1); Has 95 Blast hits to 95 proteins in 38 species: Archae…	P	P	P	P	P	P	P	P
245313_at	AT4G15420	PRLI-interacting factor K	P	P	P	P	P	P	P	P
245315_at	AT4G14800	PBD2 (20S PROTEASOME BETA SUBUNIT 2); peptidase/ threonine-type endopeptidase	P	P	P	P	P	P	P	P
245316_at	AT4G14000	unknown protein	P	P	P	P	P	P	P	P
245318_at	AT4G16980	arabinogalactan-protein family	P	P	P	P	P	P	P	P
245320_at	AT4G16444	unknown protein	P	P	P	P	P	P	P	P
245321_at	AT4G15545	unknown protein	P	P	P	P	P	P	P	P
245323_at	AT4G16500	cysteine protease inhibitor family protein / cystatin family protein	P	P	P	P	P	P	P	P
245324_at	AT4G17260	L-lactate dehydrogenase, putative	P	P	P	P	P	P	P	P
245325_at	AT4G14130	XTR7 (XYLOGLUCAN ENDOTRANSGLYCOSYLASE 7); hydrolase, acting on glycosyl bonds / hydrolase, hydrolyzing O-glycosyl compounds / xyloglucan:xyloglucosyl transferase	P	P	P	P	P	P	P	P
245326_at	AT4G14100	transferase, transferring glycosyl groups	P	U	P	P	U	U	A	U
245327_at	AT4G16850	unknown protein	P	P	P	P	P	P	P	P
245329_at	AT4G14365	zinc finger (C3HC4-type RING finger) family protein / ankyrin repeat family protein	P	P	P	P	P	P	P	P
245330_at	AT4G14930	acid phosphatase survival protein SurE, putative	P	P	P	P	P	P	P	P
245331_at	AT4G14410	basic helix-loop-helix (bHLH) family protein	P	P	P	P	P	P	P	P
245333_at	AT4G14615	unknown protein	P	P	P	P	P	P	P	P
245334_at	AT4G15800	RALFL33 (ralf-like 33); signal transducer	P	P	P	P	P	P	P	P
245336_at	AT4G16515	unknown protein	P	P	P	P	U	U	U	U
245337_at	AT4G16566	histidine triad family protein / HIT family protein	P	P	P	P	P	P	P	P
245339_at	AT4G16120	COBL7 (COBRA-LIKE 7)	P	P	P	P	U	P	P	P
245340_at	AT4G14420	lesion inducing protein-related	P	P	P	P	P	P	P	P
245342_at	AT4G16720	60S ribosomal protein L15 (RPL15A)	P	P	P	P	P	P	P	P
245344_at	AT4G15475	F-box family protein (FBL4)	P	P	P	P	P	P	P	P
245346_at	AT4G17090	CT-BMY (CHLOROPLAST BETA-AMYLASE); beta-amylase	P	P	P	P	P	P	P	P
245350_at	AT4G16830	nuclear RNA-binding protein (RGGA)	P	P	P	P	P	P	P	P
245351_at	AT4G17640	CKB2; protein kinase CK2 regulator	P	P	P	P	P	P	P	P
245353_at	AT4G16000	unknown protein	P	P	P	P	P	P	P	P
245354_at	AT4G17600	LIL3:1; transcription factor	P	P	P	P	P	P	P	P
245355_at	AT4G17390	60S ribosomal protein L15 (RPL15B)	P	P	P	P	P	P	P	P
245356_at	AT4G13940	MEE58 (MATERNAL EFFECT EMBRYO ARREST 58); adenosylhomocysteinase/ copper ion binding	P	P	P	P	P	P	P	P
245357_at	AT4G17560	ribosomal protein L19 family protein	P	P	P	P	P	P	P	P
245358_at	AT4G15900	PRL1 (PLEIOTROPIC REGULATORY LOCUS 1); basal transcription repressor/ nucleotide binding / protein binding	P	P	P	P	P	P	P	P
245360_at	AT4G16330	oxidoreductase/ oxidoreductase, acting on paired donors, with incorporation or reduction of molecular oxygen, 2-oxoglutarate as one donor, and incorporation of one atom each of oxygen into both donors	P	P	P	P	P	P	P	P
245364_at	AT4G15790	unknown protein	P	P	P	P	P	P	P	P
245365_at	AT4G17720	RNA recognition motif (RRM)-containing protein	P	P	P	P	P	P	P	P
245366_at	AT4G14965	AtMAPR4 (Arabidopsis thaliana membrane-associated progesterone binding protein 4); heme binding	P	P	P	P	P	P	P	P
245367_at	AT4G16265	NRPB9B; DNA binding / DNA-directed RNA polymerase/ nucleic acid binding / transcription regulator/ zinc ion binding	P	P	P	P	P	U	U	U
245368_at	AT4G15510	photosystem II reaction center PsbP family protein	P	P	P	P	P	P	P	P
245370_at	AT4G16840	unknown protein	P	P	P	P	P	P	P	P
245372_at	AT4G15000	60S ribosomal protein L27 (RPL27C)	P	P	P	P	P	P	P	P
245373_s_at	AT4G14716	[AT4G14716, ATARD1 (ACIREDUCTONE DIOXYGENASE 1); acireductone dioxygenase [iron(II)-requiring]/ metal ion binding];[AT4G14710, acireductone dioxygenase [iron(II)-requiring]/ metal ion binding]	P	P	P	P	P	P	P	P
245374_at	AT4G17620	glycine-rich protein	P	P	P	P	P	P	P	P
245379_at	AT4G17750	HSF1 (HEAT SHOCK FACTOR 1); DNA binding / protein binding / transcription factor	A	U	U	P	A	A	U	U
245383_at	AT4G17810	nucleic acid binding / transcription factor/ zinc ion binding	P	P	P	P	P	P	P	P
245384_at	AT4G16790	hydroxyproline-rich glycoprotein family protein	P	P	P	P	P	P	P	P
245388_at	AT4G16410	unknown protein	P	P	P	P	P	P	P	P
245391_at	AT4G16520	ATG8F (autophagy 8f); microtubule binding	P	P	P	P	P	P	P	P
245394_at	AT4G16450	unknown protein	P	P	P	P	P	P	P	P
245395_at	AT4G17420	FUNCTIONS IN: molecular_function unknown; INVOLVED IN: biological_process unknown; LOCATED IN: cellular_component unknown; EXPRESSED IN: 23 plant structures; EXPRESSED DURING: 13 growth stages; CONTAINS InterPro DOMAIN/s: Protein of unknown function DUF124 (InterPro:IPR002838), Tryptophan RNA-binding attenuator protein-like (InterPro:IPR016031); BEST Arabidopsis thaliana protein match is: unknown…	P	P	P	P	P	P	P	P
245396_at	AT4G14870	P-P-bond-hydrolysis-driven protein transmembrane transporter	P	P	P	P	P	P	P	P
245398_at	AT4G14900	hydroxyproline-rich glycoprotein family protein	P	P	P	P	P	P	P	P
245399_at	AT4G17340	TIP2;2 (TONOPLAST INTRINSIC PROTEIN 2;2); water channel	P	P	P	P	P	P	P	P
245400_at	AT4G17040	ATP-dependent Clp protease proteolytic subunit, putative	P	P	P	P	P	P	P	P
245404_at	AT4G17610	tRNA/rRNA methyltransferase (SpoU) family protein	U	A	U	P	U	U	A	U
245405_at	AT4G17150	unknown protein	P	P	P	P	P	P	P	U
245407_at	AT4G17170	RABB1C (ARABIDOPSIS RAB GTPASE HOMOLOG B1C); GTP binding / GTPase	P	P	P	P	P	P	P	P
245408_at	AT4G17180	glycosyl hydrolase family 17 protein	P	P	P	P	P	P	P	P
245411_at	AT4G17240	unknown protein	P	U	P	P	U	P	U	P
245413_at	AT4G17300	NS1; asparagine-tRNA ligase	P	P	P	P	P	P	P	P
245414_at	AT4G17310	unknown protein	P	P	P	P	P	P	P	P
245415_at	AT4G17330	ATG2484-1; RNA binding	P	P	P	P	P	P	P	P
245416_at	AT4G17350	phosphoinositide binding	P	P	P	P	P	P	P	P
245418_at	AT4G17370	oxidoreductase family protein	P	P	P	P	P	P	P	P
245421_at	AT4G17430	unknown protein	P	P	P	P	P	P	P	P
245422_at	AT4G17470	palmitoyl protein thioesterase family protein	P	P	U	P	P	P	P	U
245425_at	AT4G17510	UCH3 (UBIQUITIN C-TERMINAL HYDROLASE 3); ubiquitin thiolesterase	P	P	P	P	P	P	P	P
245426_at	AT4G17540	unknown protein	P	P	P	P	P	P	P	P
245428_at	AT4G17570	zinc finger (GATA type) family protein	P	P	P	P	P	P	P	P
245430_at	AT4G17060	unknown protein	P	P	P	P	P	P	P	U
245432_at	AT4G17100	no_match	P	P	P	P	P	P	P	P
245433_at	AT4G17140	FUNCTIONS IN: molecular_function unknown; INVOLVED IN: biological_process unknown; LOCATED IN: vacuole; EXPRESSED IN: 24 plant structures; EXPRESSED DURING: 13 growth stages; CONTAINS InterPro DOMAIN/s: Pleckstrin homology (InterPro:IPR001849); BEST Arabidopsis thaliana protein match is: phosphoinositide binding (TAIR:AT1G48090.2); Has 1924 Blast hits to 1182 proteins in 161 species: Archae - 0; …	P	P	P	P	P	P	P	P
245434_at	AT4G17140	FUNCTIONS IN: molecular_function unknown; INVOLVED IN: biological_process unknown; LOCATED IN: vacuole; EXPRESSED IN: 24 plant structures; EXPRESSED DURING: 13 growth stages; CONTAINS InterPro DOMAIN/s: Pleckstrin homology (InterPro:IPR001849); BEST Arabidopsis thaliana protein match is: phosphoinositide binding (TAIR:AT1G48090.2); Has 1924 Blast hits to 1182 proteins in 161 species: Archae - 0; …	U	P	U	P	U	P	U	U
245437_at	245437_at	no_match	A	U	U	P	A	A	A	A
245438_at	AT4G16650	unknown protein	P	P	P	P	U	P	U	P
245442_at	AT4G16710	glycosyltransferase family protein 28	P	P	P	P	P	P	P	P
245446_at	AT4G16800	enoyl-CoA hydratase, putative	P	P	P	P	P	P	P	P
245449_at	AT4G16870	transposable element gene	U	A	U	P	A	A	U	A
245451_at	AT4G16890	SNC1 (SUPPRESSOR OF NPR1-1, CONSTITUTIVE 1); nucleotide binding	P	P	P	P	P	P	P	U
245453_at	AT4G16900	ATP binding / protein binding / transmembrane receptor	U	U	U	P	A	A	U	A
245457_s_at	AT4G16940	[AT4G16940, ATP binding / nucleoside-triphosphatase/ nucleotide binding / protein binding / transmembrane receptor];[AT4G16960, disease resistance protein (TIR-NBS-LRR class), putative]	U	P	U	P	A	A	U	U
245462_at	AT4G17020	transcription factor-related	P	U	P	P	U	U	U	A
245474_at	AT4G16060	unknown protein	P	P	P	P	P	P	P	P
245477_at	AT4G16110	ARR2 (ARABIDOPSIS RESPONSE REGULATOR 2); transcription factor/ two-component response regulator	P	P	P	P	P	P	P	P
245478_at	AT4G16130	ARA1 (ARABINOSE KINASE); ATP binding / L-arabinokinase/ galactokinase	P	P	P	P	P	P	P	P
245479_at	AT4G16140	proline-rich family protein	P	P	P	P	P	P	P	P
245481_at	AT4G16170	unknown protein	P	P	P	P	P	P	P	P
245483_at	AT4G16190	cysteine proteinase, putative	P	P	P	P	P	P	P	P
245487_at	AT4G16250	PHYD (PHYTOCHROME DEFECTIVE D); G-protein coupled photoreceptor/ red or far-red light photoreceptor/ signal transducer	P	P	P	P	P	P	P	U
245489_at	AT4G16280	FCA; RNA binding	P	P	U	P	U	U	U	A
245492_at	AT4G16340	SPK1 (SPIKE1); GTP binding / GTPase binding / guanyl-nucleotide exchange factor	U	U	U	P	U	U	A	A
245493_at	245493_at	no_match	P	U	U	P	U	P	U	P
245494_at	AT4G16390	LOCATED IN: chloroplast; EXPRESSED IN: 22 plant structures; EXPRESSED DURING: 13 growth stages; CONTAINS InterPro DOMAIN/s: Pentatricopeptide repeat (InterPro:IPR002885), Smr protein/MutS2 C-terminal (InterPro:IPR002625); BEST Arabidopsis thaliana protein match is: pentatricopeptide (PPR) repeat-containing protein (TAIR:AT5G46580.1); Has 19821 Blast hits to 5782 proteins in 183 species: Archae - …	P	P	P	P	P	P	P	P
245496_at	AT4G16440	ferredoxin hydrogenase	P	P	P	P	P	P	P	P
245498_at	AT4G16470	INVOLVED IN: biological_process unknown; LOCATED IN: cellular_component unknown; EXPRESSED IN: 14 plant structures; EXPRESSED DURING: 4 anthesis, C globular stage, petal differentiation and expansion stage, D bilateral stage, E expanded cotyledon stage; CONTAINS InterPro DOMAIN/s: Pentatricopeptide repeat (InterPro:IPR002885); BEST Arabidopsis thaliana protein match is: CRR22 (CHLORORESPIRATORY R…	U	P	U	P	U	U	U	U
245499_at	AT4G16480	INT4 (INOSITOL TRANSPORTER 4); carbohydrate transmembrane transporter/ myo-inositol:hydrogen symporter/ sugar:hydrogen symporter	P	P	P	P	U	U	U	A
245504_at	AT4G15660	glutaredoxin family protein	P	P	P	P	P	P	P	P
245505_at	AT4G15690	glutaredoxin family protein	P	P	P	P	P	P	P	P
245506_at	AT4G15700	glutaredoxin family protein	P	P	P	P	P	P	P	P
245512_at	AT4G15770	RNA binding / protein binding	P	P	P	P	P	P	P	P
245513_at	AT4G15780	ATVAMP724	P	P	P	P	P	P	P	P
245516_at	AT4G15820	FUNCTIONS IN: molecular_function unknown; INVOLVED IN: biological_process unknown; LOCATED IN: cellular_component unknown; EXPRESSED IN: 19 plant structures; EXPRESSED DURING: 13 growth stages; BEST Arabidopsis thaliana protein match is: emb1703 (embryo defective 1703) (TAIR:AT3G61780.1); Has 482 Blast hits to 408 proteins in 85 species: Archae - 0; Bacteria - 7; Metazoa - 192; Fungi - 38; Plants…	A	U	U	P	A	A	A	A
245517_at	AT4G15840	protein binding	P	P	P	P	P	P	P	P
245521_at	AT4G15880	ESD4 (EARLY IN SHORT DAYS 4); SUMO-specific protease/ cysteine-type peptidase	P	P	P	P	P	P	P	P
245524_at	AT4G15920	INVOLVED IN: biological_process unknown; LOCATED IN: endomembrane system, integral to membrane, membrane; EXPRESSED IN: 23 plant structures; EXPRESSED DURING: 13 growth stages; CONTAINS InterPro DOMAIN/s: MtN3 and saliva related transmembrane protein, conserved region (InterPro:IPR018169), RAG1-activating protein 1 homologue (InterPro:IPR018179), MtN3 and saliva related transmembrane protein (Int…	P	P	P	P	P	P	P	P
245525_at	AT4G15930	microtubule motor	P	P	P	P	P	P	P	P
245526_at	AT4G15950	NRPD4	P	U	U	P	P	U	P	P
245528_at	AT4G15530	PPDK (pyruvate orthophosphate dikinase); kinase/ pyruvate, phosphate dikinase	P	P	P	P	P	P	P	P
245529_at	AT4G15570	MAA3 (MAGATAMA 3)	P	P	P	P	P	P	P	P
245532_at	AT4G15110	CYP97B3; electron carrier/ heme binding / iron ion binding / monooxygenase/ oxygen binding	P	P	P	P	P	P	P	P
245533_at	AT4G15130	catalytic/ choline-phosphate cytidylyltransferase/ nucleotidyltransferase	U	P	P	P	P	P	P	P
245536_at	245536_at	no_match	U	U	P	P	U	P	P	A
245541_at	245541_at	no_match	U	U	P	P	P	P	P	U
245543_at	AT4G15260	UDP-glucoronosyl/UDP-glucosyl transferase family protein	P	P	P	P	P	P	P	P
245557_at	AT4G15410	PUX5 (Arabidopsis thaliana serine/threonine protein phosphatase 2A 55 kDa regulatory subunit B prime gamma); protein binding	P	P	P	P	P	P	P	P
245558_at	AT4G15430	FUNCTIONS IN: molecular_function unknown; INVOLVED IN: biological_process unknown; LOCATED IN: endomembrane system, membrane; EXPRESSED IN: 20 plant structures; EXPRESSED DURING: 13 growth stages; CONTAINS InterPro DOMAIN/s: Protein of unknown function DUF221 (InterPro:IPR003864); BEST Arabidopsis thaliana protein match is: early-responsive to dehydration protein-related / ERD protein-related (TA…	P	U	P	P	A	A	U	A
245562_at	AT4G15520	tRNA/rRNA methyltransferase (SpoU) family protein	P	P	P	P	P	P	P	P
245563_at	AT4G14580	CIPK4 (CBL-interacting protein kinase 4); ATP binding / kinase/ protein kinase/ protein serine/threonine kinase	P	P	P	P	P	P	P	P
245566_at	AT4G14610	pseudogene, disease resistance protein (CC-NBS-LRR class), putative, domain signature CC-NBS-LRR exists, suggestive of a disease resistance protein.; blastp match of 45% identity and 2.2e-162 P-value to GP|24461866|gb|AAN62353.1|AF506028_20|AF506028 NBS-LRR type disease resistance protein {Poncirus trifoliata}	P	P	P	P	P	P	P	P
245569_at	AT4G14660	NRPE7; DNA-directed RNA polymerase	U	U	U	P	U	U	U	U
245572_at	AT4G14720	PPD2; dioxygenase/ metal ion binding	P	P	P	P	P	P	U	P
245575_at	AT4G14760	LOCATED IN: nucleus; EXPRESSED IN: 22 plant structures; EXPRESSED DURING: 13 growth stages; CONTAINS InterPro DOMAIN/s: Prefoldin (InterPro:IPR009053), KIP1-like (InterPro:IPR011684); BEST Arabidopsis thaliana protein match is: kinase interacting family protein (TAIR:AT3G22790.1); Has 167525 Blast hits to 63593 proteins in 2151 species: Archae - 1921; Bacteria - 21978; Metazoa - 82150; Fungi - 11…	U	U	P	P	U	U	U	U
245578_at	AT4G14790	ATSUV3; ATP-dependent RNA helicase	P	P	P	P	P	P	P	P
245583_at	AT4G14920	DNA binding / protein binding / zinc ion binding	P	P	P	P	P	P	P	P
245587_at	AT4G15020	DNA binding / protein dimerization	U	P	P	P	P	P	P	U
245588_at	AT4G15030	unknown protein	P	U	P	P	P	P	U	U
245592_at	AT4G14540	NF-YB3 (NUCLEAR FACTOR Y, SUBUNIT B3); transcription factor	P	P	P	P	P	P	P	P
245594_at	AT4G14570	acylaminoacyl-peptidase-related	P	P	P	P	U	P	U	A
245597_at	AT4G14190	FUNCTIONS IN: molecular_function unknown; INVOLVED IN: biological_process unknown; LOCATED IN: chloroplast; EXPRESSED IN: 21 plant structures; EXPRESSED DURING: 13 growth stages; CONTAINS InterPro DOMAIN/s: Pentatricopeptide repeat (InterPro:IPR002885); BEST Arabidopsis thaliana protein match is: pentatricopeptide (PPR) repeat-containing protein (TAIR:AT3G42630.1); Has 7409 Blast hits to 2639 pro…	P	P	P	P	P	P	P	P
245599_at	AT4G14220	RHF1A (RING-H2 GROUP F1A); protein binding / ubiquitin-protein ligase/ zinc ion binding	P	P	P	P	P	P	P	P
245600_at	AT4G14230	CBS domain-containing protein-related	P	P	P	P	P	P	P	P
245601_at	AT4G14240	FUNCTIONS IN: molecular_function unknown; INVOLVED IN: biological_process unknown; LOCATED IN: cellular_component unknown; EXPRESSED IN: 23 plant structures; EXPRESSED DURING: 13 growth stages; CONTAINS InterPro DOMAIN/s: Protein of unknown function DUF21 (InterPro:IPR002550), Cystathionine beta-synthase, core (InterPro:IPR000644); BEST Arabidopsis thaliana protein match is: CBS domain-containing…	P	P	P	P	P	P	P	P
245602_at	AT4G14270	Protein containing PAM2 motif which mediates interaction with the PABC domain of polyadenyl binding proteins.	P	P	P	P	P	P	P	P
245605_at	AT4G14300	heterogeneous nuclear ribonucleoprotein, putative / hnRNP, putative	P	P	P	P	P	P	P	P
245608_at	AT4G14350	protein kinase family protein	P	P	P	P	P	P	P	P
245612_at	AT4G14440	HCD1 (3-HYDROXYACYL-COA DEHYDRATASE 1); carnitine racemase/ catalytic/ dodecenoyl-CoA delta-isomerase	P	P	P	P	P	P	P	P
245613_at	245613_at	no_match	P	P	P	P	U	P	U	P
245616_at	AT4G14480	protein kinase family protein	U	P	P	P	A	A	U	A
245618_at	AT4G14510	RNA binding	P	P	P	P	U	U	U	A
245621_at	AT4G14070	AAE15 (acyl-activating enzyme 15); long-chain-fatty-acid-[acyl-carrier-protein] ligase	P	P	P	P	P	P	P	P
245625_at	AT4G14160	transport protein, putative	P	P	P	P	P	P	P	P
245626_at	AT1G56700	pyrrolidone-carboxylate peptidase family protein	P	P	P	P	P	P	P	P
245631_at	AT1G25350	OVA9 (ovule abortion 9); glutamine-tRNA ligase	P	P	P	P	P	P	P	P
245632_at	AT1G25290	ATRBL10 (ARABIDOPSIS RHOMBOID-LIKE PROTEIN 10)	P	P	P	P	P	P	P	P
245633_at	AT1G25280	AtTLP10 (TUBBY LIKE PROTEIN 10); phosphoric diester hydrolase/ transcription factor	P	P	P	P	P	P	P	P
245637_at	AT1G25230	purple acid phosphatase family protein	P	P	P	P	P	P	P	P
245638_s_at	AT1G24822	[AT1G24822, unknown protein];[AT1G25097, unknown protein];[AT1G24996, unknown protein]	P	P	P	P	P	P	P	P
245639_at	AT1G25260	acidic ribosomal protein P0-related	P	P	P	P	P	P	P	P
245641_at	AT1G25370	unknown protein	P	P	P	P	P	P	P	P
245642_at	AT1G25275	unknown protein	P	P	P	P	P	P	P	P
245645_at	AT1G24764	ATMAP70-2 (microtubule-associated proteins 70-2); microtubule binding	U	U	U	P	A	U	A	A
245649_at	AT1G24706	unknown protein	U	U	U	P	A	U	U	A
245651_s_at	AT1G24881	[AT1G24881, CONTAINS InterPro DOMAIN/s: Cyclin-like F-box (InterPro:IPR001810), F-box associated (InterPro:IPR006527), F-box associated type 1 (InterPro:IPR017451); BEST Arabidopsis thaliana protein match is: unknown protein (TAIR:AT1G25211.1); Has 745 Blast hits to 722 proteins in 30 species: Archae - 0; Bacteria - 0; Metazoa - 0; Fungi - 0; Plants - 743; Viruses - 0; Other Eukaryotes - 2 (sourc…	P	P	P	P	P	P	P	P
245659_at	AT1G28260	INVOLVED IN: biological_process unknown; LOCATED IN: cellular_component unknown; EXPRESSED IN: 21 plant structures; EXPRESSED DURING: 13 growth stages; BEST Arabidopsis thaliana protein match is: SMG7 (TAIR:AT5G19400.1); Has 341 Blast hits to 340 proteins in 87 species: Archae - 0; Bacteria - 0; Metazoa - 225; Fungi - 71; Plants - 35; Viruses - 0; Other Eukaryotes - 10 (source: NCBI BLink).	P	P	P	P	P	P	P	P
245660_at	AT1G28240	unknown protein	P	P	P	P	P	P	P	P
245662_at	AT1G28190	unknown protein	P	P	P	P	P	P	P	P
245665_at	AT1G28250	unknown protein	P	P	P	P	P	P	P	P
245666_at	AT1G28280	VQ motif-containing protein	P	P	P	P	P	P	P	P
245668_at	AT1G28330	DYL1 (DORMANCY-ASSOCIATED PROTEIN-LIKE 1)	P	P	P	P	P	P	P	P
245670_at	AT1G28210	ATJ1; heat shock protein binding / unfolded protein binding	U	P	P	P	U	U	P	U
245678_at	AT1G56610	syntaxin-related family protein	P	P	P	P	P	P	P	P
245679_at	AT1G56590	clathrin adaptor complexes medium subunit family protein	P	P	P	P	P	P	P	P
245681_at	AT1G56560	beta-fructofuranosidase, putative / invertase, putative / saccharase, putative / beta-fructosidase, putative	P	P	P	P	P	P	P	P
245682_at	AT5G08750	zinc finger (C3HC4-type RING finger) family protein	P	P	P	P	P	P	P	P
245683_at	AT5G22030	UBP8 (UBIQUITIN-SPECIFIC PROTEASE 8); ubiquitin thiolesterase/ ubiquitin-specific protease	P	P	P	P	P	P	P	P
245684_at	AT5G22000	RHF2A (RING-H2 GROUP F2A); protein binding / zinc ion binding	P	P	P	P	P	P	P	P
245685_at	AT5G22220	E2F1; DNA binding / protein binding / transcription factor	P	P	P	P	P	P	P	U
245686_at	AT5G22060	ATJ2; protein binding	P	P	P	P	P	P	P	P
245687_at	AT1G28320	DEG15; endopeptidase	P	P	P	P	P	P	P	P
245691_at	AT5G04240	ELF6 (EARLY FLOWERING 6); transcription factor	U	P	P	P	P	P	P	P
245692_at	AT5G04150	BHLH101; DNA binding / transcription factor	P	U	U	P	U	U	U	U
245693_at	AT5G04260	WCRKC2 (WCRKC THIOREDOXIN 2)	P	P	P	P	P	P	P	P
245694_at	AT5G04170	calcium-binding EF hand family protein	P	P	P	P	P	P	P	P
245695_at	AT5G04270	zinc ion binding	P	P	P	P	P	P	P	P
245698_at	AT5G04160	phosphate translocator-related	P	P	P	P	P	P	P	P
245701_at	AT5G04140	GLU1 (GLUTAMATE SYNTHASE 1); glutamate synthase (ferredoxin)	P	P	P	P	P	P	P	P
245702_at	AT5G04220	SYTC	P	P	P	P	P	P	P	P
245710_at	AT5G04330	cytochrome P450, putative / ferulate-5-hydroxylase, putative	P	P	P	P	P	P	P	P
245712_at	AT5G04360	ATLDA (LIMIT DEXTRINASE); alpha-amylase/ limit dextrinase/ pullulanase	P	P	P	P	P	P	P	P
245715_s_at	AT5G08670	[AT5G08670, ATP binding / hydrogen ion transporting ATP synthase, rotational mechanism];[AT5G08690, ATP synthase beta chain 2, mitochondrial]	P	P	P	P	P	P	P	P
245716_at	AT5G08740	NDC1 (NAD(P)H dehydrogenase C1); NADH dehydrogenase	P	P	P	P	P	P	P	P
245718_at	AT5G04110	DNA topoisomerase II family protein	U	P	P	P	P	P	U	U
245721_s_at	AT1G73460	[AT1G73460, protein kinase family protein];[AT1G73450, protein kinase, putative]	P	P	P	P	P	P	P	P
245722_at	AT1G73430	sec34-like family protein	P	U	P	P	U	U	U	U
245727_at	AT1G73350	unknown protein	P	P	P	P	P	P	U	P
245729_at	AT1G73490	RNA recognition motif (RRM)-containing protein	P	P	P	P	P	P	P	P
245730_at	AT1G73470	unknown protein	P	P	P	P	P	P	P	P
245732_at	AT1G73440	calmodulin-related	P	P	P	P	P	P	P	P
245733_at	AT1G73380	unknown protein	P	P	P	P	P	P	P	P
245740_at	AT1G44100	AAP5; amino acid transmembrane transporter/ basic amino acid transmembrane transporter	P	P	P	P	P	P	P	P
245744_at	AT1G51110	plastid-lipid associated protein PAP / fibrillin family protein	P	P	P	P	P	P	P	P
245745_at	AT1G51110	plastid-lipid associated protein PAP / fibrillin family protein	P	P	P	P	P	P	P	P
245746_at	AT1G51070	basic helix-loop-helix (bHLH) family protein	P	P	P	P	P	P	P	P
245747_at	AT1G51100	unknown protein	P	P	P	P	P	P	P	P
245750_at	AT1G51060	HTA10; DNA binding	P	P	P	P	P	P	P	P
245751_s_at	AT1G25682	[AT1G25682, cell cycle control protein-related];[AT1G25988, FUNCTIONS IN: molecular_function unknown; INVOLVED IN: biological_process unknown; LOCATED IN: cellular_component unknown; EXPRESSED IN: male gametophyte, pollen tube; EXPRESSED DURING: L mature pollen stage, M germinated pollen stage; CONTAINS InterPro DOMAIN/s: Protein of unknown function DUF572 (InterPro:IPR007590); BEST Arabidopsis t…	P	P	P	P	P	P	P	P
245755_at	AT1G35210	unknown protein	P	P	P	P	P	P	P	P
245756_at	AT1G35190	oxidoreductase, 2OG-Fe(II) oxygenase family protein	P	P	P	P	P	P	P	P
245757_at	AT1G35140	PHI-1 (PHOSPHATE-INDUCED 1)	P	P	P	P	P	P	P	P
245759_at	AT1G66900	INVOLVED IN: biological_process unknown; LOCATED IN: cellular_component unknown; EXPRESSED IN: 24 plant structures; EXPRESSED DURING: 14 growth stages; BEST Arabidopsis thaliana protein match is: hydrolase (TAIR:AT5G38220.3); Has 2819 Blast hits to 2817 proteins in 490 species: Archae - 0; Bacteria - 727; Metazoa - 524; Fungi - 119; Plants - 148; Viruses - 6; Other Eukaryotes - 1295 (source: NCBI…	P	P	P	P	P	P	P	P
245760_s_at	AT1G66920	[AT1G66920, serine/threonine protein kinase, putative];[AT1G66910, protein kinase, putative]	P	P	P	P	P	P	P	P
245761_at	AT1G66890	FUNCTIONS IN: molecular_function unknown; INVOLVED IN: biological_process unknown; LOCATED IN: chloroplast; EXPRESSED IN: 22 plant structures; EXPRESSED DURING: 13 growth stages; BEST Arabidopsis thaliana protein match is: 50S ribosomal protein-related (TAIR:AT5G16200.1); Has 14 Blast hits to 14 proteins in 3 species: Archae - 0; Bacteria - 0; Metazoa - 0; Fungi - 0; Plants - 14; Viruses - 0; Oth…	P	P	P	P	P	P	P	P
245763_at	AT1G27850	unknown protein	P	P	P	P	P	P	P	U
245764_s_at	AT1G19750	[AT1G19750, transducin family protein / WD-40 repeat family protein];[AT1G27840, transducin family protein / WD-40 repeat family protein]	P	P	P	P	P	P	P	U
245765_at	AT1G33600	leucine-rich repeat family protein	P	P	P	P	P	P	P	P
245768_at	AT1G33590	disease resistance protein-related / LRR protein-related	P	P	P	P	P	P	P	P
245770_at	AT1G30240	binding	P	P	P	P	U	P	U	U
245772_at	AT1G30300	unknown protein	P	P	P	P	P	P	P	P
245774_at	AT1G30210	TCP24 (TEOSINTE BRANCHED1, CYCLOIDEA, AND PCF FAMILY 24); transcription factor	P	P	P	P	P	P	U	P
245775_at	AT1G30270	CIPK23 (CBL-INTERACTING PROTEIN KINASE 23); kinase/ protein binding / protein serine/threonine kinase	P	P	P	P	P	P	P	P
245777_at	AT1G73540	atnudt21 (Arabidopsis thaliana Nudix hydrolase homolog 21); hydrolase	P	P	P	P	P	P	P	P
245778_at	AT1G73530	RNA recognition motif (RRM)-containing protein	P	P	P	P	P	P	P	P
245780_at	AT1G45688	unknown protein	P	P	P	P	P	P	P	P
245781_at	AT1G45976	SBP1 (s-ribonuclease binding protein 1); protein binding / zinc ion binding	P	P	P	P	P	P	P	P
245784_at	AT1G32190	INVOLVED IN: N-terminal protein myristoylation; LOCATED IN: plasma membrane; EXPRESSED IN: 14 plant structures; EXPRESSED DURING: 8 growth stages; CONTAINS InterPro DOMAIN/s: Alpha/beta hydrolase fold-1 (InterPro:IPR000073); BEST Arabidopsis thaliana protein match is: unknown protein (TAIR:AT2G24320.1); Has 8192 Blast hits to 4778 proteins in 522 species: Archae - 0; Bacteria - 690; Metazoa - 533…	U	P	U	P	A	A	A	A
245786_at	AT1G32150	bZIP transcription factor family protein	P	P	P	P	P	P	P	P
245787_at	AT1G32130	FUNCTIONS IN: molecular_function unknown; INVOLVED IN: biological_process unknown; LOCATED IN: cellular_component unknown; EXPRESSED IN: 25 plant structures; EXPRESSED DURING: 15 growth stages; CONTAINS InterPro DOMAIN/s: TFIIS N-terminal (InterPro:IPR017923), IWS1, C-terminal (InterPro:IPR008654); BEST Arabidopsis thaliana protein match is: IWS1 C-terminus family protein (TAIR:AT4G19000.1); Has …	P	P	P	P	P	P	P	P
245788_at	AT1G32120	unknown protein	P	P	P	P	P	P	P	P
245789_at	AT1G32090	early-responsive to dehydration protein-related / ERD protein-related	P	P	P	P	U	P	U	U
245790_at	AT1G32200	ATS1; glycerol-3-phosphate O-acyltransferase	P	P	P	P	P	P	P	P
245791_at	AT1G32210	ATDAD1 (DEFENDER AGAINST APOPTOTIC DEATH 1)	P	P	P	P	P	P	P	P
245792_at	AT1G32100	PRR1 (PINORESINOL REDUCTASE 1); pinoresinol reductase	U	U	U	P	U	P	P	U
245793_at	AT1G32220	binding / catalytic/ coenzyme binding	P	P	P	P	P	P	P	P
245794_at	AT1G32170	XTR4 (XYLOGLUCAN ENDOTRANSGLYCOSYLASE 4); hydrolase, acting on glycosyl bonds / hydrolase, hydrolyzing O-glycosyl compounds / xyloglucan:xyloglucosyl transferase	P	P	P	P	P	P	P	P
245795_at	AT1G32160	unknown protein	P	P	P	P	P	P	P	P
245796_at	AT1G32230	RCD1 (RADICAL-INDUCED CELL DEATH1); protein binding	P	P	P	P	P	P	P	P
245797_at	AT1G45230	defective chloroplasts and leaves protein-related / DCL protein-related	P	P	P	P	P	P	P	P
245803_at	AT1G47128	RD21 (responsive to dehydration 21); cysteine-type endopeptidase/ cysteine-type peptidase	P	P	P	P	P	P	P	P
245806_at	AT1G45474	LHCA5; pigment binding	P	P	P	P	P	P	P	P
245808_at	AT1G58470	ATRBP1 (ARABIDOPSIS THALIANA RNA-BINDING PROTEIN 1); RNA binding / single-stranded RNA binding	P	P	P	P	P	P	P	P
245809_at	AT1G58440	XF1; squalene monooxygenase	P	P	P	P	P	P	P	P
245815_at	AT1G26090	unknown protein	P	P	P	P	U	U	U	U
245816_at	AT1G26210	unknown protein	P	P	P	P	P	P	P	P
245817_at	AT1G26160	metal-dependent phosphohydrolase HD domain-containing protein	P	P	P	P	P	P	P	P
245822_at	AT1G26110	unknown protein	P	P	P	P	P	P	P	P
245825_at	AT1G57870	ATSK42 (ARABIDOPSIS SHAGGY-LIKE KINASE 42); ATP binding / protein kinase/ protein serine/threonine kinase	P	P	P	P	P	P	P	P
245830_at	AT1G57790	F-box family protein	P	P	P	P	P	P	P	P
245831_at	AT1G48840	unknown protein	P	P	P	P	P	P	P	P
245832_at	AT1G48850	EMB1144 (embryo defective 1144); chorismate synthase	P	P	P	P	P	P	P	P
245840_at	AT1G58420	FUNCTIONS IN: molecular_function unknown; INVOLVED IN: biological_process unknown; LOCATED IN: cellular_component unknown; EXPRESSED IN: 21 plant structures; EXPRESSED DURING: 11 growth stages; CONTAINS InterPro DOMAIN/s: Uncharacterised conserved protein UCP031279 (InterPro:IPR016972); BEST Arabidopsis thaliana protein match is: unknown protein (TAIR:AT1G10140.1); Has 28 Blast hits to 28 protein…	P	P	P	P	P	P	P	P
245841_s_at	AT1G58380	[AT1G58380, XW6; structural constituent of ribosome];[AT1G58684, 40S ribosomal protein S2, putative];[AT1G59359, 40S ribosomal protein S2 (RPS2B)];[AT1G58983, 40S ribosomal protein S2, putative]	P	P	P	P	P	P	P	P
245843_at	245843_at	no_match	P	P	P	P	P	P	P	P
245844_at	AT1G26170	binding / protein transporter	U	U	P	P	U	U	U	U
245845_at	AT1G26150	PERK10 (PROLINE-RICH EXTENSIN-LIKE RECEPTOR KINASE 10); ATP binding / protein kinase/ protein serine/threonine kinase/ protein tyrosine kinase	P	P	P	P	U	U	U	A
245846_at	AT1G26130	haloacid dehalogenase-like hydrolase family protein	P	P	P	P	P	P	P	P
245848_at	AT5G13480	FY; protein binding	P	P	P	P	P	P	P	U
245850_at	AT5G13530	KEG (KEEP ON GOING); protein binding / protein kinase/ ubiquitin-protein ligase	U	A	U	P	A	U	U	A
245851_at	AT5G13530	KEG (KEEP ON GOING); protein binding / protein kinase/ ubiquitin-protein ligase	P	P	P	P	P	P	U	P
245852_at	AT5G13510	ribosomal protein L10 family protein	P	P	P	P	P	P	P	P
245853_at	AT5G13500	unknown protein	P	P	P	P	P	P	P	P
245855_at	AT5G13550	SULTR4;1; sulfate transmembrane transporter	P	P	P	P	P	P	P	P
245861_at	AT5G28300	trihelix DNA-binding protein, putative	P	P	P	P	P	P	P	P
245862_at	AT5G01010	EXPRESSED IN: 23 plant structures; EXPRESSED DURING: 14 growth stages; CONTAINS InterPro DOMAIN/s: GOLD (InterPro:IPR009038); Has 51 Blast hits to 51 proteins in 11 species: Archae - 0; Bacteria - 0; Metazoa - 8; Fungi - 0; Plants - 40; Viruses - 0; Other Eukaryotes - 3 (source: NCBI BLink).	P	P	P	P	P	P	P	P
245866_s_at	AT1G57990	[AT1G57990, ATPUP18; purine transmembrane transporter];[AT1G57980, purine permease-related]	P	P	P	P	P	P	P	P
245867_at	AT1G58080	ATATP-PRT1 (ATP PHOSPHORIBOSYL TRANSFERASE 1); ATP phosphoribosyltransferase	P	P	P	P	P	P	P	P
245868_at	AT1G58030	CAT2 (CATIONIC AMINO ACID TRANSPORTER 2); amino acid transmembrane transporter	P	P	P	P	P	P	P	P
245870_at	AT1G26300	BSD domain-containing protein	P	P	P	P	P	P	P	P
245872_at	AT1G26300	BSD domain-containing protein	P	P	P	P	P	P	P	P
245873_at	AT1G26260	CIB5 (CRYPTOCHROME-INTERACTING BASIC-HELIX-LOOP-HELIX 5); DNA binding / transcription factor	U	P	P	P	U	U	U	U
245876_at	AT1G26230	chaperonin, putative	P	U	P	P	U	P	U	U
245877_at	AT1G26220	GCN5-related N-acetyltransferase (GNAT) family protein	P	U	P	P	U	U	U	P
245878_at	AT1G26190	phosphoribulokinase/uridine kinase family protein	U	U	P	P	U	U	U	A
245881_at	AT5G09462	[AT5G09462, CPuORF42 (Conserved peptide upstream open reading frame 42)];[AT5G09460, transcription factor/ transcription regulator];[AT5G09463, CPuORF41 (Conserved peptide upstream open reading frame 41)];[AT5G09461, CPuORF43 (Conserved peptide upstream open reading frame 43)]	P	P	P	P	U	P	P	U
245886_at	AT5G09510	40S ribosomal protein S15 (RPS15D)	P	P	P	P	P	P	P	P
245887_at	AT5G09390	CD2-binding protein-related	P	P	P	P	P	P	P	P
245888_at	AT5G09450	pentatricopeptide (PPR) repeat-containing protein	P	P	P	P	P	P	P	P
245891_at	AT5G09220	AAP2 (AMINO ACID PERMEASE 2); amino acid transmembrane transporter	P	P	P	P	P	P	P	P
245893_at	AT5G09270	unknown protein	P	P	P	P	P	P	P	P
245894_at	AT5G09310	unknown protein	P	P	P	P	P	P	P	P
245895_at	AT5G09230	SRT2 (SIRTUIN 2); DNA binding / NAD or NADH binding / NAD-dependent histone deacetylase/ zinc ion binding	P	P	P	P	P	P	P	P
245896_at	AT5G09250	KIWI; DNA binding / protein binding / transcription coactivator	P	P	P	P	P	P	P	P
245897_at	AT5G09400	KUP7; potassium ion transmembrane transporter	U	P	U	P	A	U	U	A
245899_at	AT5G11030	ALF4 (ABERRANT LATERAL ROOT FORMATION 4)	P	P	P	P	P	P	U	P
245900_at	AT5G11040	FUNCTIONS IN: molecular_function unknown; INVOLVED IN: biological_process unknown; LOCATED IN: cellular_component unknown; EXPRESSED IN: 23 plant structures; EXPRESSED DURING: 14 growth stages; CONTAINS InterPro DOMAIN/s: Transport protein Trs120 (InterPro:IPR013935); Has 230 Blast hits to 190 proteins in 91 species: Archae - 0; Bacteria - 0; Metazoa - 128; Fungi - 64; Plants - 15; Viruses - 0; O…	P	P	P	P	P	P	P	P
245904_at	AT5G11110	ATSPS2F (SUCROSE PHOSPHATE SYNTHASE 2F); sucrose-phosphate synthase	P	P	P	P	P	P	P	P
245905_at	AT5G11090	serine-rich protein-related	P	P	P	P	P	P	P	P
245906_at	AT5G11070	unknown protein	P	P	P	P	P	P	P	P
245909_at	AT5G09380	DNA-directed RNA polymerase III RPC4 family protein	P	P	P	P	P	P	P	P
245910_at	AT5G09410	EICBP.B (ETHYLENE INDUCED CALMODULIN BINDING PROTEIN); calmodulin binding / transcription activator/ transcription regulator	P	P	P	P	P	P	P	P
245911_at	AT5G19690	STT3A (STAUROSPORIN AND TEMPERATURE SENSITIVE 3-LIKE A); oligosaccharyl transferase	P	P	P	P	P	P	P	P
245913_at	AT5G19860	unknown protein	P	P	P	P	P	P	P	P
245914_at	AT5G19620	OEP80 (OUTER ENVELOPE PROTEIN OF 80 KDA)	P	P	P	P	U	P	U	U
245917_at	AT5G28740	transcription-coupled DNA repair protein-related	P	P	P	P	P	P	P	P
245924_at	AT5G28750	thylakoid assembly protein, putative	P	P	P	P	P	P	P	P
245926_at	AT5G24740	INVOLVED IN: protein localization; EXPRESSED IN: 22 plant structures; EXPRESSED DURING: 13 growth stages; CONTAINS InterPro DOMAIN/s: Vacuolar protein sorting-associated protein (InterPro:IPR009543); BEST Arabidopsis thaliana protein match is: phosphoinositide binding (TAIR:AT1G48090.2); Has 1782 Blast hits to 981 proteins in 148 species: Archae - 0; Bacteria - 0; Metazoa - 1018; Fungi - 290; Pla…	U	U	U	P	A	U	A	A
245929_at	AT5G24760	alcohol dehydrogenase, putative	P	P	P	P	P	P	P	P
245930_at	AT5G09240	transcriptional coactivator p15 (PC4) family protein	P	P	P	P	P	P	P	P
245933_at	AT5G09320	VPS9B	P	P	P	P	U	A	U	U
245934_at	AT5G09330	anac082 (Arabidopsis NAC domain containing protein 82); transcription factor	P	P	P	P	P	P	P	P
245935_at	AT5G19840	transcription factor jumonji (jmjC) domain-containing protein	P	P	P	P	P	P	U	U
245936_at	AT5G19850	hydrolase, alpha/beta fold family protein	P	P	P	P	P	P	P	P
245937_at	AT5G19750	peroxisomal membrane 22 kDa family protein	P	P	P	P	P	U	U	U
245938_at	AT5G19680	leucine-rich repeat family protein	P	P	P	P	P	P	P	P
245939_at	AT5G19760	dicarboxylate/tricarboxylate carrier (DTC)	P	P	P	P	P	P	P	P
245940_at	AT5G19630	unknown protein	P	P	P	P	P	P	P	P
245941_at	AT5G19820	emb2734 (embryo defective 2734); binding / lyase	P	P	P	P	P	P	P	P
245943_at	AT5G19500	tryptophan/tyrosine permease family protein	P	U	U	P	U	U	U	U
245947_at	AT5G19530	ACL5 (ACAULIS 5); spermine synthase/ thermospermine synthase	P	P	P	P	P	P	U	U
245948_at	AT5G19540	unknown protein	P	P	P	P	P	P	P	P
245949_at	AT5G19510	elongation factor 1B alpha-subunit 2 (eEF1Balpha2)	P	P	P	P	P	P	P	P
245950_at	AT5G19570	unknown protein	P	P	P	P	P	P	P	P
245951_at	AT5G19550	ASP2 (ASPARTATE AMINOTRANSFERASE 2); L-aspartate:2-oxoglutarate aminotransferase	P	P	P	P	P	P	P	P
245952_at	AT5G28500	unknown protein	P	P	P	P	U	P	U	U
245956_s_at	AT5G42020	[AT5G42020, BIP2; ATP binding];[AT5G28540, BIP1; ATP binding]	P	P	P	P	P	P	P	P
245957_at	AT5G19590	unknown protein	P	P	P	P	P	P	P	P
245960_at	AT5G19660	S1P (SITE-1 PROTEASE); endopeptidase/ serine-type endopeptidase	P	P	P	P	P	P	U	P
245969_at	AT5G19830	aminoacyl-tRNA hydrolase	P	P	P	P	U	P	P	P
245971_at	AT5G20730	NPH4 (NON-PHOTOTROPHIC HYPOCOTYL); DNA binding / transcription activator/ transcription factor/ transcription regulator	P	P	P	P	P	P	P	P
245972_at	AT5G20680	unknown protein	P	P	P	P	P	P	P	P
245975_at	AT5G13070	MSF1-like family protein	P	P	P	P	P	P	P	P
245977_at	AT5G13110	G6PD2 (GLUCOSE-6-PHOSPHATE DEHYDROGENASE 2); glucose-6-phosphate dehydrogenase	P	P	P	P	P	P	P	P
245980_at	AT5G13140	FUNCTIONS IN: molecular_function unknown; INVOLVED IN: biological_process unknown; EXPRESSED IN: 22 plant structures; EXPRESSED DURING: 13 growth stages; CONTAINS InterPro DOMAIN/s: Pollen Ole e 1 allergen and extensin (InterPro:IPR006041); BEST Arabidopsis thaliana protein match is: unknown protein (TAIR:AT3G26960.1); Has 90 Blast hits to 85 proteins in 14 species: Archae - 0; Bacteria - 0; Meta…	P	P	P	P	P	P	P	P
245981_at	AT5G13100	unknown protein	P	P	P	P	P	P	P	P
245984_at	AT5G13090	unknown protein	P	P	P	P	P	P	P	P
245985_at	AT5G13120	peptidyl-prolyl cis-trans isomerase cyclophilin-type family protein	P	P	P	P	P	P	P	P
245986_at	AT5G13160	PBS1 (avrPphB susceptible 1); kinase/ protein serine/threonine kinase	P	P	P	P	P	P	P	P
245988_at	AT5G20610	unknown protein	P	P	P	P	P	P	P	P
245989_s_at	AT5G20620	UBQ4; protein binding	P	P	P	P	P	P	P	P
245991_at	AT5G20660	24 kDa vacuolar protein, putative	P	P	P	P	P	P	U	P
245993_at	AT5G20700	senescence-associated protein-related	P	P	P	P	P	P	P	P
245999_at	AT5G20650	COPT5; copper ion transmembrane transporter/ high affinity copper ion transmembrane transporter	P	P	P	P	P	P	P	P
246003_at	AT5G20720	CPN20 (CHAPERONIN 20); calmodulin binding	P	P	P	P	P	P	P	P
246005_at	AT5G08415	lipoic acid synthase family protein	P	P	P	P	P	P	P	P
246006_at	AT5G08290	YLS8; catalytic	P	P	P	P	P	P	P	P
246007_at	AT5G08410	FTRA2 (ferredoxin/thioredoxin reductase subunit A (variable subunit) 2); catalytic/ ferredoxin reductase/ ferredoxin:thioredoxin reductase/ lipoate synthase	P	P	P	P	P	P	P	P
246008_at	AT5G08320	unknown protein	P	P	P	P	P	P	P	P
246009_at	AT5G08335	ATSTE14B; protein-S-isoprenylcysteine O-methyltransferase	P	P	P	P	P	P	P	P
246010_at	AT5G08440	unknown protein	P	P	P	P	P	P	P	U
246011_at	AT5G08330	TCP family transcription factor, putative	P	P	P	P	P	P	P	P
246012_at	AT5G10650	zinc finger (C3HC4-type RING finger) family protein	P	P	P	P	P	P	P	P
246015_at	AT5G10700	aminoacyl-tRNA hydrolase/ protein tyrosine phosphatase	P	P	P	P	P	P	P	P
246018_at	AT5G10695	unknown protein	P	P	P	P	P	P	P	P
246019_at	AT5G10690	pentatricopeptide (PPR) repeat-containing protein / CBS domain-containing protein	P	P	P	P	P	P	P	U
246020_at	AT5G10710	protein binding	P	P	P	P	P	P	P	P
246021_at	AT5G21100	L-ascorbate oxidase, putative	P	P	P	P	U	P	P	P
246026_at	AT5G21070	unknown protein	P	P	P	P	P	P	P	P
246027_at	AT5G21060	homoserine dehydrogenase family protein	P	P	P	P	P	P	P	P
246028_at	AT5G21170	5'-AMP-activated protein kinase beta-2 subunit, putative	P	P	P	P	P	P	P	P
246029_at	AT5G21090	leucine-rich repeat protein, putative	P	P	P	P	P	P	P	P
246030_at	AT5G21105	L-ascorbate oxidase/ copper ion binding / oxidoreductase	P	P	P	P	P	P	P	P
246033_at	AT5G08280	HEMC (HYDROXYMETHYLBILANE SYNTHASE); hydroxymethylbilane synthase	P	P	P	P	P	P	P	P
246034_at	AT5G08350	GRAM domain-containing protein / ABA-responsive protein-related	P	P	P	P	P	P	P	P
246035_at	AT5G08300	succinyl-CoA ligase (GDP-forming) alpha-chain, mitochondrial, putative / succinyl-CoA synthetase, alpha chain, putative / SCS-alpha, putative	P	P	P	P	P	P	P	P
246036_at	AT5G08370	AtAGAL2 (Arabidopsis thaliana ALPHA-GALACTOSIDASE 2); alpha-galactosidase/ catalytic/ hydrolase, hydrolyzing O-glycosyl compounds	P	P	P	P	P	P	P	P
246037_at	AT5G19420	Ran GTPase binding / chromatin binding / zinc ion binding	P	P	P	P	P	P	U	P
246038_s_at	AT5G19460	[AT5G19460, atnudt20 (Arabidopsis thaliana Nudix hydrolase homolog 20); hydrolase];[AT5G19470, atnudt24 (Arabidopsis thaliana Nudix hydrolase homolog 24); hydrolase]	P	P	P	P	P	P	P	U
246039_at	AT5G19480	unknown protein	P	P	P	P	P	P	P	P
246040_at	AT5G19370	rhodanese-like domain-containing protein / PPIC-type PPIASE domain-containing protein	P	P	P	P	P	P	P	P
246043_at	AT5G19380	unknown protein	P	U	P	P	U	U	U	U
246044_at	AT5G19450	CDPK19 (CALCIUM-DEPENDENT PROTEIN KINASE 19); ATP binding / calcium ion binding / calmodulin-dependent protein kinase/ kinase/ protein kinase/ protein serine/threonine kinase	P	P	P	P	P	P	P	P
246045_at	AT5G19430	zinc finger (C3HC4-type RING finger) family protein	P	P	P	P	P	P	P	P
246050_s_at	AT5G28850	[AT5G28850, calcium-binding EF hand family protein];[AT5G28900, calcium-binding EF hand family protein]	P	P	P	P	P	P	P	P
246055_at	AT5G08380	AtAGAL1 (Arabidopsis thaliana ALPHA-GALACTOSIDASE 1); alpha-galactosidase/ catalytic/ hydrolase, hydrolyzing O-glycosyl compounds	P	P	P	P	P	P	P	P
246056_at	AT5G08390	FUNCTIONS IN: molecular_function unknown; INVOLVED IN: biological_process unknown; LOCATED IN: CUL4 RING ubiquitin ligase complex; EXPRESSED IN: 22 plant structures; EXPRESSED DURING: 13 growth stages; CONTAINS InterPro DOMAIN/s: WD40 repeat-like (InterPro:IPR011046), WD40 repeat, region (InterPro:IPR017986), WD40/YVTN repeat-like (InterPro:IPR015943), WD40 repeat (InterPro:IPR001680); BEST Arabi…	P	P	P	P	P	P	P	P
246057_at	AT5G08400	unknown protein	P	P	P	P	P	P	P	P
246058_at	AT5G08430	SWIB complex BAF60b domain-containing protein / plus-3 domain-containing protein / GYF domain-containing protein	P	P	P	P	P	P	P	U
246059_at	AT5G08450	FUNCTIONS IN: molecular_function unknown; INVOLVED IN: biological_process unknown; LOCATED IN: cellular_component unknown; EXPRESSED IN: 25 plant structures; EXPRESSED DURING: 15 growth stages; CONTAINS InterPro DOMAIN/s: Histone deacetylation protein Rxt3 (InterPro:IPR013951); Has 32702 Blast hits to 18312 proteins in 878 species: Archae - 45; Bacteria - 1760; Metazoa - 16233; Fungi - 3347; Plan…	P	P	P	P	P	P	P	P
246061_at	AT5G19320	RANGAP2 (RAN GTPASE ACTIVATING PROTEIN 2); RAN GTPase activator	U	P	P	P	P	P	P	U
246064_at	AT5G19350	RNA-binding protein 45 (RBP45), putative	P	P	P	P	P	P	P	P
246066_at	AT5G19400	SMG7	U	P	P	P	P	P	U	P
246068_at	AT5G20290	40S ribosomal protein S8 (RPS8A)	P	P	P	P	P	P	P	P
246069_at	AT5G20220	zinc knuckle (CCHC-type) family protein	P	P	P	P	P	P	P	P
246070_at	AT5G20160	ribosomal protein L7Ae/L30e/S12e/Gadd45 family protein	P	P	P	P	P	P	P	P
246071_at	AT5G20150	SPX1 (SPX DOMAIN GENE 1)	P	P	P	P	P	P	P	P
246073_at	AT5G20180	ribosomal protein L36 family protein	P	P	P	P	P	P	P	P
246074_at	AT5G20130	unknown protein	P	P	P	P	P	P	P	P
246075_at	AT5G20410	MGD2; 1,2-diacylglycerol 3-beta-galactosyltransferase/ UDP-galactosyltransferase/ transferase, transferring glycosyl groups	P	P	P	P	P	P	P	P
246076_at	AT5G20280	ATSPS1F (sucrose phosphate synthase 1F); sucrose-phosphate synthase/ transferase, transferring glycosyl groups	P	P	P	P	P	P	P	P
246081_s_at	AT5G20470	[AT5G20470, myosin, putative];[AT5G20490, XIK; motor/ protein binding]	P	P	P	P	P	P	P	P
246087_at	AT5G20580	unknown protein	P	P	P	P	P	P	P	P
246089_at	AT5G20570	RBX1 (RING-BOX 1); protein binding	P	P	P	P	P	P	P	P
246090_at	AT5G20520	WAV2 (WAVY GROWTH 2)	P	P	P	P	P	P	P	P
246091_at	AT5G20590	unknown protein	P	P	P	P	P	P	P	P
246092_at	AT5G20500	glutaredoxin, putative	P	P	P	P	P	P	P	P
246099_at	AT5G20230	ATBCB (ARABIDOPSIS BLUE-COPPER-BINDING PROTEIN); copper ion binding / electron carrier	P	P	P	P	P	P	P	P
246108_at	AT5G28630	glycine-rich protein	P	P	P	P	P	P	P	P
246109_at	AT5G20120	unknown protein	P	P	P	P	P	P	P	P
246110_at	AT5G20140	SOUL heme-binding family protein	P	P	P	P	U	U	U	U
246114_at	AT5G20250	DIN10 (DARK INDUCIBLE 10); hydrolase, hydrolyzing O-glycosyl compounds	P	P	P	P	P	P	P	P
246115_at	AT5G20300	chloroplast outer membrane protein, putative	P	P	P	P	P	P	P	P
246117_at	AT5G20320	DCL4 (DICER-LIKE 4); RNA binding / protein binding / ribonuclease III	A	A	A	P	A	A	A	A
246119_at	AT5G20350	TIP1 (TIP GROWTH DEFECTIVE 1); S-acyltransferase/ acyl binding	P	P	P	P	P	P	P	P
246120_at	AT5G20360	octicosapeptide/Phox/Bem1p (PB1) domain-containing protein / tetratricopeptide repeat (TPR)-containing protein	U	P	P	P	P	P	P	P
246122_at	AT5G20380	PHT4;5; inorganic phosphate transmembrane transporter	P	P	P	P	P	P	P	P
246124_at	AT5G20060	phospholipase/carboxylesterase family protein	P	P	P	P	P	P	P	P
246126_at	AT5G20070	ATNUDX19 (ARABIDOPSIS THALIANA NUDIX HYDROLASE HOMOLOG 19); hydrolase/ metal ion binding	P	P	P	P	P	P	P	P
246133_at	AT5G20960	AAO1 (ARABIDOPSIS ALDEHYDE OXIDASE 1); aldehyde oxidase/ indole-3-acetaldehyde oxidase	A	U	U	P	A	A	U	U
246134_at	AT5G20930	TSL (TOUSLED); kinase/ protein serine/threonine kinase	P	P	P	P	P	P	P	P
246135_at	AT5G20885	zinc finger (C3HC4-type RING finger) family protein	P	P	P	P	P	P	P	P
246139_at	AT5G19900	PRLI-interacting factor, putative	P	P	P	P	P	P	P	P
246140_at	AT5G19910	SOH1 family protein	P	P	P	P	P	P	P	P
246142_at	AT5G19970	unknown protein	U	U	U	P	U	U	U	U
246143_at	AT5G19980	integral membrane family protein	P	P	P	P	P	P	P	P
246144_at	AT5G20110	dynein light chain, putative	P	P	P	P	P	P	P	P
246146_at	AT5G20050	protein kinase family protein	P	P	P	P	P	P	P	P
246147_s_at	AT5G19990	[AT5G19990, RPT6A (REGULATORY PARTICLE TRIPLE-A ATPASE 6A); ATPase];[AT5G20000, 26S proteasome AAA-ATPase subunit, putative]	P	P	P	P	P	P	P	P
246148_at	AT5G19960	RNA recognition motif (RRM)-containing protein	P	P	P	P	P	P	P	P
246150_at	AT5G19930	integral membrane family protein	P	P	P	P	P	P	P	P
246151_at	AT5G19950	unknown protein	P	P	P	P	U	U	U	U
246152_at	AT5G20040	ATIPT9; ATP binding / tRNA isopentenyltransferase	P	P	P	P	A	A	A	U
246153_s_at	AT5G20010	[AT5G20010, RAN-1; GTP binding / GTPase/ protein binding];[AT5G20020, RAN2; GTP binding / GTPase/ protein binding]	P	P	P	P	P	P	P	P
246154_at	AT5G19940	plastid-lipid associated protein PAP-related / fibrillin-related	P	P	P	P	P	P	P	P
246155_at	AT5G20030	agenet domain-containing protein	P	P	P	P	U	P	P	P
246156_at	AT5G20090	unknown protein	P	P	P	P	P	P	P	P
246157_at	AT5G20080	NADH-cytochrome b5 reductase, putative	P	P	P	P	P	P	P	P
246159_at	AT5G20935	unknown protein	P	P	P	P	U	U	U	U
246160_at	AT5G21040	FBX2 (F-BOX PROTEIN 2)	P	P	P	P	P	P	P	P
246162_at	AT4G36400	FAD linked oxidase family protein	P	P	P	P	P	P	P	P
246169_at	AT5G32470	FUNCTIONS IN: molecular_function unknown; INVOLVED IN: biological_process unknown; LOCATED IN: mitochondrion; EXPRESSED IN: 23 plant structures; EXPRESSED DURING: 13 growth stages; CONTAINS InterPro DOMAIN/s: Haem oxygenase-like, multi-helical (InterPro:IPR016084), TENA/THI-4 protein/Coenzyme PQQ biosynthesis protein C (InterPro:IPR004305); Has 1039 Blast hits to 1039 proteins in 384 species: Arc…	P	P	P	P	P	P	P	P
246171_at	AT5G32440	LOCATED IN: chloroplast; EXPRESSED IN: 24 plant structures; EXPRESSED DURING: 15 growth stages; CONTAINS InterPro DOMAIN/s: Ubiquitin system component Cue (InterPro:IPR003892); BEST Arabidopsis thaliana protein match is: unknown protein (TAIR:AT1G80040.1); Has 303 Blast hits to 289 proteins in 67 species: Archae - 0; Bacteria - 2; Metazoa - 74; Fungi - 21; Plants - 93; Viruses - 0; Other Eukaryot…	P	P	P	P	P	P	P	P
246173_s_at	AT5G28370	[AT5G28370, pentatricopeptide (PPR) repeat-containing protein];[AT5G28460, pentatricopeptide (PPR) repeat-containing protein];[AT3G61520, pentatricopeptide (PPR) repeat-containing protein]	P	P	P	P	U	P	U	U
246184_at	AT5G20950	glycosyl hydrolase family 3 protein	P	P	P	P	P	P	P	P
246185_at	AT5G20980	ATMS3 (methionine synthase 3); 5-methyltetrahydropteroyltriglutamate-homocysteine S-methyltransferase/ methionine synthase	P	P	P	P	P	P	P	P
246189_at	AT5G20910	zinc finger (C3HC4-type RING finger) family protein	P	P	P	P	P	P	P	P
246190_at	AT5G21010	ATBPM5 (BTB-POZ and MATH domain 5); protein binding	P	P	P	P	P	P	P	P
246192_at	AT5G20920	EIF2 BETA; translation initiation factor	P	P	P	P	P	P	P	P
246193_at	AT5G20880	transposable element gene	U	U	P	P	U	P	P	U
246194_at	AT4G37000	ACD2 (ACCELERATED CELL DEATH 2); red chlorophyll catabolite reductase	P	P	P	P	P	P	P	P
246196_at	AT4G37090	unknown protein	P	P	P	P	P	P	P	P
246198_at	AT4G36810	GGPS1 (GERANYLGERANYL PYROPHOSPHATE SYNTHASE 1); farnesyltranstransferase	P	P	P	P	P	P	P	P
246199_at	AT4G36530	hydrolase, alpha/beta fold family protein	P	P	P	P	P	P	P	P
246200_at	AT4G37240	unknown protein	P	P	P	P	P	P	P	P
246201_at	AT4G36750	quinone reductase family protein	P	P	P	P	P	P	P	P
246202_at	AT4G37040	MAP1D (METHIONINE AMINOPEPTIDASE 1D); aminopeptidase/ metalloexopeptidase	P	P	P	P	P	P	P	P
246204_at	AT4G37020	unknown protein	P	P	P	P	P	P	P	P
246205_at	AT4G36970	remorin family protein	P	P	P	P	P	P	P	P
246207_at	AT4G36960	RNA recognition motif (RRM)-containing protein	P	P	P	P	P	P	P	P
246209_at	AT4G36870	BLH2 (BEL1-LIKE HOMEODOMAIN 2); DNA binding / transcription factor	P	P	P	P	P	P	P	U
246210_at	AT4G36420	ribosomal protein L12 family protein	P	P	P	P	P	P	P	P
246211_at	AT4G36730	GBF1; sequence-specific DNA binding / transcription factor	P	P	P	P	P	P	P	P
246212_at	AT4G36930	SPT (SPATULA); DNA binding / transcription factor	P	U	U	P	P	P	P	U
246216_at	AT4G36380	ROT3 (ROTUNDIFOLIA 3); oxidoreductase, acting on paired donors, with incorporation or reduction of molecular oxygen, NADH or NADPH as one donor, and incorporation of one atom of oxygen / oxygen binding / steroid hydroxylase	P	P	P	P	P	P	P	P
246217_at	AT4G36920	AP2 (APETALA 2); transcription factor	P	P	P	P	P	P	P	P
246218_at	AT4G36800	RCE1 (RUB1 CONJUGATING ENZYME 1); NEDD8 ligase/ small conjugating protein ligase	P	P	P	P	P	P	P	P
246219_at	AT4G36760	ATAPP1; N-1-naphthylphthalamic acid binding / aminopeptidase	P	P	P	P	P	P	P	P
246220_at	AT4G37210	tetratricopeptide repeat (TPR)-containing protein	P	P	P	P	P	P	P	P
246221_at	AT4G37120	SMP2; single-stranded RNA binding	P	P	P	P	P	P	P	P
246223_at	AT4G36890	IRX14 (irregular xylem 14); transferase, transferring glycosyl groups / xylosyltransferase	P	P	P	P	P	P	P	P
246225_at	AT4G36910	LEJ2 (LOSS OF THE TIMING OF ET AND JA BIOSYNTHESIS 2)	P	P	P	P	P	P	P	P
246226_at	AT4G37200	HCF164; oxidoreductase, acting on sulfur group of donors, disulfide as acceptor	P	P	P	P	P	P	P	P
246232_at	AT4G36630	EMB2754 (EMBRYO DEFECTIVE 2754); binding / small GTPase regulator	P	P	P	P	P	P	P	P
246233_at	AT4G36550	binding / ubiquitin-protein ligase	P	P	P	P	P	P	U	U
246234_at	AT4G37280	MRG family protein	P	P	P	P	P	P	P	P
246239_at	AT4G36790	transporter-related	P	P	P	P	P	P	P	P
246240_at	AT4G37130	hydroxyproline-rich glycoprotein family protein	P	P	P	P	P	P	P	P
246243_at	246243_at	no_match	U	U	P	P	U	P	U	U
246244_at	AT4G37250	leucine-rich repeat family protein / protein kinase family protein	U	U	P	P	P	P	P	U
246245_at	AT4G36440	unknown protein	P	P	P	P	P	P	P	P
246247_at	AT4G36640	SEC14 cytosolic factor family protein / phosphoglyceride transfer family protein	P	P	P	P	P	P	P	P
246249_at	AT4G36680	pentatricopeptide (PPR) repeat-containing protein	U	P	U	P	U	U	U	U
246251_at	AT4G37220	stress-responsive protein, putative	U	U	U	P	P	P	P	P
246253_at	AT4G37260	MYB73 (MYB DOMAIN PROTEIN 73); DNA binding / transcription factor	P	P	P	P	P	P	P	P
246255_at	AT4G36650	ATPBRP (PLANT-SPECIFIC TFIIB-RELATED PROTEIN); RNA polymerase II transcription factor/ rDNA binding	P	P	P	P	P	P	P	P
246257_at	AT4G36690	ATU2AF65A; RNA binding / nucleic acid binding / nucleotide binding	P	P	P	P	P	P	P	P
246261_at	AT1G31810	actin binding	U	U	P	P	P	P	P	P
246263_at	AT1G31780	FUNCTIONS IN: molecular_function unknown; INVOLVED IN: biological_process unknown; LOCATED IN: cellular_component unknown; EXPRESSED IN: 24 plant structures; EXPRESSED DURING: 15 growth stages; CONTAINS InterPro DOMAIN/s: Conserved oligomeric complex COG6 (InterPro:IPR010490); Has 281 Blast hits to 279 proteins in 131 species: Archae - 0; Bacteria - 2; Metazoa - 132; Fungi - 106; Plants - 21; Vir…	P	P	P	P	P	P	P	P
246264_at	AT1G31814	FRL2 (FRIGIDA LIKE 2)	P	U	P	P	U	U	P	U
246265_at	AT1G31860	AT-IE; phosphoribosyl-AMP cyclohydrolase/ phosphoribosyl-ATP diphosphatase	P	P	P	P	P	P	P	P
246266_at	AT1G31817	NFD3 (NUCLEAR FUSION DEFECTIVE 3); structural constituent of ribosome	P	P	P	P	P	P	P	P
246267_at	AT1G31812	ACBP6 (acyl-CoA-binding protein 6); acyl-CoA binding / phosphatidylcholine binding	P	P	P	P	P	P	P	P
246268_at	AT1G31800	CYP97A3 (CYTOCHROME P450-TYPE MONOOXYGENASE 97A3); carotene beta-ring hydroxylase/ oxygen binding	P	P	P	P	P	P	P	P
246269_at	AT4G37110	protein binding / zinc ion binding	U	A	U	P	U	U	U	U
246270_at	AT4G36500	unknown protein	P	P	P	P	P	P	P	P
246276_at	AT4G37270	HMA1; ATPase/ cadmium-transporting ATPase/ calcium-transporting ATPase/ copper-exporting ATPase/ zinc transporting ATPase	P	P	P	P	P	P	P	P
246278_at	AT4G37190	INVOLVED IN: protein polymerization; LOCATED IN: cytosol, plasma membrane; EXPRESSED IN: 20 plant structures; EXPRESSED DURING: 13 growth stages; CONTAINS InterPro DOMAIN/s: Beta tubulin, autoregulation binding site (InterPro:IPR013838), Tubulin/FtsZ, GTPase (InterPro:IPR003008); Has 251 Blast hits to 250 proteins in 111 species: Archae - 0; Bacteria - 0; Metazoa - 122; Fungi - 89; Plants - 28; V…	P	P	P	P	P	P	P	P
246280_at	AT4G36660	unknown protein	P	P	P	P	P	P	P	P
246281_at	AT4G36940	NAPRT1 (NICOTINATE PHOSPHORIBOSYLTRANSFERASE 1); nicotinate phosphoribosyltransferase	P	P	P	P	P	P	U	U
246283_at	AT4G36860	zinc ion binding	P	P	P	P	P	P	P	P
246284_at	AT4G36780	transcription regulator	P	P	P	P	P	P	P	P
246285_at	AT4G36980	unknown protein	U	U	P	P	U	P	U	A
246286_at	AT1G31910	GHMP kinase family protein	P	P	P	P	P	P	P	P
246287_at	AT1G31870	unknown protein	P	P	P	P	P	P	P	P
246288_at	AT1G31850	dehydration-responsive protein, putative	P	P	P	P	U	P	U	U
246290_at	AT3G56800	CAM3 (CALMODULIN 3); calcium ion binding	P	P	P	P	P	P	P	P
246291_at	AT3G56820	unknown protein	P	P	P	P	P	P	P	P
246292_at	AT3G56860	UBP1 interacting protein 2a (UBA2a)	P	P	P	P	P	P	P	P
246293_at	AT3G56710	SIB1 (SIGMA FACTOR BINDING PROTEIN 1); binding / protein binding	P	P	P	P	P	P	P	P
246294_at	AT3G56910	PSRP5 (PLASTID-SPECIFIC 50S RIBOSOMAL PROTEIN 5)	P	P	P	P	P	P	P	P
246296_at	AT3G56750	unknown protein	P	P	P	P	P	P	P	P
246298_at	AT3G51770	ETO1 (ETHYLENE OVERPRODUCER 1); protein binding, bridging	P	P	P	P	U	P	P	U
246300_at	AT3G51830	ATG5; phosphatidylinositol-4,5-bisphosphate 5-phosphatase	P	P	P	P	P	P	P	P
246301_at	AT3G51850	CPK13; ATP binding / calcium ion binding / calmodulin-dependent protein kinase/ kinase/ protein kinase/ protein serine/threonine kinase/ protein tyrosine kinase	P	P	P	P	P	P	P	P
246303_at	AT3G51870	binding / transporter	P	P	P	P	P	P	P	P
246304_at	AT3G51840	ACX4 (ACYL-COA OXIDASE 4); acyl-CoA oxidase/ oxidoreductase	P	P	P	P	P	P	P	P
246305_at	AT3G51890	protein binding / structural molecule	P	P	P	P	P	P	P	P
246306_at	AT3G51780	ATBAG4 (ARABIDOPSIS THALIANA BCL-2-ASSOCIATED ATHANOGENE 4); protein binding	P	P	P	P	P	P	P	P
246307_at	AT3G51800	ATG2; aminopeptidase/ metalloexopeptidase	P	P	P	P	P	P	P	P
246308_at	AT3G51820	G4; chlorophyll synthetase	P	P	P	P	P	P	P	P
246309_at	AT3G51790	ATG1 (ARABIDOPSIS TRANSMEMBRANE PROTEIN G1P-RELATED 1)	P	P	P	P	P	P	P	P
246311_at	AT3G51880	HMGB1 (HIGH MOBILITY GROUP B 1); DNA binding / chromatin binding / structural constituent of chromatin / transcription factor	P	P	P	P	P	P	P	P
246312_at	AT1G31930	XLG3 (extra-large GTP-binding protein 3); guanyl nucleotide binding / signal transducer	P	P	P	P	P	P	P	P
246314_at	AT3G56850	AREB3 (ABA-RESPONSIVE ELEMENT BINDING PROTEIN 3); DNA binding / transcription activator/ transcription factor	P	P	P	P	P	P	P	P
246317_at	AT3G56900	aladin-related / adracalin-related	P	P	P	P	U	P	U	U
246318_at	AT3G56740	ubiquitin-associated (UBA)/TS-N domain-containing protein	P	P	P	P	P	P	P	P
246319_at	AT3G56680	nucleic acid binding	P	P	P	P	P	P	P	P
246320_at	AT1G16560	Per1-like family protein	P	P	P	P	P	P	P	P
246324_at	AT1G16610	SR45; RNA binding / protein binding	P	P	P	P	P	P	P	P
246325_at	AT1G16540	ABA3 (ABA DEFICIENT 3); Mo-molybdopterin cofactor sulfurase/ selenocysteine lyase	U	U	U	P	P	P	U	U
246326_at	AT1G16590	REV7; DNA binding	P	P	P	P	P	U	P	U
246327_at	AT1G16670	protein kinase family protein	P	P	P	P	P	P	P	P
246328_at	AT3G43590	zinc knuckle (CCHC-type) family protein	P	P	P	P	U	U	U	U
246329_at	AT3G43610	tubulin binding	U	U	U	P	U	U	U	U
246330_at	AT3G43600	AAO2 (ALDEHYDE OXIDASE 2); aldehyde oxidase	U	U	U	P	A	A	U	A
246331_at	AT3G44820	protein binding / signal transducer	P	U	U	P	U	U	U	U
246334_at	AT3G44850	protein kinase-related	P	P	P	P	U	P	P	U
246339_at	AT3G44890	RPL9 (RIBOSOMAL PROTEIN L9); structural constituent of ribosome	P	P	P	P	P	P	P	P
246340_s_at	AT3G44860	[AT3G44860, FAMT (farnesoic acid carboxyl-O-methyltransferase); S-adenosylmethionine-dependent methyltransferase/ farnesoic acid O-methyltransferase];[AT3G44870, S-adenosyl-L-methionine:carboxyl methyltransferase family protein]	P	P	P	P	P	P	P	P
246343_at	AT3G56720	unknown protein	P	P	P	P	U	P	U	P
246345_at	AT3G56760	calcium-dependent protein kinase, putative / CDPK, putative	P	P	P	P	P	P	P	P
246346_at	AT3G56810	unknown protein	P	U	U	P	U	U	A	A
246347_at	AT3G56830	unknown protein	P	P	P	P	P	P	P	P
246348_at	AT3G56840	FAD-dependent oxidoreductase family protein	P	P	P	P	P	P	P	P
246351_at	AT1G16570	glycosyl transferase family 1 protein	P	P	P	P	P	P	P	P
246366_at	AT1G51850	leucine-rich repeat protein kinase, putative	P	P	P	P	U	P	U	U
246368_at	AT1G51890	leucine-rich repeat protein kinase, putative	P	P	P	P	P	P	P	P
246378_at	AT1G57620	emp24/gp25L/p24 family protein	P	P	P	P	P	P	P	P
246379_s_at	AT1G57660	[AT1G57660, 60S ribosomal protein L21 (RPL21E)];[AT1G57860, 60S ribosomal protein L21]	P	P	P	P	P	P	P	P
246385_at	AT1G77390	CYCA1;2 (CYCLIN A1;2); cyclin-dependent protein kinase regulator	P	P	U	P	P	U	P	A
246389_at	AT1G77380	AAP3; amino acid transmembrane transporter	P	P	P	P	P	P	P	U
246390_at	AT1G77330	1-aminocyclopropane-1-carboxylate oxidase, putative / ACC oxidase, putative	P	P	P	P	U	P	U	U
246391_at	AT1G77350	unknown protein	P	P	P	P	P	P	P	P
246393_at	AT1G58150	unknown protein	P	P	P	P	P	P	P	P
246396_at	AT1G58180	carbonic anhydrase family protein / carbonate dehydratase family protein	P	P	P	P	P	P	P	P
246398_at	AT1G58100	TCP family transcription factor, putative	P	P	P	P	P	P	P	P
246400_at	AT1G57540	unknown protein	P	P	P	P	P	P	P	P
246404_at	AT1G57600	membrane bound O-acyl transferase (MBOAT) family protein	P	P	P	P	P	P	P	P
246405_at	AT1G57630	disease resistance protein (TIR class), putative	P	P	P	P	P	P	P	P
246408_at	AT1G57680	FUNCTIONS IN: molecular_function unknown; INVOLVED IN: biological_process unknown; LOCATED IN: endomembrane system; EXPRESSED IN: 24 plant structures; EXPRESSED DURING: 15 growth stages; CONTAINS InterPro DOMAIN/s: Uncharacterised conserved protein UCP031277 (InterPro:IPR016971); Has 35 Blast hits to 35 proteins in 10 species: Archae - 0; Bacteria - 0; Metazoa - 0; Fungi - 0; Plants - 33; Viruses…	P	P	P	P	P	P	P	P
246409_at	AT1G57700	protein kinase family protein	P	P	P	P	P	P	P	P
246411_at	AT1G57770	amine oxidase family	P	P	P	P	P	U	P	U
246412_at	AT5G17530	phosphoglucosamine mutase family protein	P	P	P	P	P	P	P	P
246420_at	AT5G16870	aminoacyl-tRNA hydrolase	P	P	P	P	P	P	P	P
246421_at	AT5G16880	VHS domain-containing protein / GAT domain-containing protein	P	P	P	P	P	P	P	P
246422_at	AT5G17060	ATARFB1B; GTP binding	P	P	P	P	P	P	P	P
246423_at	AT5G16950	unknown protein	P	P	P	P	P	U	P	P
246424_at	AT5G17020	XPO1A; protein binding / protein transporter/ receptor	P	P	P	P	P	P	P	P
246427_at	AT5G17400	ER-ANT1 (ENDOPLASMIC RETICULUM-DENINE NUCLEOTIDE TRANSPORTER 1); ATP:ADP antiporter/ binding	P	P	P	P	P	P	P	P
246433_at	AT5G17510	unknown protein	U	U	P	P	U	P	U	U
246434_at	AT5G17520	RCP1 (ROOT CAP 1); maltose transmembrane transporter	P	P	P	P	P	P	P	P
246436_at	AT5G17440	LUC7 N_terminus domain-containing protein	P	P	P	P	U	P	U	U
246439_at	AT5G17600	zinc finger (C3HC4-type RING finger) family protein	P	P	P	P	P	U	U	P
246441_at	AT5G17560	BolA-like family protein	P	P	P	P	P	P	P	P
246442_at	AT5G17610	unknown protein	P	P	P	P	P	P	P	P
246443_at	AT5G17620	FUNCTIONS IN: molecular_function unknown; INVOLVED IN: biological_process unknown; LOCATED IN: cellular_component unknown; EXPRESSED IN: 23 plant structures; EXPRESSED DURING: 13 growth stages; CONTAINS InterPro DOMAIN/s: Plant nuclear matrix 1 (InterPro:IPR010604); Has 62 Blast hits to 62 proteins in 32 species: Archae - 0; Bacteria - 19; Metazoa - 8; Fungi - 0; Plants - 31; Viruses - 0; Other E…	P	P	P	P	P	P	P	P
246444_at	AT5G17570	tatD-related deoxyribonuclease family protein	P	P	P	P	P	P	P	P
246445_at	AT5G17630	glucose-6-phosphate/phosphate translocator, putative	P	P	P	P	P	P	P	P
246446_at	AT5G17640	unknown protein	P	P	P	P	P	P	P	P
246447_at	AT5G16780	DOT2 (DEFECTIVELY ORGANIZED TRIBUTARIES 2)	U	P	P	P	U	U	U	P
246448_at	AT5G16800	GCN5-related N-acetyltransferase (GNAT) family protein	P	P	P	P	P	P	P	P
246449_at	AT5G16810	ATP binding / protein kinase	P	P	P	P	U	P	U	U
246450_at	AT5G16820	HSF3 (HEAT SHOCK FACTOR 3); DNA binding / transcription factor	U	U	U	P	U	U	U	A
246451_at	AT5G16760	inositol 1,3,4-trisphosphate 5/6-kinase	P	P	P	P	P	P	P	P
246452_at	AT5G16840	BPA1 (BINDINGPARTNEROFACD11 1); nucleic acid binding / nucleotide binding / oxidoreductase	P	P	P	P	P	P	P	P
246453_at	AT5G16830	SYP21 (SYNTAXIN OF PLANTS 21); SNAP receptor	P	P	P	P	P	P	P	P
246454_at	AT5G16710	DHAR3 (dehydroascorbate reductase 1); glutathione dehydrogenase (ascorbate)	P	P	P	P	P	P	P	P
246457_at	AT5G16750	TOZ (TORMOZEMBRYO DEFECTIVE); nucleotide binding	U	U	P	P	A	P	U	A
246460_at	AT5G16910	CSLD2 (CELLULOSE-SYNTHASE LIKE D2); cellulose synthase/ transferase, transferring glycosyl groups	P	P	P	P	P	P	P	P
246461_at	AT5G16930	AAA-type ATPase family protein	A	U	U	P	A	A	U	A
246462_at	AT5G16940	carbon-sulfur lyase	P	P	P	P	P	P	P	P
246466_at	AT5G17010	sugar transporter family protein	P	P	P	P	P	P	P	P
246469_at	AT5G17070	unknown protein	P	P	P	P	P	P	P	P
246475_at	AT5G16720	unknown protein	U	A	U	P	A	A	A	A
246476_at	AT5G16730	LOCATED IN: chloroplast; EXPRESSED IN: 23 plant structures; EXPRESSED DURING: 13 growth stages; CONTAINS InterPro DOMAIN/s: Spectrin/alpha-actinin (InterPro:IPR018159); BEST Arabidopsis thaliana protein match is: unknown protein (TAIR:AT3G02930.1); Has 241703 Blast hits to 112530 proteins in 2711 species: Archae - 2642; Bacteria - 41887; Metazoa - 104467; Fungi - 18239; Plants - 8786; Viruses - 1…	U	P	P	P	P	P	P	P
246479_at	AT5G16060	FUNCTIONS IN: molecular_function unknown; INVOLVED IN: biological_process unknown; LOCATED IN: cellular_component unknown; EXPRESSED IN: 22 plant structures; EXPRESSED DURING: 13 growth stages; CONTAINS InterPro DOMAIN/s: Cytochrome c oxidase biogenesis protein Cmc1-like (InterPro:IPR013892); Has 47 Blast hits to 47 proteins in 24 species: Archae - 0; Bacteria - 0; Metazoa - 4; Fungi - 17; Plants…	P	P	P	P	P	P	P	P
246482_at	AT5G15930	PAM1 (plant adhesion molecule 1); RAB GTPase activator	P	P	P	P	P	P	P	P
246483_at	AT5G16000	NIK1 (NSP-INTERACTING KINASE 1); kinase	P	P	P	P	P	P	P	P
246484_at	AT5G16040	regulator of chromosome condensation (RCC1) family protein	P	P	P	P	U	U	P	P
246486_at	AT5G15910	dehydrogenase-related	P	P	P	P	P	P	P	P
246489_at	AT5G16050	GRF5 (GENERAL REGULATORY FACTOR 5); ATP binding / protein binding / protein phosphorylated amino acid binding	P	P	P	P	P	P	P	P
246490_at	AT5G15950	[AT5G15950, adenosylmethionine decarboxylase family protein];[AT5G15948, CPuORF10 (Conserved peptide upstream open reading frame 10)]	P	P	P	P	P	P	P	P
246492_at	AT5G16140	peptidyl-tRNA hydrolase family protein	P	P	P	P	P	P	P	P
246493_at	AT5G16180	CRS1 (ARABIDOPSIS ORTHOLOG OF MAIZE CHLOROPLAST SPLICING FACTOR CRS1); RNA splicing factor, transesterification mechanism	P	P	P	P	P	P	U	U
246496_at	AT5G16210	HEAT repeat-containing protein	P	P	P	P	P	P	P	P
246497_at	AT5G16220	octicosapeptide/Phox/Bem1p (PB1) domain-containing protein	P	P	P	P	P	P	P	P
246498_at	AT5G16230	acyl-(acyl-carrier-protein) desaturase, putative / stearoyl-ACP desaturase, putative	U	U	P	P	U	A	U	A
246499_at	AT5G16260	RNA recognition motif (RRM)-containing protein	P	P	P	P	P	P	P	P
246500_at	AT5G16270	SYN4 (SISTER CHROMATID COHESION 1 PROTEIN 4)	U	P	U	P	U	P	U	P
246501_at	AT5G16280	unknown protein	P	P	P	P	P	P	U	P
246502_at	AT5G16240	acyl-(acyl-carrier-protein) desaturase, putative / stearoyl-ACP desaturase, putative	P	P	P	P	U	P	P	U
246503_at	AT5G16130	40S ribosomal protein S7 (RPS7C)	P	P	P	P	P	P	P	P
246505_at	AT5G16250	unknown protein	P	P	P	P	U	U	U	P
246506_at	AT5G16110	unknown protein	P	P	P	P	P	P	P	P
246507_at	AT5G16120	hydrolase, alpha/beta fold family protein	P	P	P	P	P	P	P	P
246508_at	AT5G16150	PGLCT (PLASTIDIC GLC TRANSLOCATOR); carbohydrate transmembrane transporter/ sugar:hydrogen symporter	P	P	P	P	P	P	P	P
246510_at	AT5G15410	DND1 (DEFENSE NO DEATH 1); calcium channel/ calmodulin binding / cation channel/ cyclic nucleotide binding / intracellular cAMP activated cation channel/ intracellular cyclic nucleotide activated cation channel/ inward rectifier potassium channel	P	P	P	P	P	P	P	P
246511_at	AT5G15490	UDP-glucose 6-dehydrogenase, putative	P	P	P	P	P	P	P	P
246513_at	AT5G15680	binding	U	U	P	P	U	U	U	U
246515_at	AT5G15710	F-box family protein	P	P	P	P	P	P	P	P
246518_at	AT5G15770	AtGNA1 (Arabidopsis thaliana glucose-6-phosphate acetyltransferase 1); N-acetyltransferase/ glucosamine 6-phosphate N-acetyltransferase	P	U	P	P	P	U	U	P
246523_at	AT5G15850	COL1 (constans-like 1); transcription factor/ zinc ion binding	P	P	P	P	P	P	P	P
246524_at	AT5G15860	ATPCME (PRENYLCYSTEINE METHYLESTERASE); prenylcysteine methylesterase	P	P	P	P	P	P	P	P
246527_at	AT5G15750	RNA-binding S4 domain-containing protein	P	P	P	P	P	P	P	P
246528_at	AT5G15640	mitochondrial substrate carrier family protein	P	P	P	P	P	P	P	P
246529_at	AT5G15730	serine/threonine protein kinase, putative	P	P	P	P	P	P	P	P
246532_at	AT5G15870	glycosyl hydrolase family 81 protein	P	P	P	P	P	P	P	P
246536_at	AT5G15920	structural maintenance of chromosomes (SMC) family protein (MSS2)	A	U	U	P	A	U	U	U
246538_at	AT5G15520	40S ribosomal protein S19 (RPS19B)	P	P	P	P	P	P	P	P
246539_at	AT5G15460	MUB2 (MEMBRANE-ANCHORED UBIQUITIN-FOLD PROTEIN 2)	P	P	P	P	P	P	P	P
246541_at	AT5G15400	U-box domain-containing protein	P	P	P	P	P	P	P	P
246542_at	AT5G15020	SNL2 (SIN3-LIKE 2)	P	P	P	P	P	P	P	P
246546_at	AT5G15090	VDAC3 (VOLTAGE DEPENDENT ANION CHANNEL 3); voltage-gated anion channel	P	P	P	P	P	P	P	P
246547_at	AT5G14970	unknown protein	P	P	P	P	P	P	P	P
246548_at	AT5G14910	heavy-metal-associated domain-containing protein	P	P	P	P	P	P	P	P
246549_at	AT5G15050	glycosyltransferase family 14 protein / core-2/I-branching enzyme family protein	P	P	P	P	P	P	P	P
246553_at	AT5G15440	EDL1 (EID1-like 1)	P	P	P	P	P	P	P	P
246555_at	AT5G15470	GAUT14 (Galacturonosyltransferase 14); polygalacturonate 4-alpha-galacturonosyltransferase/ transferase, transferring glycosyl groups / transferase, transferring hexosyl groups	P	P	P	P	P	P	P	P
246558_at	AT5G15540	EMB2773 (EMBRYO DEFECTIVE 2773); binding / protein binding / zinc ion binding	U	U	U	P	A	U	U	A
246561_at	AT5G15570	FUNCTIONS IN: molecular_function unknown; INVOLVED IN: biological_process unknown; LOCATED IN: cellular_component unknown; EXPRESSED IN: 23 plant structures; EXPRESSED DURING: 13 growth stages; CONTAINS InterPro DOMAIN/s: Bromodomain transcription factor (InterPro:IPR006565); BEST Arabidopsis thaliana protein match is: DNA binding (TAIR:AT3G02160.1); Has 143 Blast hits to 143 proteins in 37 speci…	P	P	P	P	P	P	P	P
246564_at	AT5G15610	proteasome family protein	P	P	P	P	P	P	P	P
246566_at	AT5G14940	proton-dependent oligopeptide transport (POT) family protein	P	P	P	P	P	P	P	P
246567_at	AT5G14950	GMII (GOLGI ALPHA-MANNOSIDASE II); alpha-mannosidase	P	P	P	P	U	P	P	P
246576_at	AT1G31650	ROPGEF14; Rho guanyl-nucleotide exchange factor	P	P	P	P	P	P	P	P
246580_at	AT1G31770	ABC transporter family protein	P	P	P	P	U	P	P	U
246583_at	AT5G14720	protein kinase family protein	P	P	P	P	P	P	P	P
246584_at	AT5G14730	unknown protein	P	P	P	P	P	P	P	P
246586_at	AT5G14770	pentatricopeptide (PPR) repeat-containing protein	A	U	U	P	A	A	A	A
246591_at	AT5G14880	potassium transporter, putative	P	P	P	P	P	P	P	P
246593_at	AT5G14790	binding	P	P	P	P	P	P	P	P
246594_at	AT5G14800	P5CR (PYRROLINE-5- CARBOXYLATE (P5C) REDUCTASE); pyrroline-5-carboxylate reductase	P	P	P	P	P	P	P	P
246595_at	AT5G14780	FDH (FORMATE DEHYDROGENASE); NAD or NADH binding / binding / catalytic/ cofactor binding / oxidoreductase, acting on the CH-OH group of donors, NAD or NADP as acceptor	P	P	P	P	P	P	P	P
246596_at	AT5G14740	CA2 (CARBONIC ANHYDRASE 2); carbonate dehydratase/ zinc ion binding	P	P	P	P	P	P	P	P
246598_at	AT5G14850	mannosyltransferase, putative	P	U	P	P	P	P	P	P
246600_at	AT5G14930	SAG101 (SENESCENCE-ASSOCIATED GENE 101); carboxylesterase/ triacylglycerol lipase	P	P	P	P	P	P	P	P
246601_at	AT1G31710	copper amine oxidase, putative	U	P	U	P	A	P	U	A
246602_at	AT1G31710	copper amine oxidase, putative	A	U	U	P	A	U	A	A
246607_at	AT5G35370	ATP binding / carbohydrate binding / kinase/ protein kinase/ protein serine/threonine kinase/ protein tyrosine kinase/ sugar binding	P	P	P	P	P	P	P	P
246611_at	AT5G35330	MBD02 (METHYL-CPG-BINDING DOMAIN PROTEIN 02); DNA binding / DNA demethylase	P	P	P	P	P	P	P	P
246613_at	AT5G35360	CAC2; acetyl-CoA carboxylase/ biotin carboxylase	P	P	P	P	P	P	P	P
246614_at	AT5G35410	SOS2 (SALT OVERLY SENSITIVE 2); kinase/ protein kinase	U	P	U	P	U	P	P	U
246619_at	AT5G36290	unknown protein	P	P	P	P	P	P	P	P
246620_at	AT5G36220	CYP81D1 (CYTOCHROME P450 81D1); electron carrier/ heme binding / iron ion binding / monooxygenase/ oxygen binding	P	P	P	P	P	P	P	P
246621_at	AT5G36230	eIF4-gamma/eIF5/eIF2-epsilon domain-containing protein	P	P	P	P	P	P	P	P
246622_at	AT5G36250	protein phosphatase 2C, putative / PP2C, putative	P	P	P	P	P	P	P	P
246623_at	AT1G48920	ATNUC-L1; nucleic acid binding / nucleotide binding	P	P	P	P	P	P	P	P
246627_s_at	AT2G45300	[AT2G45300, 3-phosphoshikimate 1-carboxyvinyltransferase / 5-enolpyruvylshikimate-3-phosphate / EPSP synthase];[AT1G48860, 3-phosphoshikimate 1-carboxyvinyltransferase, putative / 5-enolpyruvylshikimate-3-phosphate, putative / EPSP synthase, putative]	P	P	P	P	P	P	P	P
246628_at	AT1G48900	signal recognition particle 54 kDa protein 3 / SRP54 (SRP-54C)	P	P	P	P	P	P	P	P
246630_at	AT1G50730	unknown protein	P	P	P	P	P	P	P	P
246631_at	AT1G50740	unknown protein	P	P	P	P	P	P	P	P
246634_at	AT1G31730	epsilon-adaptin, putative	P	P	P	P	U	P	P	U
246636_at	AT5G34850	PAP26 (PURPLE ACID PHOSPHATASE 26); acid phosphatase/ protein serine/threonine phosphatase	P	P	P	P	P	P	P	P
246644_at	AT5G35100	peptidyl-prolyl cis-trans isomerase	P	P	P	P	P	P	P	P
246645_at	AT5G35080	protein binding	P	P	P	P	P	P	P	P
246650_at	AT5G35160	LOCATED IN: integral to membrane, Golgi apparatus; EXPRESSED IN: 24 plant structures; EXPRESSED DURING: 13 growth stages; CONTAINS InterPro DOMAIN/s: Nonaspanin (TM9SF) (InterPro:IPR004240); BEST Arabidopsis thaliana protein match is: unknown protein (TAIR:AT4G12650.1); Has 1053 Blast hits to 1004 proteins in 163 species: Archae - 0; Bacteria - 0; Metazoa - 478; Fungi - 143; Plants - 250; Viruses…	P	P	P	P	P	P	P	P
246651_at	AT5G35170	adenylate kinase family protein	P	P	P	P	P	P	P	P
246653_at	AT5G35200	epsin N-terminal homology (ENTH) domain-containing protein	P	P	P	P	P	P	P	P
246660_at	AT5G35180	phosphoinositide binding	P	P	P	P	P	P	P	P
246673_at	AT5G30510	RPS1 (RIBOSOMAL PROTEIN S1); RNA binding / structural constituent of ribosome	P	P	P	P	P	P	P	P
246674_at	AT5G30490	FUNCTIONS IN: molecular_function unknown; INVOLVED IN: biological_process unknown; LOCATED IN: cellular_component unknown; EXPRESSED IN: 22 plant structures; EXPRESSED DURING: 13 growth stages; CONTAINS InterPro DOMAIN/s: Bucentaur or craniofacial development (InterPro:IPR011421); Has 246 Blast hits to 239 proteins in 110 species: Archae - 0; Bacteria - 14; Metazoa - 103; Fungi - 65; Plants - 25;…	P	P	P	P	P	P	P	P
246681_at	AT5G33280	chloride channel-like (CLC) protein, putative	P	P	P	P	P	P	P	P
246682_at	AT5G33290	XGD1 (XYLOGALACTURONAN DEFICIENT 1); UDP-xylosyltransferase/ catalytic	P	P	P	P	P	P	P	P
246699_at	AT5G27990	unknown protein	P	P	P	P	P	P	P	P
246701_at	AT5G28020	CYSD2 (CYSTEINE SYNTHASE D2); catalytic/ cysteine synthase/ pyridoxal phosphate binding	P	P	P	P	P	P	P	P
246702_at	AT5G28050	cytidine/deoxycytidylate deaminase family protein	P	P	P	P	P	P	P	P
246708_at	AT5G28150	unknown protein	P	P	P	P	P	P	P	P
246724_at	AT5G29000	myb family transcription factor	U	P	P	P	P	P	P	P
246728_at	AT5G28040	transcription regulator	P	P	P	P	P	P	P	P
246730_at	AT5G28060	40S ribosomal protein S24 (RPS24B)	P	P	P	P	P	P	P	P
246732_at	AT5G27650	PWWP domain-containing protein	U	U	U	P	U	U	U	U
246736_at	AT5G27560	unknown protein	P	P	P	P	P	P	P	P
246738_at	AT5G27740	EMB2775 (EMBRYO DEFECTIVE 2775); DNA binding / nucleoside-triphosphatase/ nucleotide binding	P	P	P	P	P	P	P	P
246741_at	AT5G27720	emb1644 (embryo defective 1644)	P	P	P	P	P	P	P	P
246742_at	AT5G27840	TOPP8; protein serine/threonine phosphatase	P	P	P	P	P	P	P	P
246743_at	AT5G27750	F-box family protein	U	P	A	P	A	U	U	A
246745_at	AT5G27770	60S ribosomal protein L22 (RPL22C)	P	P	P	P	P	P	P	P
246746_at	AT5G27820	ribosomal protein L18 family protein	P	P	P	P	P	P	P	P
246747_at	AT5G27700	structural constituent of ribosome	P	P	P	P	P	P	P	P
246748_at	AT5G27730	unknown protein	P	P	P	P	P	P	P	P
246749_at	AT5G27830	FUNCTIONS IN: molecular_function unknown; INVOLVED IN: response to oxidative stress; LOCATED IN: endomembrane system; EXPRESSED IN: 22 plant structures; EXPRESSED DURING: 13 growth stages; CONTAINS InterPro DOMAIN/s: Folate receptor, conserved region (InterPro:IPR018143); Has 46 Blast hits to 46 proteins in 18 species: Archae - 0; Bacteria - 0; Metazoa - 16; Fungi - 0; Plants - 14; Viruses - 0; O…	P	P	P	P	P	P	P	P
246755_at	AT5G27920	F-box family protein	P	P	P	P	P	P	P	P
246756_at	AT5G27930	protein phosphatase 2C, putative / PP2C, putative	P	P	P	P	P	P	P	P
246758_at	AT5G27850	60S ribosomal protein L18 (RPL18C)	P	P	P	P	P	P	P	P
246759_at	AT5G27950	kinesin motor protein-related	P	P	P	P	P	P	P	P
246760_at	AT5G27970	binding	P	P	P	P	P	P	P	P
246762_at	AT5G27620	CYCH;1 (CYCLIN H;1); cyclin-dependent protein kinase/ protein binding / protein kinase	P	P	P	P	U	U	U	P
246767_at	AT5G27395	P-P-bond-hydrolysis-driven protein transmembrane transporter	P	P	P	P	P	P	P	P
246770_at	AT5G27460	pentatricopeptide (PPR) repeat-containing protein	P	P	P	P	P	P	U	U
246772_at	AT5G27490	integral membrane Yip1 family protein	P	P	P	P	P	P	P	P
246775_at	AT5G27540	MIRO1 (Miro-related GTP-ase 1); GTP binding	P	P	P	P	P	P	P	P
246777_at	AT5G27420	zinc finger (C3HC4-type RING finger) family protein	P	P	P	P	P	P	P	P
246780_at	AT5G27470	seryl-tRNA synthetase / serine--tRNA ligase	P	P	P	P	P	P	P	P
246782_at	AT5G27320	GID1C (GA INSENSITIVE DWARF1C); hydrolase	P	P	P	P	P	P	P	P
246783_at	AT5G27360	SFP2; carbohydrate transmembrane transporter/ sugar:hydrogen symporter	P	P	P	P	P	P	P	P
246784_at	AT5G27430	signal peptidase subunit family protein	P	P	P	P	P	P	P	P
246785_at	AT5G27380	GSH2 (GLUTATHIONE SYNTHETASE 2); glutathione synthase	P	P	P	P	P	P	P	P
246786_at	AT5G27410	aminotransferase class IV family protein	U	P	U	P	A	U	U	A
246789_at	AT5G27600	LACS7 (LONG-CHAIN ACYL-COA SYNTHETASE 7); long-chain-fatty-acid-CoA ligase/ protein binding	P	P	P	P	P	P	P	P
246791_at	AT5G27280	zinc finger (DNL type) family protein	P	P	P	P	P	P	P	P
246792_at	AT5G27290	unknown protein	P	P	P	P	P	P	P	P
246793_at	AT5G27210	FUNCTIONS IN: molecular_function unknown; INVOLVED IN: biological_process unknown; LOCATED IN: cellular_component unknown; EXPRESSED IN: 24 plant structures; EXPRESSED DURING: 14 growth stages; CONTAINS InterPro DOMAIN/s: Protein of unknown function, transmembrane-40 (InterPro:IPR018781); BEST Arabidopsis thaliana protein match is: transmembrane protein, putative (TAIR:AT3G05010.1); Has 99 Blast …	P	P	P	P	P	P	P	P
246794_s_at	AT5G27010	[AT5G27010, binding];[AT5G06350, binding]	U	P	P	P	U	U	U	U
246796_at	AT5G26770	unknown protein	P	P	P	P	P	P	P	P
246800_at	AT5G26780	SHM2 (SERINE HYDROXYMETHYLTRANSFERASE 2); catalytic/ glycine hydroxymethyltransferase/ pyridoxal phosphate binding	P	P	P	P	P	P	P	P
246801_at	AT5G26830	threonyl-tRNA synthetase / threonine--tRNA ligase (THRRS)	P	P	P	P	P	P	P	P
246803_at	AT5G26980	SYP41 (SYNTAXIN OF PLANTS 41); SNAP receptor	P	P	P	P	P	P	P	U
246809_s_at	AT5G27140	[AT5G27140, SAR DNA-binding protein, putative];[AT5G27120, SAR DNA-binding protein, putative]	U	P	P	P	A	A	U	U
246820_at	AT5G26910	unknown protein	P	P	P	P	P	P	P	U
246821_at	AT5G26920	CBP60G (CAM-BINDING PROTEIN 60-LIKE.G); calmodulin binding	P	P	P	P	P	P	P	P
246822_at	AT5G26960	kelch repeat-containing F-box family protein	P	P	P	P	P	P	P	P
246829_at	AT5G26570	ATGWD3; carbohydrate kinase/ catalytic/ phosphoglucan, water dikinase	U	U	P	P	U	U	U	U
246830_at	AT5G26360	chaperonin, putative	P	P	P	P	P	P	P	P
246831_at	AT5G26340	MSS1; carbohydrate transmembrane transporter/ hexose:hydrogen symporter/ high-affinity hydrogen:glucose symporter/ sugar:hydrogen symporter	P	P	P	P	P	P	P	P
246832_at	AT5G26600	catalytic/ pyridoxal phosphate binding	P	P	P	P	P	P	P	P
246839_at	AT5G26720	unknown protein	P	P	P	P	P	P	P	P
246840_at	AT5G26610	D111/G-patch domain-containing protein	P	P	P	P	P	P	U	P
246843_at	AT5G26740	unknown protein	P	P	P	P	P	P	P	P
246846_at	AT5G26760	unknown protein	P	P	P	P	P	P	P	P
246847_at	AT5G26820	ATIREG3 (IRON-REGULATED PROTEIN 3)	P	P	P	P	P	P	P	P
246849_at	AT5G26850	INVOLVED IN: biological_process unknown; LOCATED IN: chloroplast; EXPRESSED IN: 23 plant structures; EXPRESSED DURING: 13 growth stages; BEST Arabidopsis thaliana protein match is: cyclin-related (TAIR:AT2G41830.1); Has 199 Blast hits to 197 proteins in 66 species: Archae - 0; Bacteria - 0; Metazoa - 113; Fungi - 19; Plants - 59; Viruses - 0; Other Eukaryotes - 8 (source: NCBI BLink).	P	P	P	P	P	P	P	U
246850_at	AT5G26860	LON1 (LON PROTEASE 1); ATP binding / ATP-dependent peptidase/ serine-type peptidase	U	P	P	P	U	P	U	A
246852_at	AT5G26880	tRNA/rRNA methyltransferase (SpoU) family protein	P	P	P	P	P	P	P	P
246856_at	AT5G26210	AL4 (ALFIN-LIKE 4); DNA binding / methylated histone residue binding	P	P	P	P	P	P	P	P
246858_at	AT5G25930	leucine-rich repeat family protein / protein kinase family protein	P	P	P	P	P	P	P	P
246863_at	AT5G25940	early nodulin-related	P	P	P	P	P	P	P	P
246864_at	AT5G25900	GA3 (GA REQUIRING 3); ent-kaurene oxidase/ oxygen binding	P	P	P	P	P	P	P	P
246865_s_at	AT5G27640	[AT5G27640, TIF3B1 (TRANSLATION INITIATION FACTOR 3B1); nucleic acid binding / translation initiation factor];[AT5G25780, EIF3B-2 (EUKARYOTIC TRANSLATION INITIATION FACTOR 3B-2); nucleic acid binding / protein binding / translation initiation factor]	P	P	P	P	P	P	P	P
246870_at	AT5G26030	FC1 (ferrochelatase 1); ferrochelatase	P	P	P	P	P	P	P	P
246879_at	AT5G26110	ATP binding / catalytic/ protein kinase	P	P	P	P	P	P	P	P
246880_s_at	AT5G26000	[AT5G26000, TGG1 (THIOGLUCOSIDE GLUCOHYDROLASE 1); hydrolase, hydrolyzing O-glycosyl compounds / thioglucosidase];[AT5G25980, TGG2 (GLUCOSIDE GLUCOHYDROLASE 2); hydrolase, hydrolyzing O-glycosyl compounds / thioglucosidase]	P	P	P	P	P	P	P	P
246881_at	AT5G26040	HDA2; histone deacetylase	P	P	P	P	P	P	P	P
246884_at	AT5G26220	ChaC-like family protein	P	P	P	P	P	P	P	P
246886_at	AT5G26240	CLC-D (CHLORIDE CHANNEL D); anion channel/ voltage-gated chloride channel	P	P	P	P	P	P	P	P
246888_at	AT5G26270	unknown protein	U	P	P	P	P	P	U	P
246891_at	AT5G25490	zinc finger (Ran-binding) family protein	P	P	P	P	P	P	P	U
246893_at	AT5G25520	transcription elongation factor-related	P	P	P	P	P	P	P	P
246895_at	AT5G25540	CID6 (CTC-Interacting Domain 6); protein binding	P	P	P	P	P	P	P	P
246897_at	AT5G25560	zinc finger (C3HC4-type RING finger) family protein	P	P	P	P	P	P	P	P
246901_at	AT5G25630	pentatricopeptide (PPR) repeat-containing protein	P	P	P	P	P	P	P	P
246904_at	AT5G25480	DNMT2 (DNA METHYLTRANSFERASE-2); DNA binding	P	U	P	P	U	U	U	U
246907_at	AT5G25510	serine/threonine protein phosphatase 2A (PP2A) regulatory subunit B', putative	P	P	P	P	P	P	P	P
246908_at	AT5G25610	RD22; nutrient reservoir	P	P	P	P	P	P	P	P
246909_at	AT5G25770	unknown protein	P	P	P	P	P	P	P	P
246911_at	AT5G25810	tny (TINY); DNA binding / transcription factor	P	P	P	P	P	P	P	P
246916_at	AT5G25910	AtRLP52 (Receptor Like Protein 52); kinase/ protein binding	U	U	U	P	U	U	A	A
246917_at	AT5G25280	serine-rich protein-related	P	P	P	P	P	P	P	P
246922_at	AT5G25110	CIPK25 (CBL-INTERACTING PROTEIN KINASE 25); ATP binding / kinase/ protein kinase/ protein serine/threonine kinase	P	P	P	P	P	P	P	U
246923_at	AT5G25100	endomembrane protein 70, putative	P	P	P	P	P	P	P	P
246926_at	AT5G25240	FUNCTIONS IN: molecular_function unknown; INVOLVED IN: biological_process unknown; LOCATED IN: cellular_component unknown; EXPRESSED IN: 23 plant structures; EXPRESSED DURING: 13 growth stages; BEST Arabidopsis thaliana protein match is: NHL repeat-containing protein (TAIR:AT5G14890.1); Has 23 Blast hits to 23 proteins in 7 species: Archae - 0; Bacteria - 0; Metazoa - 0; Fungi - 0; Plants - 23; V…	P	P	P	P	P	P	P	P
246927_s_at	AT5G25260	[AT5G25260, FUNCTIONS IN: molecular_function unknown; INVOLVED IN: biological_process unknown; LOCATED IN: plasma membrane; EXPRESSED IN: cultured cell; CONTAINS InterPro DOMAIN/s: Band 7 protein (InterPro:IPR001107); BEST Arabidopsis thaliana protein match is: unknown protein (TAIR:AT5G25250.1); Has 4214 Blast hits to 3442 proteins in 652 species: Archae - 14; Bacteria - 1365; Metazoa - 1204; Fu…	P	P	P	P	P	P	P	P
246928_at	AT5G25270	FUNCTIONS IN: molecular_function unknown; INVOLVED IN: protein modification process; LOCATED IN: cellular_component unknown; EXPRESSED IN: 23 plant structures; EXPRESSED DURING: 15 growth stages; CONTAINS InterPro DOMAIN/s: Ubiquitin (InterPro:IPR000626); BEST Arabidopsis thaliana protein match is: ubiquitin family protein (TAIR:AT5G42220.1); Has 1533 Blast hits to 627 proteins in 167 species: Ar…	P	P	P	P	P	P	P	P
246929_at	AT5G25210	unknown protein	P	P	P	P	P	P	P	P
246931_at	AT5G25170	unknown protein	P	P	P	P	P	P	P	P
246932_at	AT5G25190	ethylene-responsive element-binding protein, putative	P	P	P	P	P	P	P	P
246935_at	AT5G25350	EBF2 (EIN3-BINDING F BOX PROTEIN 2); protein binding	P	P	P	P	P	P	P	P
246936_at	AT5G25360	unknown protein	P	P	P	P	P	P	P	P
246943_at	AT5G25440	protein kinase family protein	P	P	P	P	P	P	P	P
246944_at	AT5G25450	ubiquinol-cytochrome C reductase complex 14 kDa protein, putative	P	P	P	P	P	P	P	P
246945_s_at	AT5G25050	integral membrane transporter family protein	P	P	P	P	P	P	P	P
246949_at	AT5G25140	CYP71B13; electron carrier/ heme binding / iron ion binding / monooxygenase/ oxygen binding	P	P	U	P	P	P	P	P
246950_at	246950_at	no_match	P	P	P	P	P	P	P	P
246951_at	AT5G04880	pseudogene of ABC transporter family protein	P	P	P	P	P	P	P	U
246952_at	AT5G04820	OFP13 (ARABIDOPSIS THALIANA OVATE FAMILY PROTEIN 13)	U	P	U	P	P	P	P	P
246953_at	AT5G04850	VPS60.2	P	P	P	P	P	P	P	P
246955_at	AT5G04870	CPK1 (CALCIUM DEPENDENT PROTEIN KINASE 1); calmodulin-dependent protein kinase/ kinase	P	P	P	P	U	P	P	P
246956_at	AT5G04890	RTM2 (RESTRICTED TEV MOVEMENT 2)	U	P	P	P	U	U	U	U
246957_at	AT5G24670	catalytic/ hydrolase/ zinc ion binding	P	P	P	P	P	P	P	P
246958_at	AT5G24690	INVOLVED IN: biological_process unknown; LOCATED IN: mitochondrion, chloroplast, plastid, chloroplast inner membrane, chloroplast envelope; EXPRESSED IN: 23 plant structures; EXPRESSED DURING: 13 growth stages; BEST Arabidopsis thaliana protein match is: RER1 (RETICULATA-RELATED 1) (TAIR:AT5G22790.1); Has 251 Blast hits to 242 proteins in 37 species: Archae - 0; Bacteria - 8; Metazoa - 20; Fungi …	P	P	P	P	P	P	P	P
246959_at	AT5G24690	INVOLVED IN: biological_process unknown; LOCATED IN: mitochondrion, chloroplast, plastid, chloroplast inner membrane, chloroplast envelope; EXPRESSED IN: 23 plant structures; EXPRESSED DURING: 13 growth stages; BEST Arabidopsis thaliana protein match is: RER1 (RETICULATA-RELATED 1) (TAIR:AT5G22790.1); Has 251 Blast hits to 242 proteins in 37 species: Archae - 0; Bacteria - 8; Metazoa - 20; Fungi …	P	P	P	P	P	P	P	P
246960_at	AT5G24710	FUNCTIONS IN: molecular_function unknown; INVOLVED IN: biological_process unknown; LOCATED IN: plasma membrane; EXPRESSED IN: 23 plant structures; EXPRESSED DURING: 14 growth stages; CONTAINS InterPro DOMAIN/s: WD40 repeat-like (InterPro:IPR011046), WD40 repeat, region (InterPro:IPR017986), WD40 repeat (InterPro:IPR001680), WD40/YVTN repeat-like (InterPro:IPR015943); Has 46946 Blast hits to 23834…	P	P	P	P	P	P	P	P
246961_at	AT5G24710	FUNCTIONS IN: molecular_function unknown; INVOLVED IN: biological_process unknown; LOCATED IN: plasma membrane; EXPRESSED IN: 23 plant structures; EXPRESSED DURING: 14 growth stages; CONTAINS InterPro DOMAIN/s: WD40 repeat-like (InterPro:IPR011046), WD40 repeat, region (InterPro:IPR017986), WD40 repeat (InterPro:IPR001680), WD40/YVTN repeat-like (InterPro:IPR015943); Has 46946 Blast hits to 23834…	P	P	P	P	U	P	U	U
246962_s_at	AT5G24800	BZIP9 (BASIC LEUCINE ZIPPER 9); DNA binding / protein heterodimerization/ transcription factor	P	P	P	P	P	P	P	P
246965_at	AT5G24840	tRNA (guanine-N7-)-methyltransferase	P	P	P	P	P	P	P	P
246966_at	AT5G24850	CRY3 (cryptochrome 3); DNA binding / DNA photolyase/ FMN binding	U	P	P	P	P	P	P	P
246968_at	AT5G24870	zinc finger (C3HC4-type RING finger) family protein	P	P	P	P	P	P	U	U
246972_s_at	AT5G24950	[AT5G24950, CYP71A15; electron carrier/ heme binding / iron ion binding / monooxygenase/ oxygen binding];[AT5G24960, CYP71A14; electron carrier/ heme binding / iron ion binding / monooxygenase/ oxygen binding]	U	A	U	P	U	U	U	U
246973_at	AT5G24970	ABC1 family protein	P	P	P	P	U	P	P	U
246975_at	AT5G24890	unknown protein	P	P	P	P	P	P	P	P
246976_s_at	AT5G24810	ABC1 family protein	P	P	P	P	P	P	P	P
246977_at	AT5G24930	zinc finger (B-box type) family protein	P	P	P	P	P	P	P	P
246978_at	AT5G24910	CYP714A1; electron carrier/ heme binding / iron ion binding / monooxygenase/ oxygen binding	U	P	U	P	P	P	P	P
246980_at	AT5G67530	peptidyl-prolyl cis-trans isomerase cyclophilin-type family protein	P	P	P	P	P	P	P	P
246982_s_at	AT5G04860	[AT5G04860, unknown protein];[AT2G10560, unknown protein]	P	P	P	P	U	P	U	U
246983_at	AT5G67200	leucine-rich repeat transmembrane protein kinase, putative	U	U	A	P	U	U	U	A
246985_at	AT5G67290	FAD-dependent oxidoreductase family protein	P	P	P	P	P	P	P	P
246986_at	AT5G67280	RLK (Receptor-like kinase); ATP binding / kinase/ protein serine/threonine kinase	U	U	U	P	U	U	U	U
246988_at	AT5G67340	armadillo/beta-catenin repeat family protein / U-box domain-containing protein	P	P	P	P	P	P	P	P
246989_at	AT5G67350	unknown protein	P	P	P	P	P	P	P	P
246990_at	AT5G67360	ARA12; serine-type endopeptidase	P	P	P	P	P	P	P	P
246995_at	AT5G67470	formin homology 2 domain-containing protein / FH2 domain-containing protein	P	P	P	P	P	P	P	P
246996_at	AT5G67420	LBD37 (LOB DOMAIN-CONTAINING PROTEIN 37)	P	P	P	P	P	P	P	P
246997_at	AT5G67390	unknown protein	P	U	P	P	U	U	U	P
246998_at	AT5G67370	unknown protein	P	P	P	P	P	P	P	P
246999_at	AT5G67440	NPY3 (NAKED PINS IN YUC MUTANTS 3); protein binding / signal transducer	P	P	P	P	U	P	U	U
247000_at	AT5G67380	CKA1 (CASEIN KINASE ALPHA 1); kinase	P	P	P	P	P	P	P	P
247001_at	AT5G67330	ATNRAMP4; inorganic anion transmembrane transporter/ manganese ion transmembrane transporter/ metal ion transmembrane transporter	P	P	P	P	P	P	P	P
247002_at	AT5G67320	HOS15 (high expression of osmotically responsive genes 15)	P	P	P	P	P	P	P	P
247004_at	AT5G67570	DG1 (DELAYED GREENING 1)	A	U	U	P	A	A	A	A
247005_at	AT5G67520	adenylylsulfate kinase, putative	P	P	P	P	P	P	P	P
247007_at	AT5G67500	VDAC2 (VOLTAGE DEPENDENT ANION CHANNEL 2); voltage-gated anion channel	P	P	P	P	P	P	P	P
247008_at	AT5G67560	ATARLA1D (ADP-ribosylation factor-like A1D); GTP binding	P	P	P	P	P	P	P	P
247010_at	AT5G67510	60S ribosomal protein L26 (RPL26B)	P	P	P	P	P	P	P	P
247011_at	AT5G67590	FRO1 (FROSTBITE1); NADH dehydrogenase (ubiquinone)	P	P	P	P	P	P	P	P
247012_at	AT5G67580	TRB2; DNA binding / double-stranded telomeric DNA binding / protein homodimerization/ single-stranded telomeric DNA binding / transcription factor	P	P	P	P	P	P	P	P
247013_at	AT5G67480	BT4 (BTB AND TAZ DOMAIN PROTEIN 4); protein binding / transcription regulator	P	P	P	P	P	P	P	P
247015_at	AT5G66960	prolyl oligopeptidase family protein	U	U	U	P	A	A	U	A
247025_at	AT5G67030	ABA1 (ABA DEFICIENT 1); zeaxanthin epoxidase	P	P	P	P	P	P	P	P
247030_at	AT5G67210	unknown protein	P	P	U	P	P	P	P	P
247031_at	AT5G67230	glycosyl transferase family 43 protein	P	P	P	P	P	P	P	P
247032_at	AT5G67240	SDN3 (SMALL RNA DEGRADING NUCLEASE 3); exonuclease/ nucleic acid binding	U	P	P	P	A	U	A	A
247033_at	AT5G67250	SKIP2 (SKP1/ASK1 INTERACTING PROTEIN 2); ubiquitin-protein ligase	P	P	P	P	P	P	P	P
247034_at	AT5G67260	CYCD3;2 (CYCLIN D3;2); cyclin-dependent protein kinase	P	P	P	P	P	P	P	P
247035_at	AT5G67110	ALC (ALCATRAZ); DNA binding / transcription factor	U	U	U	P	A	U	A	A
247036_at	AT5G67130	phospholipase C/ phosphoric diester hydrolase	P	P	P	P	P	P	P	P
247037_at	AT5G67070	RALFL34 (ralf-like 34); signal transducer	P	P	P	P	P	P	P	P
247038_at	AT5G67160	EPS1 (ENHANCED PSEUDOMONAS SUSCEPTIBILTY 1); transferase/ transferase, transferring acyl groups other than amino-acyl groups	P	P	P	P	P	P	P	P
247041_at	AT5G67180	AP2 domain-containing transcription factor, putative	U	A	U	P	P	P	P	P
247042_at	AT5G67220	nitrogen regulation family protein	P	P	P	P	P	P	P	P
247043_at	AT5G66880	SNRK2.3 (SUCROSE NONFERMENTING 1(SNF1)-RELATED PROTEIN KINASE 2.3); kinase/ protein kinase	P	P	P	P	P	P	P	P
247044_at	AT5G66850	MAPKKK5; ATP binding / kinase/ protein kinase/ protein serine/threonine kinase	P	P	P	P	P	P	P	U
247045_at	AT5G66930	unknown protein	P	P	P	P	P	P	P	P
247046_at	AT5G66540	FUNCTIONS IN: molecular_function unknown; INVOLVED IN: rRNA processing; LOCATED IN: cytosol, nucleolus, nucleus; EXPRESSED IN: 22 plant structures; EXPRESSED DURING: 12 growth stages; CONTAINS InterPro DOMAIN/s: U3 small nucleolar ribonucleoprotein complex, subunit Mpp10p (InterPro:IPR012173), Mpp10 protein (InterPro:IPR007151); Has 76240 Blast hits to 38667 proteins in 1479 species: Archae - 252…	A	U	U	P	A	A	A	A
247048_at	AT5G66560	phototropic-responsive NPH3 family protein	P	P	P	P	U	P	P	P
247054_at	AT5G66730	zinc finger (C2H2 type) family protein	P	P	P	P	P	P	P	P
247057_at	AT5G66770	scarecrow transcription factor family protein	U	P	P	P	A	A	U	U
247058_at	AT5G66680	DGL1; dolichyl-diphosphooligosaccharide-protein glycotransferase	P	P	P	P	P	P	P	P
247060_at	AT5G66760	SDH1-1; ATP binding / succinate dehydrogenase	P	P	P	P	P	P	P	P
247062_at	AT5G66810	FUNCTIONS IN: molecular_function unknown; INVOLVED IN: biological_process unknown; LOCATED IN: cellular_component unknown; EXPRESSED IN: 23 plant structures; EXPRESSED DURING: 15 growth stages; CONTAINS InterPro DOMAIN/s: CTLH, C-terminal to LisH motif (InterPro:IPR006595); BEST Arabidopsis thaliana protein match is: unknown protein (TAIR:AT1G61150.6); Has 214 Blast hits to 160 proteins in 56 spe…	P	P	P	P	P	P	P	P
247063_at	AT5G66820	unknown protein	P	P	P	P	P	P	U	U
247067_at	AT5G66950	catalytic/ pyridoxal phosphate binding	P	P	P	P	P	P	P	P
247071_at	AT5G66640	DAR3 (DA1-RELATED PROTEIN 3)	P	P	P	P	U	P	U	U
247072_at	AT5G66490	unknown protein	P	P	P	P	P	P	P	P
247073_at	AT5G66570	PSBO1 (PS II OXYGEN-EVOLVING COMPLEX 1); oxygen evolving/ poly(U) binding	P	P	P	P	P	P	P	P
247074_at	AT5G66590	allergen V5/Tpx-1-related family protein	P	P	P	P	P	P	P	P
247075_at	AT5G66410	PLP3b (Phosducin-like protein 3 homolog); beta-tubulin binding	P	P	P	P	P	P	P	P
247076_at	AT5G66510	GAMMA CA3 (GAMMA CARBONIC ANHYDRASE 3); carbonate dehydratase	P	P	P	P	P	P	P	P
247077_at	AT5G66420	LOCATED IN: cellular_component unknown; EXPRESSED IN: 23 plant structures; EXPRESSED DURING: 13 growth stages; CONTAINS InterPro DOMAIN/s: Uncharacterised conserved protein UCP033271 (InterPro:IPR008322), TIM-barrel signal transduction protein, predicted (InterPro:IPR009215); Has 809 Blast hits to 807 proteins in 200 species: Archae - 4; Bacteria - 603; Metazoa - 0; Fungi - 61; Plants - 24; Virus…	P	P	P	P	P	P	P	P
247079_at	AT5G66055	AKRP (ANKYRIN REPEAT PROTEIN); protein binding	P	P	P	P	P	P	P	P
247080_at	AT5G66140	PAD2 (PROTEASOME ALPHA SUBUNIT D 2); endopeptidase/ peptidase/ threonine-type endopeptidase	P	P	P	P	P	P	P	P
247082_at	AT5G66030	ATGRIP; protein binding	P	P	P	P	P	P	P	P
247083_at	AT5G66290	unknown protein	P	P	P	P	P	P	P	P
247086_at	AT5G66320	zinc finger (GATA type) family protein	P	P	P	P	P	P	U	U
247089_at	AT5G66360	ribosomal RNA adenine dimethylase family protein	P	P	P	P	P	P	P	P
247092_at	AT5G66380	ATFOLT1 (ARABIDOPSIS THALIANA FOLATE TRANSPORTER 1); binding / folic acid transporter	P	P	P	P	P	P	P	P
247098_at	AT5G66470	GTP binding / RNA binding	U	P	U	P	A	U	U	A
247101_at	AT5G66530	aldose 1-epimerase family protein	P	P	P	P	P	P	P	P
247104_at	AT5G66620	DAR6 (DA1-RELATED PROTEIN 6); zinc ion binding	U	P	P	P	P	P	P	U
247105_at	AT5G66630	DAR5 (DA1-RELATED PROTEIN 5); zinc ion binding	U	P	P	P	U	P	U	U
247106_at	AT5G66240	transducin family protein / WD-40 repeat family protein	P	P	P	P	P	P	P	P
247107_at	AT5G66040	STR16 (SULFURTRANSFERASE PROTEIN 16)	P	P	P	P	P	P	P	P
247108_at	AT5G66160	JR700; peptidase/ protein binding / zinc ion binding	P	P	P	P	P	P	P	P
247110_at	AT5G65830	leucine-rich repeat family protein	P	U	P	P	P	P	P	P
247111_at	AT5G65880	unknown protein	P	P	P	P	P	P	P	P
247112_at	AT5G65950	unknown protein	P	P	P	P	P	P	P	P
247113_at	AT5G65960	unknown protein	P	P	P	P	P	P	P	P
247114_at	AT5G65910	BSD domain-containing protein	P	P	P	P	P	P	P	P
247115_at	AT5G65930	ZWI (ZWICHEL); calmodulin binding / microtubule motor	U	P	P	P	U	P	U	U
247117_at	AT5G65940	CHY1 (BETA-HYDROXYISOBUTYRYL-COA HYDROLASE 1); 3-hydroxyisobutyryl-CoA hydrolase	P	P	P	P	P	P	P	P
247119_at	AT5G65900	DEAD/DEAH box helicase, putative	P	P	P	P	P	U	U	U
247121_at	AT5G66010	RNA binding / nucleic acid binding / nucleotide binding	P	P	P	P	P	P	P	P
247123_at	AT5G66050	LOCATED IN: chloroplast; EXPRESSED IN: 24 plant structures; EXPRESSED DURING: 15 growth stages; CONTAINS InterPro DOMAIN/s: Protein of unknown function DUF151 (InterPro:IPR003729); BEST Arabidopsis thaliana protein match is: wound-responsive family protein (TAIR:AT1G19660.2); Has 338 Blast hits to 338 proteins in 128 species: Archae - 11; Bacteria - 214; Metazoa - 0; Fungi - 0; Plants - 67; Virus…	P	P	P	P	P	P	P	P
247124_at	AT5G66060	iron ion binding / oxidoreductase/ oxidoreductase, acting on paired donors, with incorporation or reduction of molecular oxygen, 2-oxoglutarate as one donor, and incorporation of one atom each of oxygen into both donors	P	P	P	P	P	P	P	P
247126_at	AT5G66080	protein phosphatase 2C family protein / PP2C family protein	P	P	P	P	P	P	P	P
247128_at	AT5G66110	metal ion binding	P	U	P	P	P	P	P	U
247130_at	AT5G66180	LOCATED IN: cellular_component unknown; EXPRESSED IN: 22 plant structures; EXPRESSED DURING: 13 growth stages; CONTAINS InterPro DOMAIN/s: Bacterial Fmu (Sun)/eukaryotic nucleolar NOL1/Nop2p (InterPro:IPR001678); BEST Arabidopsis thaliana protein match is: NOL1/NOP2/sun family protein (TAIR:AT1G06560.1); Has 5021 Blast hits to 4182 proteins in 1157 species: Archae - 270; Bacteria - 3133; Metazoa …	P	P	P	P	P	P	U	U
247131_at	AT5G66190	FNR1 (FERREDOXIN-NADP(+)-OXIDOREDUCTASE 1); NADPH dehydrogenase/ electron transporter, transferring electrons within the cyclic electron transport pathway of photosynthesis/ electron transporter, transferring electrons within the noncyclic electron transp	P	P	P	P	P	P	P	P
247132_at	AT5G66200	ARO2 (ARMADILLO REPEAT ONLY 2); binding	P	P	P	P	P	P	P	P
247137_at	AT5G66210	CPK28; ATP binding / calcium ion binding / calmodulin-dependent protein kinase/ protein kinase/ protein serine/threonine kinase	P	P	P	P	P	P	P	P
247138_at	AT5G66120	3-dehydroquinate synthase, putative	P	P	P	P	P	P	P	P
247139_at	AT5G66090	unknown protein	P	P	P	P	P	P	P	P
247140_at	AT5G66250	kinectin-related	P	P	P	P	P	P	P	P
247141_at	AT5G65560	pentatricopeptide (PPR) repeat-containing protein	P	P	P	P	P	P	P	P
247142_at	AT5G65570	pentatricopeptide (PPR) repeat-containing protein	U	A	U	P	U	U	U	U
247146_at	AT5G65610	unknown protein	P	P	U	P	P	P	U	P
247147_at	AT5G65630	GTE7 (Global transcription factor group E 7); DNA binding	P	P	P	P	P	P	P	P
247149_at	AT5G65660	hydroxyproline-rich glycoprotein family protein	P	P	P	P	P	P	P	P
247150_at	AT5G65650	unknown protein	P	P	P	P	P	P	P	P
247152_at	AT5G65620	peptidase M3 family protein / thimet oligopeptidase family protein	P	P	P	P	P	P	P	P
247154_at	AT5G65710	HSL2 (HAESA-Like 2); ATP binding / kinase/ protein serine/threonine kinase	P	P	P	P	P	P	P	P
247155_at	AT5G65750	2-oxoglutarate dehydrogenase E1 component, putative / oxoglutarate decarboxylase, putative / alpha-ketoglutaric dehydrogenase, putative	P	P	P	P	U	P	U	A
247156_at	AT5G65760	serine carboxypeptidase S28 family protein	P	P	P	P	P	P	P	P
247158_at	AT5G65780	ATBCAT-5; branched-chain-amino-acid transaminase/ catalytic	P	P	P	P	P	P	P	P
247161_at	AT5G65810	unknown protein	P	P	P	P	P	P	P	P
247162_at	AT5G65730	xyloglucan:xyloglucosyl transferase, putative / xyloglucan endotransglycosylase, putative / endo-xyloglucan transferase, putative	P	P	P	P	P	P	P	P
247163_at	AT5G65685	soluble glycogen synthase-related	P	P	P	P	P	P	P	P
247164_at	AT5G65720	NFS1; ATP binding / cysteine desulfurase/ transaminase	P	P	P	P	P	P	P	P
247166_at	AT5G65840	FUNCTIONS IN: molecular_function unknown; INVOLVED IN: biological_process unknown; LOCATED IN: chloroplast stroma, chloroplast; EXPRESSED IN: 22 plant structures; EXPRESSED DURING: 13 growth stages; CONTAINS InterPro DOMAIN/s: Thioredoxin fold (InterPro:IPR012335), Thioredoxin-like fold (InterPro:IPR012336); BEST Arabidopsis thaliana protein match is: unknown protein (TAIR:AT2G37240.1); Has 167 B…	P	P	P	P	P	P	P	P
247167_at	AT5G65850	F-box family protein	P	U	P	P	U	U	P	U
247168_at	AT5G65860	ankyrin repeat family protein	P	P	P	P	P	P	P	P
247169_at	AT5G65520	binding	P	P	P	P	P	P	P	P
247171_at	AT5G65540	unknown protein	P	P	P	P	P	P	P	P
247173_at	AT5G65260	polyadenylate-binding protein family protein / PABP family protein	P	P	P	P	P	P	P	P
247174_at	AT5G65250	unknown protein	P	P	P	P	P	P	P	P
247175_at	AT5G65280	GCL1 (GCR2-LIKE 1); catalytic	P	P	P	P	P	P	P	P
247176_at	AT5G65110	ACX2 (ACYL-COA OXIDASE 2); acyl-CoA oxidase	P	P	P	P	P	P	P	P
247178_at	AT5G65205	short-chain dehydrogenase/reductase (SDR) family protein	P	P	U	P	P	P	P	P
247183_at	AT5G65440	unknown protein	P	P	P	P	U	P	P	U
247186_at	AT5G65470	unknown protein	P	P	P	P	P	P	P	P
247187_at	AT5G65490	FUNCTIONS IN: molecular_function unknown; INVOLVED IN: biological_process unknown; LOCATED IN: chloroplast; EXPRESSED IN: 22 plant structures; EXPRESSED DURING: 13 growth stages; CONTAINS InterPro DOMAIN/s: SGT1 (InterPro:IPR010770); Has 4480 Blast hits to 3390 proteins in 346 species: Archae - 8; Bacteria - 210; Metazoa - 1070; Fungi - 582; Plants - 124; Viruses - 61; Other Eukaryotes - 2425 (so…	P	P	P	P	P	P	P	P
247188_at	AT5G65430	GRF8 (GENERAL REGULATORY FACTOR 8); protein binding / protein phosphorylated amino acid binding	P	P	P	P	P	P	P	P
247189_at	AT5G65390	AGP7	P	P	P	P	P	P	P	P
247191_at	AT5G65310	ATHB5 (ARABIDOPSIS THALIANA HOMEOBOX PROTEIN 5); protein homodimerization/ sequence-specific DNA binding / transcription activator/ transcription factor	P	P	P	P	P	P	P	P
247192_at	AT5G65360	histone H3	P	P	P	P	P	P	P	P
247193_at	AT5G65380	ripening-responsive protein, putative	P	P	P	P	P	P	P	P
247194_at	AT5G65480	unknown protein	P	P	P	P	P	P	P	P
247197_at	AT5G65240	kinase	P	P	P	P	U	P	U	P
247198_at	AT5G65290	LMBR1 integral membrane family protein	U	P	P	P	P	P	P	U
247199_at	AT5G65210	TGA1; DNA binding / calmodulin binding / transcription factor	P	P	P	P	P	P	P	P
247201_at	AT5G65220	ribosomal protein L29 family protein	P	P	P	P	P	P	P	P
247202_at	AT5G65270	AtRABA4a (Arabidopsis Rab GTPase homolog A4a); GTP binding	P	P	P	P	P	P	P	P
247203_at	AT5G65180	FUNCTIONS IN: molecular_function unknown; INVOLVED IN: biological_process unknown; EXPRESSED IN: 18 plant structures; EXPRESSED DURING: 9 growth stages; CONTAINS InterPro DOMAIN/s: Protein of unknown function DUF618 (InterPro:IPR006903), Regulation of nuclear pre-mRNA protein (InterPro:IPR006569), ENTH/VHS (InterPro:IPR008942); BEST Arabidopsis thaliana protein match is: unknown protein (TAIR:AT5…	A	U	U	P	A	A	U	A
247207_at	AT5G65000	nucleotide-sugar transporter family protein	P	P	P	P	P	P	P	P
247208_at	AT5G64870	FUNCTIONS IN: molecular_function unknown; INVOLVED IN: biological_process unknown; LOCATED IN: plasma membrane, vacuole; EXPRESSED IN: 18 plant structures; EXPRESSED DURING: 11 growth stages; CONTAINS InterPro DOMAIN/s: Band 7 protein (InterPro:IPR001107); BEST Arabidopsis thaliana protein match is: unknown protein (TAIR:AT5G25250.1); Has 3110 Blast hits to 2534 proteins in 575 species: Archae - …	P	P	P	P	U	U	U	U
247209_at	AT5G64830	programmed cell death 2 C-terminal domain-containing protein	P	P	P	P	P	P	P	P
247210_at	AT5G65020	ANNAT2 (Annexin Arabidopsis 2); calcium ion binding / calcium-dependent phospholipid binding	U	P	P	P	P	P	P	P
247211_at	AT5G64880	unknown protein	P	P	P	P	P	P	P	P
247212_at	AT5G65040	senescence-associated protein-related	U	U	U	P	U	U	U	U
247214_at	AT5G64850	unknown protein	P	P	P	P	P	P	P	P
247216_at	AT5G64860	DPE1 (DISPROPORTIONATING ENZYME); 4-alpha-glucanotransferase/ catalytic/ cation binding	P	P	P	P	P	U	P	P
247217_s_at	AT5G65050	[AT5G65050, AGL31 (AGAMOUS LIKE MADS-BOX PROTEIN 31); transcription factor];[AT5G65060, MAF3 (MADS AFFECTING FLOWERING 3); transcription factor]	U	U	U	P	U	U	U	U
247218_at	AT5G65010	ASN2 (ASPARAGINE SYNTHETASE 2); asparagine synthase (glutamine-hydrolyzing)	P	P	P	P	U	P	U	U
247219_at	AT5G64920	CIP8 (COP1-INTERACTING PROTEIN 8); protein binding / zinc ion binding	P	P	P	P	P	P	P	P
247221_at	AT5G64813	LIP1 (Light Insensitive Period1); GTPase	P	P	P	P	P	P	P	P
247224_at	AT5G65080	MAF5 (MADS AFFECTING FLOWERING 5); transcription factor	U	P	U	P	U	P	U	U
247228_at	AT5G65140	trehalose-6-phosphate phosphatase, putative	U	U	U	P	P	P	P	P
247233_at	AT5G64970	mitochondrial substrate carrier family protein	P	P	P	P	P	U	P	P
247235_at	AT5G64580	AAA-type ATPase family protein	U	P	P	P	U	U	U	A
247237_at	AT5G64600	unknown protein	P	P	P	P	P	P	P	P
247238_at	AT5G64610	HAM1 (HISTONE ACETYLTRANSFERASE OF THE MYST FAMILY 1); H3/H4 histone acetyltransferase/ histone acetyltransferase/ nucleic acid binding / zinc ion binding	P	P	P	P	P	P	P	P
247239_at	AT5G64640	pectinesterase family protein	P	P	P	P	U	U	U	U
247240_at	AT5G64660	U-box domain-containing protein	P	P	P	P	P	P	P	P
247246_at	AT5G64620	C/VIF2 (CELL WALL / VACUOLAR INHIBITOR OF FRUCTOSIDASE 2); enzyme inhibitor/ pectinesterase/ pectinesterase inhibitor	P	P	P	P	P	P	P	P
247247_at	AT5G64650	ribosomal protein L17 family protein	P	P	P	P	P	P	P	P
247248_at	AT5G64560	magnesium transporter CorA-like family protein (MRS2-2)	P	P	P	P	P	P	P	P
247249_at	AT5G64670	ribosomal protein L15 family protein	P	P	P	P	U	U	U	U
247251_at	AT5G64740	CESA6 (CELLULOSE SYNTHASE 6); cellulose synthase/ transferase, transferring glycosyl groups	P	P	P	P	P	P	P	P
247252_at	AT5G64770	unknown protein	P	P	P	P	U	U	U	U
247255_at	AT5G64780	FUNCTIONS IN: molecular_function unknown; INVOLVED IN: biological_process unknown; LOCATED IN: cellular_component unknown; EXPRESSED IN: 21 plant structures; EXPRESSED DURING: 15 growth stages; CONTAINS InterPro DOMAIN/s: Uncharacterised conserved protein UCP009193 (InterPro:IPR016549); BEST Arabidopsis thaliana protein match is: unknown protein (TAIR:AT4G09830.1); Has 56 Blast hits to 56 protein…	P	P	P	P	P	P	P	P
247256_at	AT5G64730	transducin family protein / WD-40 repeat family protein	P	P	P	P	P	P	P	P
247257_at	AT5G64760	RPN5B (REGULATORY PARTICLE NON-ATPASE SUBUNIT 5B)	P	P	P	P	P	P	P	P
247258_at	AT5G64816	unknown protein	P	P	P	P	P	P	P	P
247259_at	AT5G64930	CPR5 (CONSTITUTIVE EXPRESSION OF PR GENES 5)	P	P	P	P	P	P	P	P
247260_at	AT5G64500	membrane protein-related	P	P	P	P	P	P	P	P
247261_at	AT5G64460	FUNCTIONS IN: molecular_function unknown; INVOLVED IN: biological_process unknown; LOCATED IN: cellular_component unknown; EXPRESSED IN: 22 plant structures; EXPRESSED DURING: 13 growth stages; CONTAINS InterPro DOMAIN/s: Phosphoglycerate mutase (InterPro:IPR013078); BEST Arabidopsis thaliana protein match is: unknown protein (TAIR:AT1G58280.3); Has 385 Blast hits to 382 proteins in 84 species: A…	P	P	P	P	P	P	P	P
247262_at	AT5G64440	AtFAAH (Arabidopsis thaliana fatty acid amide hydrolase); N-(long-chain-acyl)ethanolamine deacylase/ amidase	P	P	P	P	P	P	P	P
247263_at	AT5G64470	unknown protein	P	P	P	P	P	P	P	P
247264_at	AT5G64530	XND1; transcription factor	P	P	U	P	P	P	P	P
247266_at	AT5G64570	XYL4; hydrolase, hydrolyzing O-glycosyl compounds / xylan 1,4-beta-xylosidase	P	P	P	P	P	P	P	P
247267_at	AT5G64140	RPS28 (RIBOSOMAL PROTEIN S28); structural constituent of ribosome	P	P	P	P	P	P	P	P
247268_at	AT5G64080	protease inhibitor/seed storage/lipid transfer protein (LTP) family protein	P	P	U	P	P	P	P	P
247270_at	AT5G64220	calmodulin-binding protein	P	P	P	P	P	P	P	P
247271_at	AT5G64270	splicing factor, putative	P	P	P	P	P	P	P	P
247273_at	AT5G64342	[AT5G64342, CPuORF39 (Conserved peptide upstream open reading frame 39)];[AT5G64340, SAC51 (SUPPRESSOR OF ACAULIS 51); transcription factor/ transcription regulator];[AT5G64343, CPuORF38 (Conserved peptide upstream open reading frame 38)];[AT5G64341, CPuORF40 (Conserved peptide upstream open reading frame 40)]	P	P	P	P	U	P	U	P
247274_at	AT5G64360	DNAJ heat shock N-terminal domain-containing protein	P	P	P	P	P	P	P	U
247275_at	AT5G64370	BETA-UP (beta-ureidopropionase); beta-ureidopropionase	P	P	P	P	P	P	P	P
247276_at	AT5G64390	HEN4 (HUA ENHANCER 4); RNA binding / nucleic acid binding	P	P	P	P	P	P	P	P
247278_at	AT5G64380	fructose-1,6-bisphosphatase family protein	P	P	P	P	P	P	U	P
247281_at	AT5G64350	FKBP12 (FK506-BINDING PROTEIN); FK506 binding / peptidyl-prolyl cis-trans isomerase	P	P	P	P	P	P	P	P
247282_at	AT5G64240	AtMC3 (metacaspase 3); cysteine-type endopeptidase	P	P	P	P	P	P	P	P
247283_at	AT5G64250	2-nitropropane dioxygenase family / NPD family	P	P	P	P	P	P	P	P
247284_at	AT5G64410	OPT4 (OLIGOPEPTIDE TRANSPORTER 4); oligopeptide transporter	P	P	P	P	P	P	P	P
247285_at	AT5G64400	FUNCTIONS IN: molecular_function unknown; INVOLVED IN: biological_process unknown; EXPRESSED IN: 25 plant structures; EXPRESSED DURING: 15 growth stages; CONTAINS InterPro DOMAIN/s: CHCH (InterPro:IPR010625); BEST Arabidopsis thaliana protein match is: unknown protein (TAIR:AT5G09570.1); Has 218 Blast hits to 216 proteins in 80 species: Archae - 0; Bacteria - 10; Metazoa - 66; Fungi - 60; Plants …	P	P	P	P	P	P	P	P
247286_at	AT5G64280	DiT2.2 (dicarboxylate transporter 2.2); oxoglutarate:malate antiporter	P	P	P	P	P	P	P	P
247289_at	AT5G64290	DIT2.1 (DICARBOXYLATE TRANSPORT 2.1); oxoglutarate:malate antiporter	P	P	P	P	P	P	P	P
247291_at	AT5G64480	unknown protein	P	P	P	P	P	P	P	P
247293_at	AT5G64510	unknown protein	P	P	P	P	P	P	P	P
247295_at	AT5G64180	unknown protein	P	P	P	P	P	P	P	P
247296_at	AT5G64160	unknown protein	P	P	P	P	P	P	P	P
247297_at	AT5G64100	peroxidase, putative	P	P	P	P	U	U	U	U
247298_at	AT5G63840	RSW3 (RADIAL SWELLING 3); glucosidase/ hydrolase, hydrolyzing O-glycosyl compounds	P	P	P	P	P	P	P	P
247300_at	AT5G63910	FCLY (FARNESYLCYSTEINE LYASE); prenylcysteine oxidase	P	P	P	P	P	P	P	P
247302_at	AT5G63880	VPS20.1	P	P	P	P	P	P	P	P
247304_at	AT5G63850	AAP4; acidic amino acid transmembrane transporter/ amino acid transmembrane transporter/ neutral amino acid transmembrane transporter/ primary active transmembrane transporter	P	P	P	P	P	P	P	P
247306_at	AT5G63870	PP7 (SERINE/THREONINE PHOSPHATASE 7); protein serine/threonine phosphatase	P	P	P	P	P	P	P	P
247307_at	AT5G63860	UVR8 (UVB-RESISTANCE 8); chromatin binding / guanyl-nucleotide exchange factor	P	P	P	P	P	P	P	P
247312_at	AT5G63970	copine-related	U	U	U	P	U	P	P	U
247313_at	AT5G63980	SAL1; 3'(2'),5'-bisphosphate nucleotidase/ inositol or phosphatidylinositol phosphatase	P	P	P	P	P	P	P	P
247315_at	AT5G64010	unknown protein	P	P	P	P	P	P	P	U
247316_at	AT5G64030	dehydration-responsive protein-related	P	P	P	P	P	P	P	P
247319_at	AT5G64050	ERS (GLUTAMATE TRNA SYNTHETASE); glutamate-tRNA ligase	P	P	P	P	P	P	P	P
247320_at	AT5G64040	PSAN; calmodulin binding	P	P	P	P	P	P	P	P
247321_s_at	AT5G64070	[AT5G64070, PI-4KBETA1 (PHOSPHATIDYLINOSITOL 4-OH KINASE BETA1); 1-phosphatidylinositol 4-kinase];[AT5G09350, PI-4KBETA2 (PHOSPHATIDYLINOSITOL 4-OH KINASE BETA2); binding / inositol or phosphatidylinositol kinase/ phosphotransferase, alcohol group as acceptor]	P	P	P	P	P	P	P	P
247322_at	AT5G64090	FUNCTIONS IN: molecular_function unknown; INVOLVED IN: biological_process unknown; LOCATED IN: plasma membrane; EXPRESSED IN: 23 plant structures; EXPRESSED DURING: 13 growth stages; CONTAINS InterPro DOMAIN/s: Hyccin (InterPro:IPR018619); BEST Arabidopsis thaliana protein match is: unknown protein (TAIR:AT5G21050.1); Has 266 Blast hits to 191 proteins in 57 species: Archae - 0; Bacteria - 0; Met…	P	P	P	P	P	P	P	P
247323_at	AT5G64170	dentin sialophosphoprotein-related	P	P	P	P	P	P	P	P
247325_at	AT5G64200	ATSC35; RNA binding / nucleic acid binding / nucleotide binding	P	P	P	P	P	P	P	P
247327_at	AT5G64120	peroxidase, putative	P	P	P	P	P	P	P	P
247328_at	AT5G64130	FUNCTIONS IN: molecular_function unknown; INVOLVED IN: biological_process unknown; LOCATED IN: plasma membrane; EXPRESSED IN: 24 plant structures; EXPRESSED DURING: 15 growth stages; CONTAINS InterPro DOMAIN/s: Lg106-like (InterPro:IPR012482); BEST Arabidopsis thaliana protein match is: unknown protein (TAIR:AT1G69510.3); Has 93 Blast hits to 93 proteins in 12 species: Archae - 0; Bacteria - 0; M…	P	P	P	P	P	P	P	P
247329_at	AT5G64150	methylase family protein	P	P	P	P	P	U	U	U
247330_at	AT5G63510	GAMMA CAL1 (GAMMA CARBONIC ANHYDRASE LIKE 1); carbonate dehydratase	P	P	P	P	P	P	P	P
247331_at	AT5G63530	ATFP3; metal ion binding / transition metal ion binding	P	P	P	P	P	P	P	P
247332_at	AT5G63440	unknown protein	P	P	P	P	P	P	P	P
247334_at	AT5G63610	CDKE;1 (CYCLIN-DEPENDENT KINASE E;1); ATP binding / kinase/ protein kinase/ protein serine/threonine kinase	P	P	P	P	P	P	P	P
247336_at	AT5G63640	VHS domain-containing protein / GAT domain-containing protein	P	P	P	P	P	P	P	P
247338_at	AT5G63680	pyruvate kinase, putative	P	P	P	P	P	P	P	P
247340_at	AT5G63700	zinc finger (C3HC4 type RING finger) family protein	U	U	P	P	U	U	U	U
247345_at	AT5G63760	IBR domain-containing protein	P	P	P	P	P	P	P	P
247346_at	AT5G63770	ATDGK2 (Diacylglycerol kinase 2); diacylglycerol kinase	P	P	P	P	P	P	P	U
247347_at	AT5G63780	SHA1 (shoot apical meristem arrest 1); protein binding / zinc ion binding	P	P	P	P	P	P	P	P
247348_at	AT5G63810	BGAL10 (beta-galactosidase 10); beta-galactosidase/ catalytic/ cation binding	P	P	P	P	P	P	P	P
247350_at	AT5G63830	FUNCTIONS IN: molecular_function unknown; INVOLVED IN: biological_process unknown; LOCATED IN: chloroplast; EXPRESSED IN: 20 plant structures; EXPRESSED DURING: 7 growth stages; CONTAINS InterPro DOMAIN/s: Zinc finger, HIT-type (InterPro:IPR007529); Has 339 Blast hits to 334 proteins in 111 species: Archae - 0; Bacteria - 0; Metazoa - 177; Fungi - 84; Plants - 29; Viruses - 0; Other Eukaryotes - …	P	P	P	P	U	P	U	U
247353_at	AT5G63620	oxidoreductase, zinc-binding dehydrogenase family protein	P	P	P	P	P	P	P	P
247355_at	AT5G63670	SPT42 (SPT4 HOMOLOG 2); positive transcription elongation factor/ zinc ion binding	P	P	P	P	P	P	P	P
247356_at	AT5G63800	MUM2 (MUCILAGE-MODIFIED 2); beta-galactosidase	P	P	P	P	P	P	P	P
247357_at	AT5G63710	leucine-rich repeat transmembrane protein kinase, putative	P	P	P	P	P	P	U	P
247361_at	AT5G63480	unknown protein	P	P	P	P	P	P	P	P
247364_at	AT5G63200	tetratricopeptide repeat (TPR)-containing protein	P	P	P	P	U	U	U	U
247365_at	AT5G63220	unknown protein	P	P	P	P	P	P	P	P
247366_at	AT5G63260	zinc finger (CCCH-type) family protein	P	P	P	P	P	P	P	P
247368_at	AT5G63330	FUNCTIONS IN: molecular_function unknown; INVOLVED IN: biological_process unknown; LOCATED IN: cellular_component unknown; EXPRESSED IN: 24 plant structures; EXPRESSED DURING: 14 growth stages; CONTAINS InterPro DOMAIN/s: Bromodomain (InterPro:IPR001487); BEST Arabidopsis thaliana protein match is: ATBET9 (Arabidopsis thaliana Bromodomain and Extraterminal Domain protein 9); DNA binding (TAIR:AT5…	P	P	P	P	P	P	P	P
247371_at	AT5G63110	HDA6 (HISTONE DEACETYLASE 6); histone deacetylase	P	P	P	P	P	P	P	P
247372_at	AT5G63280	zinc finger (C2H2 type) family protein	P	P	P	P	P	P	P	U
247373_at	AT5G63150	unknown protein	P	P	P	P	P	P	P	P
247374_at	AT5G63190	MA3 domain-containing protein	P	P	P	P	P	P	P	P
247376_at	AT5G63310	NDPK2 (NUCLEOSIDE DIPHOSPHATE KINASE 2); ATP binding / nucleoside diphosphate kinase/ protein binding	P	P	P	P	P	P	P	P
247378_at	AT5G63120	ethylene-responsive DEAD box RNA helicase, putative (RH30)	P	P	P	P	P	P	P	P
247380_at	AT5G63380	4-coumarate--CoA ligase family protein / 4-coumaroyl-CoA synthase family protein	P	P	P	P	P	P	P	P
247382_at	AT5G63400	ADK1 (ADENYLATE KINASE 1); ATP binding / adenylate kinase/ nucleobase, nucleoside, nucleotide kinase/ nucleotide kinase/ phosphotransferase, phosphate group as acceptor	P	P	P	P	P	P	P	P
247384_at	AT5G63370	protein kinase family protein	P	P	P	P	P	P	P	P
247385_at	AT5G63420	emb2746 (embryo defective 2746); DNA binding / catalytic/ hydrolase	U	U	U	P	A	A	A	A
247386_at	AT5G63420	emb2746 (embryo defective 2746); DNA binding / catalytic/ hydrolase	P	P	P	P	U	U	U	A
247388_s_at	AT5G63470	[AT5G63470, NF-YC4 (NUCLEAR FACTOR Y, SUBUNIT C4); DNA binding / transcription factor];[AT3G48590, NF-YC1 (NUCLEAR FACTOR Y, SUBUNIT C1); DNA binding / transcription activator/ transcription factor]	P	P	P	P	P	P	P	P
247389_at	AT5G63490	CBS domain-containing protein / octicosapeptide/Phox/Bemp1 (PB1) domain-containing protein	P	P	P	P	P	P	P	P
247390_at	AT5G63520	FUNCTIONS IN: molecular_function unknown; INVOLVED IN: biological_process unknown; LOCATED IN: cellular_component unknown; EXPRESSED IN: 23 plant structures; EXPRESSED DURING: 13 growth stages; CONTAINS InterPro DOMAIN/s: Cyclin-like F-box (InterPro:IPR001810), FIST domain, N-terminal (InterPro:IPR013702); Has 96 Blast hits to 96 proteins in 46 species: Archae - 0; Bacteria - 72; Metazoa - 6; Fun…	P	P	P	P	P	P	P	P
247392_at	AT5G63570	GSA1 (GLUTAMATE-1-SEMIALDEHYDE-2,1-AMINOMUTASE); glutamate-1-semialdehyde 2,1-aminomutase	P	P	P	P	P	P	P	P
247394_at	AT5G62860	F-box family protein-related	P	P	P	P	P	P	P	P
247395_at	AT5G62910	protein binding / zinc ion binding	P	P	P	P	P	P	P	P
247396_at	AT5G62930	GDSL-motif lipase/hydrolase family protein	P	P	P	P	P	P	P	P
247398_at	AT5G62950	catalytic/ nucleotide binding	P	P	P	P	P	P	P	P
247399_at	AT5G62960	unknown protein	P	P	U	P	P	P	P	P
247400_at	AT5G62840	phosphoglycerate/bisphosphoglycerate mutase family protein	P	P	P	P	U	U	U	P
247401_at	AT5G62790	DXR (1-DEOXY-D-XYLULOSE 5-PHOSPHATE REDUCTOISOMERASE); 1-deoxy-D-xylulose-5-phosphate reductoisomerase	P	P	P	P	P	P	P	P
247403_at	AT5G62740	band 7 family protein	P	P	P	P	P	P	P	P
247405_at	AT5G62880	ARAC10; GTP binding	P	P	P	P	P	P	P	P
247407_at	AT5G62900	unknown protein	P	P	P	P	P	P	P	P
247408_at	AT5G62760	nuclear protein ZAP-related	P	U	P	P	U	P	U	U
247409_at	AT5G62980	dihydroneopterin aldolase, putative	P	P	P	P	P	P	P	P
247411_at	AT5G63000	unknown protein	P	P	P	P	P	P	P	P
247412_at	AT5G63010	WD-40 repeat family protein	P	P	P	P	U	P	P	P
247413_at	247413_at	no_match	P	P	P	P	U	P	U	U
247414_at	AT5G63050	EMB2759 (embryo defective 2759)	P	P	P	P	P	P	P	P
247415_at	AT5G63060	transporter	P	P	P	P	P	P	P	P
247417_at	AT5G63040	unknown protein	P	P	P	P	P	P	P	P
247418_at	AT5G63030	glutaredoxin, putative	P	P	P	P	P	P	P	P
247419_at	AT5G63080	transcription factor jumonji (jmjC) domain-containing protein	P	P	P	P	P	P	P	P
247422_at	AT5G62810	PEX14; protein binding / protein transporter	P	P	P	P	P	P	P	P
247426_at	AT5G62570	calmodulin-binding protein	P	P	P	P	P	P	P	P
247427_at	AT5G62580	binding	P	P	P	P	P	P	P	P
247429_at	AT5G62620	galactosyltransferase family protein	P	P	P	P	P	P	P	P
247430_at	AT5G62610	basic helix-loop-helix (bHLH) family protein	P	P	P	P	P	P	P	P
247433_at	AT5G62540	UBC3 (ubiquitin-conjugating enzyme 3); ubiquitin-protein ligase	P	P	P	P	P	P	P	P
247434_at	AT5G62575	unknown protein	P	P	P	P	P	P	P	P
247436_at	AT5G62530	ALDH12A1; 1-pyrroline-5-carboxylate dehydrogenase/ 3-chloroallyl aldehyde dehydrogenase	P	P	P	P	P	P	P	P
247439_at	AT5G62670	AHA11 (Arabidopsis H(+)-ATPase 11); ATPase	P	P	P	P	P	P	P	P
247440_at	AT5G62680	proton-dependent oligopeptide transport (POT) family protein	P	P	P	P	P	P	P	P
247441_at	AT5G62710	leucine-rich repeat family protein / protein kinase family protein	U	U	U	P	A	U	U	U
247442_s_at	AT5G62690	[AT5G62690, TUB2; GTP binding / GTPase/ structural molecule];[AT5G62700, TUB3; GTP binding / GTPase/ structural molecule]	P	P	P	P	P	P	P	P
247443_at	AT5G62720	integral membrane HPP family protein	P	P	P	P	P	P	P	P
247444_at	AT5G62630	HIPL2 (HIPL2 PROTEIN PRECURSOR); catalytic	P	U	P	P	A	U	A	A
247445_at	AT5G62640	proline-rich family protein	P	P	P	P	P	P	P	P
247446_at	AT5G62650	unknown protein	P	P	P	P	P	P	P	P
247449_at	AT5G62290	nucleotide-sensitive chloride conductance regulator (ICln) family protein	P	P	P	P	P	P	P	P
247453_at	AT5G62440	Encodes a protein DOMINO1 that belongs to a plant-specific gene family sharing a common motif present in the tomato DEFECTIVE CHLOROPLASTS AND LEAVES (LeDCL) protein. DOMINO1 is located in the nucleus. Arabidopsis embryos carrying the domino1 mutation grow slowly in comparison with wild type embryos and reach only the globular stage at desiccation. The primary defect of the mutation at the cellul…	P	P	P	P	P	P	P	P
247454_at	AT5G62440	Encodes a protein DOMINO1 that belongs to a plant-specific gene family sharing a common motif present in the tomato DEFECTIVE CHLOROPLASTS AND LEAVES (LeDCL) protein. DOMINO1 is located in the nucleus. Arabidopsis embryos carrying the domino1 mutation grow slowly in comparison with wild type embryos and reach only the globular stage at desiccation. The primary defect of the mutation at the cellul…	P	P	P	P	P	P	P	P
247455_at	AT5G62470	MYB96 (myb domain protein 96); DNA binding / transcription factor	P	P	P	P	P	P	P	P
247459_at	AT5G62200	embryo-specific protein-related	P	P	P	P	P	P	P	P
247460_at	AT5G62050	OXA1; P-P-bond-hydrolysis-driven protein transmembrane transporter	P	P	P	P	P	P	P	P
247464_at	AT5G62070	IQD23 (IQ-domain 23); calmodulin binding	P	P	P	P	P	P	P	P
247466_at	AT5G62090	FUNCTIONS IN: molecular_function unknown; INVOLVED IN: biological_process unknown; LOCATED IN: cellular_component unknown; EXPRESSED IN: 17 plant structures; EXPRESSED DURING: 10 growth stages; BEST Arabidopsis thaliana protein match is: SLK1 (SEUSS-LIKE 1); transcription regulator (TAIR:AT4G25520.1); Has 38202 Blast hits to 15459 proteins in 742 species: Archae - 6; Bacteria - 1392; Metazoa - 14…	U	U	U	P	U	U	P	U
247470_at	AT5G62220	exostosin family protein	P	P	U	P	P	P	P	P
247480_at	AT5G62390	ATBAG7 (ARABIDOPSIS THALIANA BCL-2-ASSOCIATED ATHANOGENE 7); calmodulin binding	P	P	P	P	P	P	P	P
247489_at	AT5G61830	short-chain dehydrogenase/reductase (SDR) family protein	P	P	P	P	P	P	P	P
247491_at	AT5G61880	signaling molecule-related	P	P	P	P	P	P	P	P
247493_at	AT5G61900	BON1 (BONZAI 1); calcium-dependent phospholipid binding	P	P	P	P	P	P	P	P
247494_at	AT5G61790	calnexin 1 (CNX1)	P	P	P	P	P	P	P	P
247495_at	AT5G61760	ATIPK2BETA; inositol or phosphatidylinositol kinase/ inositol trisphosphate 6-kinase	P	P	P	P	P	P	P	P
247496_at	AT5G61840	GUT1; catalytic/ glucuronoxylan glucuronosyltransferase	P	P	P	P	P	P	P	P
247497_at	AT5G61770	PPAN (PETER PAN-LIKE PROTEIN)	P	P	P	P	P	P	P	P
247500_at	AT5G61910	FUNCTIONS IN: molecular_function unknown; INVOLVED IN: biological_process unknown; LOCATED IN: cellular_component unknown; EXPRESSED IN: 21 plant structures; EXPRESSED DURING: 14 growth stages; CONTAINS InterPro DOMAIN/s: Development and cell death domain (InterPro:IPR013989), Kelch related (InterPro:IPR013089); BEST Arabidopsis thaliana protein match is: unknown protein (TAIR:AT2G32910.1); Has 4…	U	U	U	P	U	P	U	A
247505_at	AT5G61970	signal recognition particle-related / SRP-related	P	P	P	P	P	P	P	P
247506_at	AT5G61960	AML1 (ARABIDOPSIS MEI2-LIKE PROTEIN 1); RNA binding / protein binding	P	P	P	P	P	P	P	P
247507_at	AT5G61930	APO3 (ACCUMULATION OF PHOTOSYSTEM ONE 3)	P	P	P	P	P	P	P	U
247508_at	AT5G62000	ARF2 (AUXIN RESPONSE FACTOR 2); protein binding / transcription factor	P	P	P	P	P	P	P	P
247510_at	AT5G62030	diphthamide synthesis DPH2 family protein	P	P	P	P	U	P	P	U
247513_at	AT5G61510	NADP-dependent oxidoreductase, putative	P	P	P	P	P	P	P	P
247514_at	AT5G61640	PMSR1 (PEPTIDEMETHIONINE SULFOXIDE REDUCTASE 1); oxidoreductase, acting on sulfur group of donors, disulfide as acceptor / peptide-methionine-(S)-S-oxide reductase	P	P	P	P	P	P	P	P
247517_at	AT5G61780	tudor domain-containing protein / nuclease family protein	P	P	P	P	P	P	P	P
247520_at	AT5G61310	cytochrome c oxidase subunit Vc, putative / COX5C, putative	P	P	P	P	P	P	P	P
247521_at	AT5G61450	2-phosphoglycerate kinase-related	P	P	P	P	U	P	P	P
247522_at	AT5G61340	unknown protein	P	P	P	P	P	P	P	P
247523_at	AT5G61410	RPE; catalytic/ ribulose-phosphate 3-epimerase	P	P	P	P	P	P	P	P
247524_at	AT5G61440	ACHT5 (ATYPICAL CYS HIS RICH THIOREDOXIN 5)	P	P	P	P	P	P	P	P
247530_at	AT5G61540	L-asparaginase, putative / L-asparagine amidohydrolase, putative	P	P	P	P	U	P	U	U
247532_at	AT5G61560	protein kinase family protein	P	P	P	P	P	P	P	P
247534_at	AT5G61580	PFK4 (PHOSPHOFRUCTOKINASE 4); 6-phosphofructokinase	P	P	P	P	P	P	P	P
247541_at	AT5G61660	glycine-rich protein	P	P	P	P	P	P	P	P
247542_at	AT5G61500	ATG3	P	P	P	P	P	P	P	P
247543_at	AT5G61600	ethylene-responsive element-binding family protein	P	P	P	P	P	P	P	P
247544_at	AT5G61670	Encodes a close homolog of the Cauliflower OR (Orange) protein. The function of OR is to induce the differentiation of proplastids or other noncolored plastids into chromoplasts for carotenoid accumulation. Both proteins contain a Cysteine-rich zinc finger domain that is highly specific to DnaJ-like molecular chaperons.	P	P	P	P	P	P	P	P
247545_at	AT5G61530	small G protein family protein / RhoGAP family protein	P	P	P	P	P	P	P	P
247547_at	AT5G61360	unknown protein	P	P	P	P	P	P	P	P
247549_at	AT5G61420	MYB28 (myb domain protein 28); DNA binding / transcription factor	P	P	P	P	U	U	U	U
247551_at	AT5G60980	nuclear transport factor 2 (NTF2) family protein / RNA recognition motif (RRM)-containing protein	P	P	P	P	P	P	P	P
247552_at	AT5G60920	COB (COBRA)	P	P	P	P	P	P	P	P
247554_at	AT5G61010	ATEXO70E2 (EXOCYST SUBUNIT EXO70 FAMILY PROTEIN E2); protein binding	P	P	P	P	P	P	P	P
247555_at	AT5G61020	ECT3	P	P	P	P	U	P	P	U
247556_at	AT5G61040	unknown protein	U	U	U	P	A	U	A	A
247558_at	AT5G61060	HDA05 (HISTONE DEACETYLASE 5); histone deacetylase	P	P	P	P	P	P	P	P
247564_at	AT5G61140	DEAD box RNA helicase, putative	P	P	P	P	P	P	P	P
247565_at	AT5G61150	VIP4 (VERNALIZATION INDEPENDENCE 4); protein binding	P	P	P	P	P	P	P	P
247566_at	AT5G61170	40S ribosomal protein S19 (RPS19C)	P	P	P	P	P	P	P	P
247569_at	AT5G61240	protein binding	P	P	P	P	P	P	P	P
247570_at	AT5G61250	AtGUS1 (Arabidopsis thaliana glucuronidase 1); beta-glucuronidase	U	P	P	P	U	U	U	A
247571_at	AT5G61210	SNAP33 (SOLUBLE N-ETHYLMALEIMIDE-SENSITIVE FACTOR ADAPTOR PROTEIN 33); SNAP receptor/ protein binding	P	P	P	P	P	P	P	P
247572_at	AT5G61220	complex 1 family protein / LVR family protein	P	P	P	P	P	P	P	P
247573_at	AT5G61160	AACT1 (anthocyanin 5-aromatic acyltransferase 1); transferase/ transferase, transferring acyl groups other than amino-acyl groups	P	P	P	P	A	U	A	U
247574_at	AT5G61230	[AT5G61230, ankyrin repeat family protein];[AT5G61228, CPuORF15 (Conserved peptide upstream open reading frame 15)]	P	P	P	P	P	P	P	P
247578_at	AT5G61300	unknown protein	A	U	A	P	A	A	A	A
247583_at	AT5G60750	CAAX amino terminal protease family protein	P	P	P	P	P	P	P	P
247584_at	AT5G60670	60S ribosomal protein L12 (RPL12C)	P	P	P	P	P	P	P	P
247587_at	AT5G60620	phospholipid/glycerol acyltransferase family protein	P	P	P	P	P	P	P	P
247589_at	AT5G60690	REV (REVOLUTA); DNA binding / lipid binding / transcription factor	P	U	U	P	U	U	U	U
247593_at	AT5G60790	ATGCN1; transporter	P	P	P	P	P	P	P	P
247595_at	AT5G60820	zinc finger (C3HC4-type RING finger) family protein	P	P	P	P	P	P	P	P
247596_at	AT5G60840	unknown protein	P	P	P	P	P	P	P	P
247597_at	AT5G60860	AtRABA1f (Arabidopsis Rab GTPase homolog A1f); GTP binding	P	P	P	P	P	P	P	P
247598_at	AT5G60870	regulator of chromosome condensation (RCC1) family protein	P	P	U	P	U	U	U	A
247601_at	AT5G60850	OBP4; DNA binding / transcription factor	P	P	P	P	P	P	P	P
247602_at	AT5G60900	RLK1 (RECEPTOR-LIKE PROTEIN KINASE 1); ATP binding / carbohydrate binding / kinase/ protein kinase/ protein serine/threonine kinase/ protein tyrosine kinase/ sugar binding	P	P	P	P	P	P	P	P
247604_at	AT5G60950	COBL5 (COBRA-LIKE PROTEIN 5 PRECURSOR)	P	P	P	P	P	P	P	P
247605_at	AT5G60970	TCP5 (TEOSINTE BRANCHED1, CYCLOIDEA AND PCF TRANSCRIPTION FACTOR 5); transcription factor	P	P	P	P	P	P	P	P
247607_at	AT5G60960	pentatricopeptide (PPR) repeat-containing protein	P	P	P	P	P	P	P	P
247617_at	AT5G60270	lectin protein kinase family protein	P	P	P	P	P	P	P	P
247618_at	AT5G60280	lectin protein kinase family protein	P	P	P	P	U	P	U	U
247624_at	AT5G60160	aspartyl aminopeptidase, putative	P	P	P	P	P	P	P	P
247625_at	AT5G60200	Dof-type zinc finger domain-containing protein	P	P	P	P	P	P	P	P
247626_at	AT5G60300	lectin protein kinase family protein	P	P	P	P	P	P	P	P
247627_at	AT5G60360	AALP (Arabidopsis aleurain-like protease); cysteine-type peptidase	P	P	P	P	P	P	P	P
247628_at	AT5G60400	unknown protein	P	P	P	P	P	P	P	P
247630_at	AT5G60410	SIZ1; DNA binding / SUMO ligase	P	P	P	P	P	P	P	P
247635_at	AT5G60550	[AT5G60550, GRIK2 (GEMINIVIRUS REP INTERACTING KINASE 2); kinase];[AT5G60548, CPuORF62 (Conserved peptide upstream open reading frame 62)]	P	P	P	P	P	P	P	P
247636_at	AT5G60570	kelch repeat-containing F-box family protein	P	P	P	P	P	P	P	P
247637_at	AT5G60600	HDS (4-HYDROXY-3-METHYLBUT-2-ENYL DIPHOSPHATE SYNTHASE); 4 iron, 4 sulfur cluster binding / 4-hydroxy-3-methylbut-2-en-1-yl diphosphate synthase	P	P	P	P	P	P	P	P
247638_at	AT5G60490	FLA12	P	P	P	P	U	U	U	U
247641_at	AT5G60540	PDX2 (PYRIDOXINE BIOSYNTHESIS 2); glutaminase/ glutaminyl-tRNA synthase (glutamine-hydrolyzing)/ protein heterodimerization	P	P	P	P	P	P	P	P
247642_at	AT5G60590	yrdC protein-related	P	P	P	P	P	P	P	P
247644_s_at	AT1G07940	[AT1G07940, elongation factor 1-alpha / EF-1-alpha];[AT1G07930, elongation factor 1-alpha / EF-1-alpha];[AT5G60390, elongation factor 1-alpha / EF-1-alpha];[AT1G07920, elongation factor 1-alpha / EF-1-alpha]	P	P	P	P	P	P	P	P
247650_at	AT5G59960	unknown protein	P	P	P	P	P	P	P	P
247651_at	AT5G59870	HTA6; DNA binding	P	P	P	P	P	P	P	P
247652_at	AT5G59910	HTB4; DNA binding	P	P	P	P	P	P	P	P
247653_at	AT5G59950	RNA and export factor-binding protein, putative	P	P	P	P	P	P	P	P
247654_at	AT5G59850	40S ribosomal protein S15A (RPS15aF)	P	P	P	P	P	P	P	P
247655_at	AT5G59820	RHL41 (RESPONSIVE TO HIGH LIGHT 41); nucleic acid binding / transcription factor/ zinc ion binding	P	P	P	P	P	P	P	P
247658_at	AT5G59880	ADF3 (ACTIN DEPOLYMERIZING FACTOR 3); actin binding	P	P	P	P	P	P	P	P
247659_at	AT5G60040	NRPC1; DNA binding / DNA-directed RNA polymerase/ ribonucleoside binding / zinc ion binding	U	U	U	P	U	U	U	A
247664_at	AT5G60120	TOE2; DNA binding / transcription factor	P	U	P	P	P	P	P	P
247669_at	AT5G60170	RNA binding / nucleic acid binding / nucleotide binding / protein binding / zinc ion binding	P	P	P	P	P	P	P	P
247670_at	AT5G60190	Ulp1 protease family protein	U	P	P	P	U	U	U	U
247673_at	AT5G60230	SEN2 (splicing endonuclease 2); nuclease/ tRNA-intron endonuclease	P	P	P	P	P	P	P	P
247676_at	247676_at	RNase P subunit p30 family protein	U	U	P	P	A	A	U	A
247677_at	AT5G59420	ORP3C (OSBP(OXYSTEROL BINDING PROTEIN)-RELATED PROTEIN 3C); oxysterol binding	P	P	P	P	P	P	P	P
247679_at	AT5G59540	oxidoreductase, 2OG-Fe(II) oxygenase family protein	P	P	P	P	P	P	P	P
247687_at	AT5G59740	UDP-galactose/UDP-glucose transporter-related	P	P	U	P	U	P	U	P
247689_at	AT5G59770	FUNCTIONS IN: molecular_function unknown; INVOLVED IN: biological_process unknown; LOCATED IN: cellular_component unknown; EXPRESSED IN: 22 plant structures; EXPRESSED DURING: 13 growth stages; CONTAINS InterPro DOMAIN/s: Protein-tyrosine phosphatase-like, PTPLA (InterPro:IPR007482); BEST Arabidopsis thaliana protein match is: PAS2 (PASTICCINO 2); enoyl-CoA hydratase/ protein tyrosine phosphatase…	P	P	P	P	P	P	P	P
247690_at	AT5G59800	MBD7 (METHYL-CPG-BINDING DOMAIN 7); DNA binding / DNA demethylase/ methyl-CpG binding	P	P	P	P	P	P	P	P
247692_s_at	AT5G59970	[AT5G59970, histone H4];[AT5G59690, histone H4]	P	P	P	P	P	P	P	P
247693_at	AT5G59730	ATEXO70H7 (EXOCYST SUBUNIT EXO70 FAMILY PROTEIN H7); protein binding	P	P	P	P	P	P	P	P
247695_at	AT5G59710	VIP2 (VIRE2 INTERACTING PROTEIN2); protein binding / transcription regulator	P	P	P	P	P	P	P	P
247696_at	AT5G59780	MYB59 (MYB DOMAIN PROTEIN 59); DNA binding / transcription factor	P	P	P	P	P	P	P	P
247702_at	AT5G59500	unknown protein	P	P	P	P	P	P	P	P
247703_at	AT5G59560	SRR1 (SENSITIVITY TO RED LIGHT REDUCED 1)	P	P	P	P	P	P	P	P
247705_at	AT5G59460	scarecrow-like transcription factor 11 (SCL11)	P	P	P	P	P	P	P	P
247707_at	AT5G59450	scarecrow-like transcription factor 11 (SCL11)	P	P	P	P	P	P	P	P
247709_at	AT5G59250	sugar transporter family protein	P	P	P	P	P	P	P	P
247710_at	AT5G59260	lectin protein kinase, putative	A	U	U	P	A	U	U	U
247720_at	AT5G59290	UXS3 (UDP-GLUCURONIC ACID DECARBOXYLASE 3); UDP-glucuronate decarboxylase/ catalytic	P	P	P	P	P	P	P	P
247721_at	AT5G59140	SKP1 family protein	P	P	P	P	P	P	P	P
247722_at	AT5G59150	ATRABA2D (HOARABIDOPSIS RAB GTPASE HOMOLOG A2D); GTP binding	P	P	P	P	P	P	P	P
247724_at	AT5G59380	MBD6; DNA binding / DNA demethylase/ methyl-CpG binding	P	P	P	P	P	P	P	P
247725_at	AT5G59410	FUNCTIONS IN: molecular_function unknown; INVOLVED IN: biological_process unknown; LOCATED IN: cellular_component unknown; EXPRESSED IN: 22 plant structures; EXPRESSED DURING: 13 growth stages; CONTAINS InterPro DOMAIN/s: Rab5-interacting (InterPro:IPR010742); BEST Arabidopsis thaliana protein match is: Rab5-interacting family protein (TAIR:AT2G29020.1); Has 154 Blast hits to 154 proteins in 67 s…	P	P	P	P	P	P	P	P
247726_at	AT5G59430	TRP1 (TELOMERIC REPEAT BINDING PROTEIN 1); DNA binding / double-stranded telomeric DNA binding	P	P	P	P	P	P	P	P
247733_at	AT5G59610	DNAJ heat shock N-terminal domain-containing protein	P	P	P	P	P	P	P	P
247735_at	AT5G59440	ZEU1 (ZEUS1); ATP binding / thymidylate kinase	P	P	P	P	P	P	P	P
247738_at	AT5G59210	myosin heavy chain-related	P	P	P	P	P	P	P	P
247742_at	AT5G58980	ceramidase family protein	P	U	U	P	U	U	U	U
247745_at	AT5G59030	COPT1 (copper transporter 1); copper ion transmembrane transporter	P	P	P	P	P	P	P	P
247746_at	AT5G58970	ATUCP2 (UNCOUPLING PROTEIN 2); oxidative phosphorylation uncoupler	P	P	P	P	P	P	P	P
247747_at	AT5G59000	zinc finger (C3HC4-type RING finger) family protein	P	P	P	P	P	P	P	P
247748_at	AT5G58920	unknown protein	P	P	P	P	P	P	P	P
247750_at	AT5G58950	protein kinase family protein	P	P	P	P	P	P	P	P
247751_at	AT5G59050	unknown protein	P	P	P	P	P	P	P	P
247754_at	AT5G59080	unknown protein	P	P	P	P	P	P	P	P
247761_at	AT5G59160	TOPP2; protein serine/threonine phosphatase	P	P	P	P	P	P	P	P
247763_at	AT5G59180	NRPB7; DNA-directed RNA polymerase/ RNA binding	P	P	P	P	P	P	P	P
247766_at	AT5G58870	ftsh9 (FtsH protease 9); ATP-dependent peptidase/ ATPase/ metallopeptidase	P	P	P	P	P	P	P	P
247768_at	AT5G58900	myb family transcription factor	P	P	P	P	P	P	P	P
247771_at	AT5G58590	RANBP1 (RAN BINDING PROTEIN 1); protein binding	P	P	P	P	P	P	P	U
247774_at	AT5G58660	oxidoreductase, 2OG-Fe(II) oxygenase family protein	P	U	P	P	P	P	P	U
247777_at	AT5G58740	nuclear movement family protein	P	P	P	P	P	P	P	P
247779_at	AT5G58760	DDB2 (damaged DNA-binding 2); nucleic acid binding / nucleotide binding / zinc ion binding	A	U	U	P	A	U	A	A
247780_at	AT5G58770	dehydrodolichyl diphosphate synthase, putative / DEDOL-PP synthase, putative	P	P	P	P	P	P	P	P
247783_at	AT5G58800	quinone reductase family protein	P	P	P	P	P	P	P	P
247786_at	AT5G58600	PMR5 (POWDERY MILDEW RESISTANT 5)	P	P	P	P	P	P	P	P
247787_at	AT5G58640	selenoprotein-related	P	P	P	P	P	P	P	P
247788_at	AT5G58730	pfkB-type carbohydrate kinase family protein	P	P	P	P	P	P	P	P
247790_at	AT5G58720	PRLI-interacting factor, putative	P	P	P	P	P	P	P	P
247791_at	AT5G58710	ROC7; peptidyl-prolyl cis-trans isomerase	P	P	P	P	P	P	P	P
247793_at	AT5G58650	PSY1 (plant peptide containing sulfated tyrosine 1)	P	P	P	P	P	P	P	P
247794_at	AT5G58670	PLC1 (PHOSPHOLIPASE C 1); phospholipase C	P	P	P	P	P	P	P	P
247795_at	AT5G58620	zinc finger (CCCH-type) family protein	P	P	P	P	P	P	P	P
247800_at	AT5G58570	unknown protein	P	P	P	P	P	P	P	P
247801_at	AT5G58560	phosphatidate cytidylyltransferase family protein	P	P	P	P	P	P	P	P
247806_at	AT5G58270	STA1 (STARIK 1); ATPase, coupled to transmembrane movement of substances / transporter	P	P	P	P	P	P	P	P
247808_at	AT5G58190	ECT10	P	P	P	P	P	P	P	P
247810_at	AT5G58290	RPT3 (REGULATORY PARTICLE TRIPLE-A ATPASE 3); ATPase	P	P	P	P	P	P	P	P
247811_at	AT5G58430	ATEXO70B1 (exocyst subunit EXO70 family protein B1); protein binding	P	P	P	P	P	P	P	P
247813_at	AT5G58330	malate dehydrogenase (NADP), chloroplast, putative	P	P	P	P	P	P	P	P
247815_at	AT5G58420	40S ribosomal protein S4 (RPS4D)	P	P	P	P	P	P	P	P
247816_at	AT5G58260	Encodes subunit NDH-N of NAD(P)H:plastoquinone dehydrogenase complex (Ndh complex) present in the thylakoid membrane of chloroplasts. This subunit is thought to be required for Ndh complex assembly.	P	P	P	P	P	P	P	P
247817_at	AT5G58375	unknown protein	P	P	P	P	P	P	P	P
247818_at	AT5G58370	GTP binding	P	P	P	P	A	U	A	U
247819_at	AT5G58350	WNK4 (WITH NO K (=LYSINE) 4); kinase/ protein kinase	P	P	P	P	P	P	P	P
247820_at	AT5G58380	SIP1 (SOS3-INTERACTING PROTEIN 1); ATP binding / kinase/ protein kinase/ protein serine/threonine kinase	P	P	P	P	P	P	P	P
247821_at	AT5G58230	MSI1 (MULTICOPY SUPRESSOR OF IRA1); protein binding	P	P	P	P	P	P	P	P
247822_at	AT5G58440	SNX2a (SORTING NEXIN 2a); phosphoinositide binding	P	P	P	P	P	P	U	P
247825_at	AT5G58470	TAF15b (TBP-ASSOCIATED FACTOR 15b); binding / nucleic acid binding / nucleotide binding / zinc ion binding	P	P	P	P	P	P	P	P
247828_at	AT5G58510	unknown protein	P	P	P	P	U	P	U	U
247830_at	AT5G58530	glutaredoxin family protein	P	P	P	P	P	P	P	P
247833_at	AT5G58575	FUNCTIONS IN: molecular_function unknown; INVOLVED IN: biological_process unknown; LOCATED IN: cellular_component unknown; EXPRESSED IN: 19 plant structures; EXPRESSED DURING: 11 growth stages; CONTAINS InterPro DOMAIN/s: Sgf11, transcriptional regulation (InterPro:IPR013246); Has 148 Blast hits to 148 proteins in 67 species: Archae - 0; Bacteria - 0; Metazoa - 94; Fungi - 32; Plants - 16; Viruse…	P	P	P	P	P	P	P	P
247834_at	AT5G58490	cinnamoyl-CoA reductase family	P	P	P	P	P	P	P	P
247839_at	AT5G57870	eukaryotic translation initiation factor 4F, putative / eIF-4F, putative	P	P	P	P	P	P	P	P
247840_at	AT5G58020	unknown protein	P	P	P	P	P	P	P	P
247842_at	AT5G58030	transport protein particle (TRAPP) component Bet3 family protein	P	P	P	P	P	P	P	P
247845_at	AT5G58090	glycosyl hydrolase family 17 protein	P	P	P	P	P	P	P	P
247847_at	AT5G58110	ATPase activator/ chaperone binding	P	P	P	P	P	P	P	P
247848_at	AT5G58120	disease resistance protein (TIR-NBS-LRR class), putative	P	P	P	P	P	P	P	U
247849_at	AT5G58130	RNA recognition motif (RRM)-containing protein	U	P	U	P	U	P	U	U
247851_at	AT5G58070	TIL (TEMPERATURE-INDUCED LIPOCALIN); binding / transporter	P	P	P	P	P	P	P	P
247852_at	AT5G58060	YKT61	P	P	P	P	P	P	P	P
247853_at	AT5G58140	PHOT2 (PHOTOTROPIN 2); FMN binding / blue light photoreceptor/ kinase/ protein serine/threonine kinase	P	P	P	P	P	P	P	U
247854_at	AT5G58200	unknown protein	P	P	P	P	P	P	P	P
247855_at	AT5G58210	hydroxyproline-rich glycoprotein family protein	P	P	P	P	P	P	P	P
247858_at	AT5G58220	TTL (Transthyretin-Like protein); steroid binding	P	P	P	P	P	P	P	P
247859_at	AT5G58410	binding / protein binding / zinc ion binding	P	P	P	P	P	P	P	P
247860_at	AT5G58240	bis(5'-adenosyl)-triphosphatase, putative	P	P	P	P	P	P	P	P
247862_at	AT5G58250	unknown protein	P	P	P	P	P	P	P	P
247863_at	AT5G57900	SKIP1 (SKP1 INTERACTING PARTNER 1); protein binding	P	P	P	P	P	P	P	P
247864_s_at	AT1G25155	[AT1G25155, anthranilate synthase beta subunit, putative];[AT5G57890, anthranilate synthase beta subunit, putative];[AT1G25083, anthranilate synthase beta subunit, putative];[AT1G24909, anthranilate synthase beta subunit, putative];[AT1G24807, anthranilate synthase beta subunit, putative];[AT1G25220, ASB1 (ANTHRANILATE SYNTHASE BETA SUBUNIT 1); anthranilate synthase]	P	P	P	P	P	P	P	P
247865_at	AT5G57815	cytochrome c oxidase subunit 6b, putative	P	P	P	P	P	P	P	P
247867_at	AT5G57630	CIPK21 (CBL-interacting protein kinase 21); ATP binding / kinase/ protein kinase/ protein serine/threonine kinase	P	P	P	P	P	P	P	P
247874_at	AT5G57710	heat shock protein-related	P	P	P	P	P	P	P	P
247877_at	AT5G57740	XBAT32; protein binding / zinc ion binding	P	P	P	P	P	P	P	P
247878_at	AT5G57760	unknown protein	P	P	P	P	P	P	P	P
247880_at	AT5G57780	EXPRESSED IN: 18 plant structures; EXPRESSED DURING: 12 growth stages; BEST Arabidopsis thaliana protein match is: transcription factor (TAIR:AT4G30410.2); Has 70 Blast hits to 70 proteins in 6 species: Archae - 0; Bacteria - 0; Metazoa - 0; Fungi - 0; Plants - 70; Viruses - 0; Other Eukaryotes - 0 (source: NCBI BLink).	P	P	P	P	P	U	U	P
247881_at	AT5G57700	BNR/Asp-box repeat family protein	P	P	P	P	P	P	P	P
247884_at	AT5G57800	CER3 (ECERIFERUM 3); binding / catalytic/ iron ion binding / oxidoreductase	P	P	P	P	P	P	P	P
247886_at	AT5G57850	aminotransferase class IV family protein	P	P	P	P	P	P	P	P
247887_at	AT5G57880	unknown protein	U	U	U	P	U	U	U	U
247891_at	AT5G57960	GTP-binding family protein	U	U	P	P	A	U	U	U
247894_at	AT5G58003	CPL4 (C-TERMINAL DOMAIN PHOSPHATASE-LIKE 4); phosphoprotein phosphatase	P	P	P	P	P	P	P	P
247896_at	AT5G57950	26S proteasome regulatory subunit, putative	P	P	P	P	P	P	P	P
247898_at	AT5G57360	ZTL (ZEITLUPE); protein binding / ubiquitin-protein ligase	P	P	P	P	P	P	P	P
247899_at	AT5G57345	unknown protein	P	P	P	P	P	P	P	P
247900_at	AT5G57290	60S acidic ribosomal protein P3 (RPP3B)	P	P	P	P	P	P	P	P
247901_at	AT5G57300	UbiE/COQ5 methyltransferase family protein	P	P	P	P	P	P	P	P
247902_at	AT5G57350	AHA3; ATPase/ hydrogen-exporting ATPase, phosphorylative mechanism	P	P	P	P	P	P	P	P
247903_at	AT5G57340	unknown protein	P	P	P	P	P	P	P	P
247907_at	AT5G57460	unknown protein	P	P	P	P	P	P	P	P
247908_at	AT5G57440	GS1; catalytic/ hydrolase	P	P	P	P	U	U	P	U
247909_at	AT5G57370	unknown protein	P	P	P	P	P	U	P	U
247918_at	AT5G57610	protein kinase family protein	P	P	P	P	P	P	P	P
247921_at	AT5G57660	zinc finger (B-box type) family protein	P	P	P	P	P	P	P	P
247923_at	AT5G57490	VDAC4 (VOLTAGE DEPENDENT ANION CHANNEL 4); voltage-gated anion channel	P	P	P	P	P	P	P	P
247924_at	AT5G57655	xylose isomerase family protein	P	P	P	P	P	P	P	P
247925_at	AT5G57560	TCH4 (Touch 4); hydrolase, acting on glycosyl bonds / xyloglucan:xyloglucosyl transferase	P	P	P	P	P	P	P	P
247926_at	AT5G57280	methyltransferase	P	P	P	P	P	P	P	P
247929_at	AT5G57330	aldose 1-epimerase family protein	P	P	P	P	P	P	P	P
247930_at	AT5G57060	unknown protein	P	P	P	P	P	P	P	P
247935_at	AT5G56940	ribosomal protein S16 family protein	P	P	P	P	P	P	P	P
247936_at	AT5G57030	LUT2 (LUTEIN DEFICIENT 2); lycopene epsilon cyclase	P	P	P	P	P	P	P	P
247937_at	AT5G57110	ACA8 (AUTOINHIBITED CA2+ -ATPASE, ISOFORM 8); calcium-transporting ATPase/ calmodulin binding / protein self-association	U	U	P	P	P	P	P	P
247938_at	AT5G57140	PAP28 (PURPLE ACID PHOSPHATASE 28); acid phosphatase/ protein serine/threonine phosphatase	U	P	P	P	U	U	U	U
247939_at	AT5G57160	ATLIG4; DNA ligase (ATP)/ protein binding	U	P	P	P	U	U	U	U
247940_at	AT5G57190	PSD2 (phosphatidylserine decarboxylase 2); phosphatidylserine decarboxylase	P	P	P	P	U	P	P	P
247943_at	AT5G57170	macrophage migration inhibitory factor family protein / MIF family protein	P	P	P	P	P	P	P	P
247944_at	AT5G57100	transporter-related	P	P	U	P	P	P	P	P
247946_at	AT5G57180	CIA2 (CHLOROPLAST IMPORT APPARATUS 2); transcription regulator	P	P	P	P	P	P	P	U
247950_at	AT5G57230	FUNCTIONS IN: molecular_function unknown; INVOLVED IN: biological_process unknown; LOCATED IN: cellular_component unknown; EXPRESSED IN: 23 plant structures; EXPRESSED DURING: 13 growth stages; CONTAINS InterPro DOMAIN/s: Thioredoxin-like fold (InterPro:IPR012336); Has 18 Blast hits to 18 proteins in 8 species: Archae - 0; Bacteria - 0; Metazoa - 0; Fungi - 0; Plants - 18; Viruses - 0; Other Euka…	P	P	P	P	P	P	P	P
247952_at	AT5G57250	EXPRESSED IN: 9 plant structures; EXPRESSED DURING: F mature embryo stage, 4 leaf senescence stage, petal differentiation and expansion stage, D bilateral stage, E expanded cotyledon stage; CONTAINS InterPro DOMAIN/s: Pentatricopeptide repeat (InterPro:IPR002885); BEST Arabidopsis thaliana protein match is: pentatricopeptide (PPR) repeat-containing protein (TAIR:AT1G62910.1); Has 30133 Blast hits…	U	U	U	P	A	U	U	A
247954_at	AT5G56870	BGAL4 (beta-galactosidase 4); beta-galactosidase	P	P	P	P	P	P	P	P
247955_at	AT5G56950	NAP1;3 (NUCLEOSOME ASSEMBLY PROTEIN 1;3); DNA binding	P	P	P	P	P	P	P	P
247960_at	AT5G57020	NMT1 (MYRISTOYL-COA:PROTEIN N-MYRISTOYLTRANSFERASE); glycylpeptide N-tetradecanoyltransferase/ myristoyltransferase	P	P	P	P	P	P	P	P
247964_at	AT5G56600	PRF3 (PROFILIN 3); actin binding	P	P	P	P	P	P	P	P
247966_at	AT5G56610	dual specificity protein phosphatase family protein	P	P	P	P	P	P	P	P
247968_at	AT5G56670	40S ribosomal protein S30 (RPS30C)	P	P	P	P	P	P	P	P
247971_at	AT5G56730	peptidase M16 family protein / insulinase family protein	P	P	P	P	P	P	P	P
247978_at	AT5G56710	60S ribosomal protein L31 (RPL31C)	P	P	P	P	P	P	P	P
247979_at	AT5G56750	Ndr family protein	P	P	P	P	P	P	P	P
247980_at	AT5G56860	GNC (GATA, nitrate-inducible, carbon metabolism-involved); transcription factor	P	P	P	P	P	P	P	U
247982_at	AT5G56760	ATSERAT1;1 (ARABIDOPSIS THALIANA SERINE ACETYLTRANSFERASE 1;1); serine O-acetyltransferase	P	P	P	P	P	P	P	P
247983_at	AT5G56630	PFK7 (PHOSPHOFRUCTOKINASE 7); 6-phosphofructokinase	P	P	P	P	P	P	P	P
247984_s_at	AT5G56650	[AT5G56650, ILL1; IAA-amino acid conjugate hydrolase/ metallopeptidase];[AT5G56660, ILL2; IAA-Ala conjugate hydrolase/ IAA-amino acid conjugate hydrolase/ metallopeptidase]	P	P	P	P	P	P	P	P
247985_at	AT5G56790	protein kinase family protein	P	P	P	P	P	P	P	P
247987_at	AT5G56900	CwfJ-like family protein / zinc finger (CCCH-type) family protein	P	P	P	P	P	P	P	P
247988_at	AT5G56910	INVOLVED IN: biological_process unknown; EXPRESSED IN: 22 plant structures; EXPRESSED DURING: 13 growth stages; CONTAINS InterPro DOMAIN/s: Cystatin-related, plant (InterPro:IPR006525); BEST Arabidopsis thaliana protein match is: unknown protein (TAIR:AT5G56920.1); Has 34 Blast hits to 34 proteins in 2 species: Archae - 0; Bacteria - 0; Metazoa - 0; Fungi - 0; Plants - 34; Viruses - 0; Other Euka…	P	P	P	P	P	P	P	P
247989_at	AT5G56350	pyruvate kinase, putative	P	P	P	P	P	P	P	P
247993_at	AT5G56130	transducin family protein / WD-40 repeat family protein	P	P	P	P	P	P	P	P
247994_at	AT5G56140	KH domain-containing protein	P	P	P	P	P	P	P	P
247996_at	AT5G56170	FUNCTIONS IN: molecular_function unknown; INVOLVED IN: biological_process unknown; LOCATED IN: anchored to membrane; EXPRESSED IN: 22 plant structures; EXPRESSED DURING: 13 growth stages; BEST Arabidopsis thaliana protein match is: LRE (LORELEI) (TAIR:AT4G26466.1); Has 71 Blast hits to 71 proteins in 9 species: Archae - 0; Bacteria - 0; Metazoa - 0; Fungi - 0; Plants - 71; Viruses - 0; Other Euka…	P	P	P	P	P	P	P	P
247997_at	AT5G56180	ATARP8 (ACTIN-RELATED PROTEIN 8); structural constituent of cytoskeleton	P	P	P	P	P	P	P	P
247998_at	AT5G56200	zinc finger (C2H2 type) family protein	U	A	U	P	A	A	U	U
247999_at	AT5G56150	UBC30 (ubiquitin-conjugating enzyme 30); ubiquitin-protein ligase	P	P	P	P	P	P	P	P
248000_at	AT5G56190	WD-40 repeat family protein	P	P	P	P	P	P	P	P
248001_at	AT5G55990	CBL2 (CALCINEURIN B-LIKE 2); calcium ion binding	P	P	P	P	P	P	P	P
248002_at	AT5G56180	ATARP8 (ACTIN-RELATED PROTEIN 8); structural constituent of cytoskeleton	U	P	P	P	P	P	P	P
248004_at	AT5G56230	PRA1.G2 (PRENYLATED RAB ACCEPTOR 1.G2)	P	P	P	P	P	P	U	P
248005_at	AT5G56240	INVOLVED IN: biological_process unknown; EXPRESSED IN: 22 plant structures; EXPRESSED DURING: 13 growth stages; BEST Arabidopsis thaliana protein match is: HAP8 (HAPLESS 8) (TAIR:AT5G56250.2); Has 259 Blast hits to 240 proteins in 69 species: Archae - 0; Bacteria - 13; Metazoa - 67; Fungi - 34; Plants - 31; Viruses - 0; Other Eukaryotes - 114 (source: NCBI BLink).	P	P	P	P	P	P	P	P
248006_at	AT5G56250	HAP8 (HAPLESS 8)	P	P	P	P	P	P	P	P
248007_at	AT5G56260	dimethylmenaquinone methyltransferase family protein	P	P	P	P	P	P	P	P
248008_at	AT5G56270	WRKY2; transcription factor	P	P	P	P	P	P	P	P
248009_at	AT5G56280	CSN6A	P	P	P	P	P	P	P	P
248010_at	AT5G56290	PEX5 (PEROXIN 5); peroxisome matrix targeting signal-1 binding / protein binding	P	P	P	P	P	P	P	P
248016_at	AT5G56380	F-box family protein	P	P	P	P	U	P	P	U
248017_at	AT5G56460	protein kinase, putative	P	P	P	P	P	P	U	P
248021_at	AT5G56500	ATP binding / protein binding	U	U	U	P	A	A	A	A
248023_at	AT5G56450	mitochondrial substrate carrier family protein	P	P	P	P	P	P	P	P
248024_at	AT5G55840	pentatricopeptide (PPR) repeat-containing protein	P	U	P	P	P	U	P	P
248025_at	AT5G55850	NOI	P	P	P	P	P	P	P	P
248026_at	AT5G55710	FUNCTIONS IN: molecular_function unknown; INVOLVED IN: biological_process unknown; LOCATED IN: chloroplast thylakoid membrane, chloroplast; EXPRESSED IN: 23 plant structures; EXPRESSED DURING: 14 growth stages; BEST Arabidopsis thaliana protein match is: tic20 protein-related (TAIR:AT2G47840.1); Has 268 Blast hits to 268 proteins in 76 species: Archae - 0; Bacteria - 107; Metazoa - 0; Fungi - 0; …	P	P	P	P	P	P	P	P
248028_at	AT5G55620	unknown protein	P	P	P	P	P	P	P	P
248029_at	AT5G55700	BAM4 (BETA-AMYLASE 4); beta-amylase/ catalytic/ cation binding	P	P	P	P	P	P	P	P
248030_at	AT5G55760	SRT1 (sirtuin 1); DNA binding / NAD or NADH binding / NAD-dependent histone deacetylase/ zinc ion binding	P	P	P	P	P	P	P	P
248032_at	AT5G55860	unknown protein	P	P	P	P	U	P	P	P
248034_at	AT5G55910	D6PK (D6 PROTEIN KINASE); kinase/ protein kinase	P	P	P	P	P	P	P	P
248040_at	AT5G55970	zinc finger (C3HC4-type RING finger) family protein	P	P	P	P	P	P	P	P
248041_at	AT5G55940	emb2731 (embryo defective 2731)	P	P	P	P	P	P	P	P
248042_at	AT5G55960	unknown protein	P	P	P	P	P	P	P	P
248043_s_at	AT5G56010	[AT5G56010, HSP81-3; ATP binding / unfolded protein binding];[AT5G56000, heat shock protein 81-4 (HSP81-4)]	P	P	P	P	P	P	P	P
248044_at	AT5G56020	FUNCTIONS IN: molecular_function unknown; INVOLVED IN: biological_process unknown; LOCATED IN: cellular_component unknown; EXPRESSED IN: 22 plant structures; EXPRESSED DURING: 14 growth stages; CONTAINS InterPro DOMAIN/s: SFT2-like (InterPro:IPR011691); BEST Arabidopsis thaliana protein match is: unknown protein (TAIR:AT4G26550.1); Has 436 Blast hits to 436 proteins in 135 species: Archae - 0; Ba…	P	P	P	P	P	P	P	P
248045_at	AT5G56030	HSP81-2 (HEAT SHOCK PROTEIN 81-2); ATP binding	P	P	P	P	P	P	P	P
248049_at	AT5G56090	COX15 (cytochrome c oxidase 15)	P	P	P	P	P	P	P	P
248050_at	AT5G56100	glycine-rich protein / oleosin	P	P	P	P	P	P	P	P
248056_at	AT5G55500	XYLT (ARABIDOPSIS THALIANA BETA-1,2-XYLOSYLTRANSFERASE); xylosyltransferase	P	P	P	P	P	P	P	P
248058_at	AT5G55530	C2 domain-containing protein	P	P	P	P	P	P	P	P
248059_at	AT5G55540	TRN1 (TORNADO 1)	P	U	P	P	U	U	U	U
248060_at	AT5G55560	protein kinase family protein	P	P	P	P	P	P	P	P
248063_at	AT5G55550	RNA recognition motif (RRM)-containing protein	P	P	P	P	P	P	P	P
248067_at	AT5G55600	agenet domain-containing protein / bromo-adjacent homology (BAH) domain-containing protein	P	P	P	P	U	P	U	A
248068_at	AT5G55610	unknown protein	P	P	P	P	P	P	P	P
248070_at	AT5G55660	LOCATED IN: mitochondrion; EXPRESSED IN: 24 plant structures; EXPRESSED DURING: 13 growth stages; CONTAINS InterPro DOMAIN/s: DEK, C-terminal (InterPro:IPR014876); BEST Arabidopsis thaliana protein match is: unknown protein (TAIR:AT4G26630.2); Has 348612 Blast hits to 121147 proteins in 2910 species: Archae - 1231; Bacteria - 38190; Metazoa - 148268; Fungi - 42547; Plants - 15024; Viruses - 2447;…	U	U	U	P	A	A	A	A
248071_at	AT5G55670	RNA recognition motif (RRM)-containing protein	U	P	P	P	U	P	U	U
248075_at	AT5G55740	CRR21 (chlororespiratory reduction 21)	P	P	P	P	U	P	P	U
248079_at	AT5G55790	unknown protein	P	P	P	P	P	P	P	P
248080_at	AT5G55380	membrane bound O-acyl transferase (MBOAT) family protein / wax synthase-related	P	P	P	P	P	P	P	P
248082_at	AT5G55400	fimbrin-like protein, putative	P	P	P	P	P	P	P	P
248085_at	AT5G55480	SVL1 (SHV3-LIKE 1); glycerophosphodiester phosphodiesterase/ phosphoric diester hydrolase	A	A	U	P	A	U	A	A
248087_at	AT5G55060	unknown protein	P	P	P	P	P	P	P	P
248088_at	AT5G55070	2-oxoacid dehydrogenase family protein	P	P	P	P	P	P	P	P
248091_at	AT5G55120	VTC5 (VITAMIN C DEFECTIVE 5); GDP-D-glucose phosphorylase/ galactose-1-phosphate guanylyltransferase (GDP)/ quercetin 4'-O-glucosyltransferase	P	P	P	P	P	P	P	P
248092_at	AT5G55170	SUMO3 (SMALL UBIQUITIN-LIKE MODIFIER 3); protein binding / protein tag	P	P	P	P	U	U	P	P
248093_at	AT5G55210	unknown protein	P	P	P	P	P	P	P	P
248094_at	AT5G55220	trigger factor type chaperone family protein	P	P	P	P	U	U	U	U
248097_at	AT5G55260	PPX2 (PROTEIN PHOSPHATASE X 2); protein serine/threonine phosphatase	P	P	P	P	P	P	P	P
248098_at	AT5G55290	ATP synthase subunit H family protein	P	P	P	P	P	P	P	P
248099_at	AT5G55300	TOP1ALPHA (DNA TOPOISOMERASE I ALPHA); DNA topoisomerase type I	P	P	P	P	P	P	P	P
248101_at	AT5G55200	co-chaperone grpE protein, putative	P	P	P	P	P	P	P	P
248102_at	AT5G55140	ribosomal protein L30 family protein	P	P	P	P	P	P	P	P
248103_at	AT5G55160	SUMO2 (SMALL UBIQUITIN-LIKE MODIFIER 2); protein binding / protein tag	P	P	P	P	P	P	P	P
248105_at	AT5G55280	FTSZ1-1; protein binding / structural molecule	P	P	P	P	P	P	P	P
248106_at	AT5G55100	SWAP (Suppressor-of-White-APricot)/surp domain-containing protein	U	U	P	P	A	U	U	A
248107_at	AT5G55190	RAN3 (RAN GTPASE 3); GTP binding / GTPase/ protein binding	P	P	P	P	P	P	P	P
248108_at	AT5G55130	CNX5 (CO-FACTOR FOR NITRATE, REDUCTASE AND XANTHINE DEHYDROGENASE 5); Mo-molybdopterin cofactor sulfurase	P	P	P	P	P	P	P	P
248109_at	AT5G55310	TOP1BETA (DNA TOPOISOMERASE 1 BETA); DNA topoisomerase type I	P	P	P	P	P	P	P	P
248115_at	AT5G54870	unknown protein	P	P	P	P	P	P	P	P
248117_at	AT5G55000	FIP2; protein binding / voltage-gated potassium channel	P	P	P	P	P	P	P	P
248118_at	AT5G55050	GDSL-motif lipase/hydrolase family protein	P	P	P	P	P	P	P	P
248120_at	AT5G54540	FUNCTIONS IN: molecular_function unknown; INVOLVED IN: biological_process unknown; LOCATED IN: cellular_component unknown; EXPRESSED IN: 24 plant structures; EXPRESSED DURING: 15 growth stages; CONTAINS InterPro DOMAIN/s: Uncharacterised conserved protein UCP012943 (InterPro:IPR016606); BEST Arabidopsis thaliana protein match is: unknown protein (TAIR:AT4G25170.1); Has 60 Blast hits to 60 protein…	P	P	P	P	P	P	P	P
248124_at	AT5G54730	AtATG18f	P	P	P	P	P	P	P	P
248126_at	AT5G54760	eukaryotic translation initiation factor SUI1, putative	P	P	P	P	P	P	P	P
248127_at	AT5G54750	transport protein particle (TRAPP) component Bet3, putative	P	P	P	P	P	P	P	P
248128_at	AT5G54770	THI1; protein homodimerization	P	P	P	P	P	P	P	P
248129_at	AT5G54780	RAB GTPase activator	P	P	P	P	P	P	P	P
248131_at	AT5G54830	DOMON domain-containing protein / dopamine beta-monooxygenase N-terminal domain-containing protein	P	P	P	P	P	P	P	P
248134_at	AT5G54860	integral membrane transporter family protein	P	P	P	P	P	P	P	P
248136_at	AT5G54910	DEAD/DEAH box helicase, putative	P	U	P	P	A	U	U	A
248138_at	AT5G54960	PDC2 (pyruvate decarboxylase-2); carboxy-lyase/ catalytic/ magnesium ion binding / pyruvate decarboxylase/ thiamin pyrophosphate binding	P	P	P	P	P	P	P	P
248140_at	AT5G54980	integral membrane family protein	P	P	P	P	P	P	P	P
248142_at	AT5G55040	DNA binding	P	P	P	P	P	P	P	P
248144_at	AT5G54800	GPT1; antiporter/ glucose-6-phosphate transmembrane transporter	P	P	P	P	P	P	P	P
248145_at	AT5G54880	DTW domain-containing protein	P	U	U	P	P	U	P	P
248146_at	AT5G54940	eukaryotic translation initiation factor SUI1, putative	P	P	P	P	P	P	P	P
248147_at	AT5G54900	ATRBP45A (RNA-binding protein 45A); RNA binding	P	P	P	P	P	P	P	P
248148_at	AT5G54930	AT hook motif-containing protein	P	P	P	P	P	P	P	P
248149_at	AT5G54855	pollen Ole e 1 allergen and extensin family protein	P	P	P	P	P	P	P	P
248151_at	AT5G54270	LHCB3 (LIGHT-HARVESTING CHLOROPHYLL B-BINDING PROTEIN 3); structural molecule	P	P	P	P	P	P	P	P
248153_at	AT5G54250	ATCNGC4 (CYCLIC NUCLEOTIDE-GATED CATION CHANNEL 4); calmodulin binding / cation channel/ cation transmembrane transporter/ cyclic nucleotide binding	P	P	P	P	P	P	P	P
248155_at	AT5G54390	AHL (ARABIDOPSIS HAL2-LIKE); 3'(2'),5'-bisphosphate nucleotidase/ inositol or phosphatidylinositol phosphatase	P	P	P	P	P	P	P	P
248162_at	AT5G54500	FQR1 (FLAVODOXIN-LIKE QUINONE REDUCTASE 1); FMN binding / oxidoreductase, acting on NADH or NADPH, quinone or similar compound as acceptor	P	P	P	P	P	P	P	P
248165_at	AT5G54430	universal stress protein (USP) family protein	P	P	P	P	P	P	P	P
248166_at	AT5G54520	WD-40 repeat family protein	P	U	U	P	U	U	U	U
248169_at	AT5G54610	ANK (ankyrin); protein binding	P	P	P	P	P	P	U	P
248171_at	AT5G54680	ILR3 (iaa-leucine resistant3); DNA binding / transcription factor	P	P	P	P	P	P	P	P
248172_at	AT5G54660	heat shock protein-related	P	P	P	P	P	P	P	P
248173_at	AT5G54580	RNA recognition motif (RRM)-containing protein	P	P	P	P	P	P	P	P
248174_at	AT5G54600	50S ribosomal protein L24, chloroplast (CL24)	P	P	P	P	P	P	P	P
248175_at	AT5G54640	RAT5 (RESISTANT TO AGROBACTERIUM TRANSFORMATION 5); DNA binding	P	P	P	P	P	P	P	P
248176_at	AT5G54650	Fh5 (FORMIN HOMOLOGY5); actin binding	P	P	P	P	P	P	P	P
248177_at	AT5G54630	zinc finger protein-related	P	P	P	P	P	P	P	P
248179_at	AT5G54380	THE1 (THESEUS1); kinase/ protein kinase	P	P	P	P	P	P	P	P
248180_at	AT5G54310	AGD5 (ARF-GAP domain 5); ARF GTPase activator/ DNA binding / zinc ion binding	P	P	P	P	P	P	P	P
248181_at	AT5G54290	cytochrome c biogenesis protein family	P	P	P	P	P	P	P	P
248187_at	AT5G53940	yippee family protein	P	P	P	P	P	P	P	P
248189_at	AT5G54090	DNA mismatch repair MutS family protein	P	P	P	P	U	P	P	U
248191_at	AT5G54130	calcium-binding EF hand family protein	P	P	P	P	P	P	P	P
248192_at	AT5G54140	ILL3; IAA-amino acid conjugate hydrolase/ metallopeptidase	P	P	P	P	P	P	P	P
248193_at	AT5G54080	HGO (HOMOGENTISATE 1,2-DIOXYGENASE); homogentisate 1,2-dioxygenase	P	P	P	P	P	P	P	P
248195_at	AT5G54110	ATMAMI (ARABIDOPSIS THALIANA MEMBRANE-ASSOCIATED MANNITOL-INDUCED); structural molecule	P	P	P	P	P	P	P	P
248198_at	AT5G54200	WD-40 repeat family protein	U	P	P	P	U	U	U	A
248199_at	AT5G54170	FUNCTIONS IN: molecular_function unknown; INVOLVED IN: response to wounding; EXPRESSED IN: 22 plant structures; EXPRESSED DURING: 13 growth stages; CONTAINS InterPro DOMAIN/s: Lipid-binding START (InterPro:IPR002913); BEST Arabidopsis thaliana protein match is: CP5 (TAIR:AT1G64720.1); Has 233 Blast hits to 233 proteins in 57 species: Archae - 0; Bacteria - 0; Metazoa - 142; Fungi - 0; Plants - 80…	P	P	P	P	P	P	P	P
248200_at	AT5G54160	ATOMT1 (O-METHYLTRANSFERASE 1); caffeate O-methyltransferase/ myricetin 3'-O-methyltransferase/ quercetin 3-O-methyltransferase	P	P	P	P	P	P	P	P
248201_at	AT5G54180	PTAC15 (PLASTID TRANSCRIPTIONALLY ACTIVE15)	P	P	P	P	P	P	P	P
248204_at	AT5G54280	ATM2 (ARABIDOPSIS THALIANA MYOSIN 2); motor	U	U	U	P	P	P	U	U
248207_at	AT5G53970	aminotransferase, putative	P	P	P	P	P	P	P	P
248217_at	AT5G53560	CB5-E (CYTOCHROME B5 ISOFORM E); heme binding	P	P	P	P	P	P	P	P
248219_at	AT5G53650	unknown protein	P	P	P	P	P	P	P	P
248220_at	AT5G53540	MSP1 protein, putative / intramitochondrial sorting protein, putative	P	P	P	P	P	P	P	P
248221_at	AT5G53530	VPS26A (VACUOLAR PROTEIN SORTING 26A)	P	P	P	P	P	P	P	P
248224_at	AT5G53490	thylakoid lumenal 17.4 kDa protein, chloroplast	P	P	P	P	P	P	P	P
248226_at	248226_at	no_match	P	P	P	P	P	P	P	P
248228_at	AT5G53800	unknown protein	P	P	P	P	U	P	U	U
248230_at	AT5G53830	VQ motif-containing protein	U	P	P	P	P	P	P	P
248232_at	AT5G53760	MLO11 (MILDEW RESISTANCE LOCUS O 11); calmodulin binding	U	U	U	P	U	U	U	U
248234_at	AT5G53850	haloacid dehalogenase-like hydrolase family protein	P	P	P	P	P	P	P	P
248235_at	AT5G53860	emb2737 (embryo defective 2737)	P	P	P	P	P	P	P	P
248236_at	AT5G53870	plastocyanin-like domain-containing protein	P	P	P	P	P	P	P	P
248238_at	AT5G53900	unknown protein	P	P	P	P	P	P	P	P
248242_at	AT5G53580	aldo/keto reductase family protein	P	P	P	P	P	P	P	P
248249_at	AT5G53140	protein phosphatase 2C, putative / PP2C, putative	P	P	P	P	P	P	P	P
248250_at	AT5G53130	CNGC1 (CYCLIC NUCLEOTIDE GATED CHANNEL 1); calmodulin binding / cation channel/ cyclic nucleotide binding / intracellular cyclic nucleotide activated cation channel/ inward rectifier potassium channel	P	P	P	P	P	P	P	P
248251_at	AT5G53220	unknown protein	P	P	P	P	P	P	P	U
248255_at	AT5G53350	CLPX; ATP binding / ATPase/ nucleoside-triphosphatase/ nucleotide binding / protein binding	P	P	P	P	P	P	P	P
248256_at	AT5G53360	seven in absentia (SINA) family protein	P	P	P	P	P	P	P	P
248258_at	AT5G53400	nuclear movement family protein	P	P	P	P	P	P	P	P
248261_at	AT5G53280	PDV1 (PLASTID DIVISION1)	P	P	P	P	P	P	P	P
248262_at	AT5G53340	galactosyltransferase family protein	P	P	P	P	P	P	P	P
248263_at	AT5G53370	PMEPCRF (PECTIN METHYLESTERASE PCR FRAGMENT F); pectinesterase	P	P	P	P	P	P	P	P
248264_at	AT5G53310	myosin heavy chain-related	P	P	P	P	P	P	P	P
248265_at	AT5G53430	SDG29 (SET DOMAIN GROUP 29); DNA binding / protein binding / zinc ion binding	U	P	P	P	U	P	U	U
248266_at	AT5G53440	unknown protein	P	P	P	P	U	P	P	U
248267_at	AT5G53460	GLT1; glutamate synthase (NADH)	P	P	P	P	P	P	U	U
248268_at	AT5G53480	importin beta-2, putative	P	P	P	P	P	P	P	P
248269_at	AT5G53470	ACBP1 (ACYL-COA BINDING PROTEIN 1); acyl-CoA binding / lead ion binding	P	P	P	P	P	P	P	P
248270_at	AT5G53450	ORG1 (OBP3-responsive gene 1); ATP binding / kinase/ protein kinase	P	P	P	P	P	P	P	P
248271_at	AT5G53420	FUNCTIONS IN: molecular_function unknown; INVOLVED IN: biological_process unknown; LOCATED IN: cellular_component unknown; EXPRESSED IN: 23 plant structures; EXPRESSED DURING: 13 growth stages; CONTAINS InterPro DOMAIN/s: CCT domain (InterPro:IPR010402); BEST Arabidopsis thaliana protein match is: unknown protein (TAIR:AT4G27900.2); Has 863 Blast hits to 863 proteins in 62 species: Archae - 0; Ba…	P	P	P	P	P	P	P	P
248272_at	AT5G53480	importin beta-2, putative	P	P	P	P	P	P	P	P
248278_at	248278_at	no_match	U	U	U	P	U	U	U	U
248281_at	AT5G52980	unknown protein	P	P	P	P	P	P	P	P
248282_at	AT5G52900	unknown protein	P	P	P	P	P	P	P	P
248283_at	AT5G52920	PKP-BETA1 (PLASTIDIC PYRUVATE KINASE BETA SUBUNIT 1); pyruvate kinase	P	P	P	P	P	P	P	P
248285_at	AT5G52960	unknown protein	P	P	P	P	P	P	P	P
248286_at	AT5G52870	unknown protein	U	P	U	P	U	U	U	U
248287_at	AT5G52970	thylakoid lumen 15.0 kDa protein	P	P	P	P	P	P	P	P
248288_at	AT5G52840	NADH-ubiquinone oxidoreductase-related	P	P	P	P	P	P	P	P
248289_at	AT5G52880	F-box family protein	P	P	P	P	P	P	P	P
248290_at	248290_at	no_match	U	U	U	P	U	P	U	A
248291_at	AT5G53020	unknown protein	P	P	P	P	U	U	U	U
248293_at	AT5G53050	hydrolase, alpha/beta fold family protein	P	P	P	P	P	P	P	P
248294_at	AT5G53060	KH domain-containing protein	P	P	P	P	U	U	U	U
248295_at	AT5G53070	ribosomal protein L9 family protein	P	P	P	P	U	U	U	U
248296_at	AT5G53090	binding / catalytic/ oxidoreductase	U	P	P	P	P	U	U	U
248298_at	AT5G53110	FUNCTIONS IN: molecular_function unknown; INVOLVED IN: biological_process unknown; LOCATED IN: endomembrane system; EXPRESSED IN: 8 plant structures; EXPRESSED DURING: 4 anthesis, C globular stage, petal differentiation and expansion stage; BEST Arabidopsis thaliana protein match is: zinc finger (C3HC4-type RING finger) family protein (TAIR:AT2G46495.1); Has 118 Blast hits to 116 proteins in 13 s…	P	P	P	P	P	P	P	P
248300_at	AT5G53000	TAP46 (2A phosphatase associated protein of 46 kD); protein phosphatase type 2A regulator	P	P	P	P	P	P	P	P
248301_at	AT5G53150	heat shock protein binding / unfolded protein binding	U	U	U	P	U	U	U	U
248302_at	AT5G53160	unknown protein	P	P	P	P	P	P	P	P
248304_at	AT5G53180	PTB2 (POLYPYRIMIDINE TRACT-BINDING PROTEIN 2); RNA binding / nucleic acid binding / nucleotide binding	P	P	P	P	P	P	P	P
248305_at	AT5G52560	ATUSP (ARABIDOPSIS THALIANA UDP-SUGAR PYROPHOSPHORYLASE); UTP-monosaccharide-1-phosphate uridylyltransferase/ UTP:arabinose-1-phosphate uridylyltransferase/ UTP:galactose-1-phosphate uridylyltransferase/ UTP:glucose-1-phosphate uridylyltransferase/ UTP:xy	P	P	P	P	P	P	P	P
248308_at	AT5G52530	dentin sialophosphoprotein-related	P	P	P	P	P	P	P	P
248309_at	AT5G52540	unknown protein	P	P	P	P	P	P	P	P
248310_at	AT5G52550	[AT5G52550, unknown protein];[AT5G52552, CPuORF14 (Conserved peptide upstream open reading frame 14)]	P	P	P	P	P	P	P	P
248312_at	AT5G52580	RAB GTPase activator	P	P	P	P	P	P	P	P
248313_at	AT5G52580	RAB GTPase activator	P	P	P	P	P	P	P	P
248315_at	AT5G52630	MEF1 (MITOCHONDRIAL RNA EDITING FACTOR 1)	P	P	P	P	P	U	U	U
248322_at	AT5G52760	heavy-metal-associated domain-containing protein	P	P	P	P	P	P	P	P
248327_at	AT5G52750	heavy-metal-associated domain-containing protein	P	P	P	P	P	P	P	P
248329_at	AT5G52780	unknown protein	P	P	P	P	P	P	P	P
248330_at	AT5G52810	ornithine cyclodeaminase/mu-crystallin family protein	P	P	P	P	P	P	P	P
248331_at	AT5G52650	40S ribosomal protein S10 (RPS10C)	P	P	P	P	P	P	P	P
248332_at	AT5G52640	ATHSP90.1 (HEAT SHOCK PROTEIN 90.1); ATP binding / unfolded protein binding	P	P	P	P	P	P	P	P
248334_s_at	AT5G58990	[AT5G58990, unknown protein];[AT5G52370, unknown protein]	P	P	P	P	P	P	P	P
248335_at	AT5G52450	MATE efflux protein-related	P	P	P	P	P	P	P	P
248337_at	AT5G52310	LTI78 (LOW-TEMPERATURE-INDUCED 78)	P	P	P	P	P	P	P	P
248339_at	AT5G52520	OVA6 (OVULE ABORTION 6); ATP binding / aminoacyl-tRNA ligase/ nucleotide binding / proline-tRNA ligase	P	P	P	P	P	P	P	P
248340_at	AT5G52180	unknown protein	P	P	P	P	P	P	P	P
248342_at	AT5G52230	MBD13; methyl-CpG binding	P	U	P	P	P	P	P	P
248344_at	AT5G52280	protein transport protein-related	U	A	U	P	U	U	U	U
248346_at	AT5G52210	ATGB1 (ARABIDOPSIS THALIANA GTP-BINDING PROTEIN 1); GTP binding	P	P	P	P	P	P	P	P
248347_at	AT5G52250	transducin family protein / WD-40 repeat family protein	P	P	P	P	P	P	P	P
248348_at	AT5G52190	sugar isomerase (SIS) domain-containing protein	P	P	P	P	P	P	P	P
248349_at	AT5G52240	MSBP1 (membrane steroid binding protein 1); steroid binding	P	P	P	P	P	P	P	P
248351_at	AT5G52200	unknown protein	P	P	P	P	P	P	P	P
248357_at	AT5G52380	zinc knuckle (CCHC-type) family protein	U	P	P	P	U	U	U	U
248360_at	AT5G52430	hydroxyproline-rich glycoprotein family protein	P	P	P	P	P	P	P	P
248362_at	AT5G52470	FIB1 (FIBRILLARIN 1); snoRNA binding	P	P	P	P	P	P	P	P
248366_at	AT5G52510	scarecrow-like transcription factor 8 (SCL8)	P	P	P	P	P	P	P	P
248376_at	AT5G51880	iron ion binding / oxidoreductase, acting on paired donors, with incorporation or reduction of molecular oxygen, 2-oxoglutarate as one donor, and incorporation of one atom each of oxygen into both donors	P	P	P	P	P	P	P	P
248378_at	AT5G51840	unknown protein	P	P	P	P	P	P	P	P
248379_at	AT5G51700	PBS2 (PPHB SUSCEPTIBLE 2); protein binding / zinc ion binding	P	P	P	P	P	P	P	P
248380_at	AT5G51820	PGM (PHOSPHOGLUCOMUTASE); phosphoglucomutase	P	P	P	P	P	P	U	U
248381_at	AT5G51830	pfkB-type carbohydrate kinase family protein	P	P	P	P	P	P	P	P
248382_at	AT5G51890	peroxidase	P	P	P	P	P	P	P	P
248386_at	AT5G51940	NRPB6A; DNA binding / DNA-directed RNA polymerase	P	P	P	P	P	P	P	P
248387_at	AT5G51960	FUNCTIONS IN: molecular_function unknown; INVOLVED IN: biological_process unknown; LOCATED IN: cellular_component unknown; EXPRESSED IN: 22 plant structures; EXPRESSED DURING: 13 growth stages; CONTAINS InterPro DOMAIN/s: ATP synthase assembly factor FMC1, mitochondrial (InterPro:IPR018471); Has 18 Blast hits to 18 proteins in 7 species: Archae - 0; Bacteria - 0; Metazoa - 0; Fungi - 0; Plants - …	P	P	P	P	P	P	P	P
248388_at	AT5G51980	WD-40 repeat family protein / zfwd2 protein (ZFWD2), putative	P	P	P	P	P	P	P	P
248391_at	AT5G52030	TraB protein-related	P	P	P	P	U	U	P	P
248394_at	AT5G52070	agenet domain-containing protein	P	P	P	P	P	P	P	P
248395_at	AT5G52120	AtPP2-A14 (Phloem protein 2-A14); carbohydrate binding	P	P	P	P	P	P	P	P
248398_at	AT5G51970	sorbitol dehydrogenase, putative / L-iditol 2-dehydrogenase, putative	P	P	P	P	P	P	P	P
248399_at	AT5G52010	zinc finger (C2H2 type) family protein	P	P	P	P	P	P	U	U
248401_at	AT5G52110	HCF208 (HIGH CHLOROPHYLL FLUORESCENCE 208)	P	P	P	P	P	P	P	P
248403_at	AT5G51410	LUC7 N_terminus domain-containing protein	P	P	P	P	P	P	P	P
248404_at	AT5G51460	ATTPPA; trehalose-phosphatase	P	P	P	P	P	P	P	P
248409_at	AT5G51545	LPA2 (low psii accumulation2)	P	P	P	P	P	P	P	P
248410_at	AT5G51570	band 7 family protein	P	U	P	P	P	U	U	U
248415_at	AT5G51620	FUNCTIONS IN: molecular_function unknown; INVOLVED IN: biological_process unknown; LOCATED IN: cellular_component unknown; EXPRESSED IN: 23 plant structures; EXPRESSED DURING: 13 growth stages; CONTAINS InterPro DOMAIN/s: Uncharacterised protein family UPF0172 (InterPro:IPR005366); BEST Arabidopsis thaliana protein match is: emb2731 (embryo defective 2731) (TAIR:AT5G55940.1); Has 22 Blast hits to…	P	P	P	P	P	P	P	P
248420_at	AT5G51560	leucine-rich repeat transmembrane protein kinase, putative	U	U	U	P	A	A	A	A
248421_at	AT5G51510	unknown protein	P	P	P	P	P	P	P	P
248422_at	AT5G51640	YLS7	P	P	P	P	P	P	P	P
248425_at	AT5G51690	ACS12; 1-aminocyclopropane-1-carboxylate synthase/ L-aspartate:2-oxoglutarate aminotransferase/ aromatic-amino-acid:2-oxoglutarate aminotransferase	P	P	P	P	P	P	P	P
248426_at	AT5G51740	peptidase M48 family protein	P	P	P	P	P	P	P	P
248432_at	AT5G51390	unknown protein	P	P	P	P	P	P	P	P
248433_at	AT5G51400	unknown protein	P	P	P	P	P	P	P	P
248434_at	AT5G51440	23.5 kDa mitochondrial small heat shock protein (HSP23.5-M)	P	P	P	P	P	P	P	P
248436_at	248436_at	no_match	P	P	P	P	P	P	P	P
248438_at	AT5G51230	EMF2 (EMBRYONIC FLOWER 2); DNA binding / transcription factor	U	P	P	P	A	U	U	U
248442_at	AT5G51280	DEAD-box protein abstrakt, putative	P	P	P	P	P	P	P	P
248445_at	AT5G51170	unknown protein	P	P	P	P	P	P	P	P
248446_at	AT5G51140	pseudouridine synthase family protein	P	P	P	P	P	P	P	P
248448_at	AT5G51190	AP2 domain-containing transcription factor, putative	P	P	P	P	P	P	P	P
248449_at	AT5G51110	4-alpha-hydroxytetrahydrobiopterin dehydratase	P	P	P	P	P	P	P	P
248451_at	AT5G51180	unknown protein	P	P	P	P	P	P	P	P
248452_at	AT5G51300	splicing factor-related	P	P	P	P	P	P	P	U
248456_at	AT5G51380	F-box family protein	P	P	P	P	U	P	A	U
248458_at	AT5G51430	EYE (EMBRYO YELLOW)	P	P	P	P	P	P	P	P
248459_at	AT5G51020	CRL (CRUMPLED LEAF)	P	P	P	P	P	P	P	P
248460_at	AT5G50915	basic helix-loop-helix (bHLH) family protein	P	P	P	P	P	P	P	P
248461_s_at	AT2G47510	[AT2G47510, FUM1 (FUMARASE 1); catalytic/ fumarate hydratase];[AT5G50950, fumarate hydratase, putative / fumarase, putative]	P	P	P	P	P	P	P	P
248462_at	AT5G50960	NBP35 (NUCLEOTIDE BINDING PROTEIN 35); iron-sulfur cluster binding / nucleotide binding / protein homodimerization	P	P	P	P	P	P	P	P
248466_at	AT5G50720	ATHVA22E	P	P	P	P	P	P	P	P
248471_at	AT5G50840	INVOLVED IN: biological_process unknown; EXPRESSED IN: 22 plant structures; EXPRESSED DURING: 13 growth stages; BEST Arabidopsis thaliana protein match is: LINC2 (LITTLE NUCLEI2) (TAIR:AT1G13220.2); Has 50047 Blast hits to 27335 proteins in 1173 species: Archae - 429; Bacteria - 3521; Metazoa - 26018; Fungi - 2663; Plants - 1200; Viruses - 162; Other Eukaryotes - 16054 (source: NCBI BLink).	P	P	P	P	P	P	P	P
248472_at	AT5G50860	protein kinase family protein	P	P	P	P	U	P	P	P
248473_at	AT5G50810	TIM8; P-P-bond-hydrolysis-driven protein transmembrane transporter	P	P	P	P	P	P	P	P
248474_at	AT5G50850	MAB1 (MACCI-BOU); catalytic/ pyruvate dehydrogenase (acetyl-transferring)	P	P	P	P	P	P	P	P
248476_at	AT5G50890	LOCATED IN: cellular_component unknown; EXPRESSED IN: 17 plant structures; EXPRESSED DURING: 13 growth stages; BEST Arabidopsis thaliana protein match is: lipase class 3 family protein (TAIR:AT2G05260.1); Has 115 Blast hits to 115 proteins in 7 species: Archae - 0; Bacteria - 0; Metazoa - 0; Fungi - 0; Plants - 115; Viruses - 0; Other Eukaryotes - 0 (source: NCBI BLink).	U	P	P	P	A	U	U	U
248477_at	AT5G50900	armadillo/beta-catenin repeat family protein	P	P	P	P	P	P	P	P
248478_at	AT5G50870	UBC27 (ubiquitin-conjugating enzyme 27); ubiquitin-protein ligase	P	P	P	P	P	P	P	P
248480_at	AT5G50920	CLPC1; ATP binding / ATP-dependent peptidase/ ATPase	P	P	P	P	P	P	P	P
248482_at	248482_at	no_match	U	U	U	P	U	U	U	A
248485_at	AT5G51050	mitochondrial substrate carrier family protein	P	P	P	P	P	P	P	P
248487_at	AT5G51070	ERD1 (EARLY RESPONSIVE TO DEHYDRATION 1); ATP binding / ATPase/ nucleoside-triphosphatase/ nucleotide binding / protein binding	P	P	P	P	P	P	P	P
248491_at	AT5G51010	rubredoxin family protein	P	P	P	P	P	P	P	P
248492_at	AT5G51040	unknown protein	P	P	P	P	P	P	P	P
248493_at	AT5G51100	FSD2 (FE SUPEROXIDE DISMUTASE 2); superoxide dismutase	P	P	P	P	P	P	P	P
248495_at	AT5G50780	ATP binding	U	U	U	P	U	P	U	A
248496_at	AT5G50790	nodulin MtN3 family protein	P	P	P	P	U	P	U	P
248498_at	AT5G50390	pentatricopeptide (PPR) repeat-containing protein	U	U	U	P	U	P	U	A
248499_at	AT5G50400	PAP27 (PURPLE ACID PHOSPHATASE 27); acid phosphatase/ protein serine/threonine phosphatase	P	P	P	P	P	P	P	P
248500_at	AT5G50410	unknown protein	P	P	P	P	P	P	P	P
248501_at	AT5G50440	MEMB12 (MEMBRIN 12); SNAP receptor	P	P	P	P	P	P	P	P
248502_at	AT5G50450	zinc finger (MYND type) family protein	P	P	P	P	P	P	P	P
248506_at	AT5G50370	adenylate kinase, putative	P	P	P	P	P	P	P	P
248507_at	AT5G50420	unknown protein	P	P	P	P	P	P	P	P
248508_at	AT5G50320	ELO3 (ELONGATA 3); histone acetyltransferase	P	P	P	P	P	P	P	P
248509_at	AT5G50335	unknown protein	P	P	U	P	U	U	P	P
248511_at	AT5G50375	CPI1 (CYCLOPROPYL ISOMERASE); cycloeucalenol cycloisomerase	P	P	P	P	P	P	P	P
248512_at	AT5G50460	protein transport protein SEC61 gamma subunit, putative	P	P	P	P	P	P	P	P
248515_at	AT5G50530	[AT5G50530, CBS domain-containing protein / octicosapeptide/Phox/Bemp1 (PB1) domain-containing protein];[AT5G50640, CBS domain-containing protein / octicosapeptide/Phox/Bemp1 (PB1) domain-containing protein]	P	P	P	P	P	P	P	P
248517_at	AT5G50550	[AT5G50550, WD-40 repeat family protein / St12p protein, putative];[AT5G50650, WD-40 repeat family protein / St12p protein, putative]	P	P	P	P	P	P	P	P
248521_s_at	AT5G50630	[AT5G50630, nodulin family protein];[AT5G50520, nodulin family protein]	P	P	P	P	P	P	P	P
248522_at	AT5G50565	no_match	P	P	P	P	P	P	P	P
248523_s_at	AT5G50680	[AT5G50680, SAE1B (SUMO ACTIVATING ENZYME 1B); SUMO activating enzyme];[AT5G50580, SAE1B (SUMO-ACTIVATING ENZYME 1B); SUMO activating enzyme]	P	P	P	P	P	P	P	P
248530_at	AT5G49945	unknown protein	U	U	U	P	P	P	P	U
248531_at	AT5G49950	embryogenesis-associated protein-related	P	P	P	P	P	P	P	P
248532_at	AT5G49940	NFU2 (NIFU-LIKE PROTEIN 2); structural molecule	P	P	P	P	P	P	P	P
248533_at	AT5G50020	zinc finger (DHHC type) family protein	P	P	P	P	P	P	P	U
248538_at	AT5G50110	FUNCTIONS IN: molecular_function unknown; INVOLVED IN: cell cycle; LOCATED IN: cellular_component unknown; EXPRESSED IN: 24 plant structures; EXPRESSED DURING: 14 growth stages; CONTAINS InterPro DOMAIN/s: Glucose inhibited division protein (InterPro:IPR003682); Has 3963 Blast hits to 3963 proteins in 1297 species: Archae - 0; Bacteria - 2754; Metazoa - 2; Fungi - 0; Plants - 18; Viruses - 0; Oth…	P	P	P	P	P	P	P	P
248539_at	AT5G50130	short-chain dehydrogenase/reductase (SDR) family protein	P	P	P	P	P	P	U	P
248540_at	AT5G50160	FRO8 (FERRIC REDUCTION OXIDASE 8); ferric-chelate reductase/ oxidoreductase	P	P	P	P	P	P	P	U
248541_at	AT5G50180	protein kinase, putative	P	P	P	P	P	P	P	P
248547_at	AT5G50280	EMB1006 (embryo defective 1006)	P	P	P	P	P	P	P	U
248549_at	AT5G50310	kelch repeat-containing protein	U	U	U	P	U	U	U	U
248550_at	AT5G50210	QS (QUINOLINATE SYNTHASE); 4 iron, 4 sulfur cluster binding / enzyme activator/ protein homodimerization/ quinolinate synthetase A	P	P	P	P	P	P	P	P
248551_at	AT5G50200	WR3 (WOUND-RESPONSIVE 3); nitrate transmembrane transporter	P	P	P	P	P	P	P	P
248552_at	AT5G50250	31 kDa ribonucleoprotein, chloroplast, putative / RNA-binding protein RNP-T, putative / RNA-binding protein 1/2/3, putative / RNA-binding protein cp31, putative	P	P	P	P	P	P	P	P
248554_at	AT5G50330	ATP binding / protein kinase	P	P	P	P	P	P	P	U
248555_at	AT5G50340	ATP binding / damaged DNA binding / nucleoside-triphosphatase/ nucleotide binding	U	U	P	P	U	A	U	A
248556_at	AT5G50350	unknown protein	P	P	P	P	P	P	P	P
248560_at	AT5G49970	ATPPOX (A. THALIANA PYRIDOXIN (PYRODOXAMINE) 5'-PHOSPHATE OXIDASE); pyridoxamine-phosphate oxidase	P	P	P	P	P	P	P	P
248562_at	AT5G49680	cell expansion protein, putative	P	P	P	P	P	P	U	P
248564_at	AT5G49700	DNA-binding protein-related	P	P	P	P	P	P	P	P
248565_at	AT5G49710	unknown protein	P	P	P	P	P	P	P	P
248566_s_at	AT5G49740	[AT5G49740, ATFRO7 (FERRIC REDUCTION OXIDASE 7); ferric-chelate reductase/ oxidoreductase];[AT5G49730, ATFRO6 (FERRIC REDUCTION OXIDASE 6); ferric-chelate reductase/ oxidoreductase]	P	P	P	P	P	P	P	P
248568_at	AT5G49760	leucine-rich repeat family protein / protein kinase family protein	P	P	P	P	P	P	P	P
248574_at	AT5G49830	LOCATED IN: plasma membrane; EXPRESSED IN: 23 plant structures; EXPRESSED DURING: 13 growth stages; CONTAINS InterPro DOMAIN/s: Vps51/Vps67 (InterPro:IPR014812); BEST Arabidopsis thaliana protein match is: unknown protein (TAIR:AT1G10385.1); Has 257 Blast hits to 210 proteins in 83 species: Archae - 0; Bacteria - 0; Metazoa - 133; Fungi - 61; Plants - 56; Viruses - 2; Other Eukaryotes - 5 (source…	P	P	P	P	P	P	P	P
248575_at	AT5G49840	ATP binding / ATPase/ nucleoside-triphosphatase/ nucleotide binding / protein binding	P	P	P	P	P	P	P	P
248576_at	AT5G49810	MMT; S-adenosylmethionine-dependent methyltransferase	P	P	P	P	P	P	P	P
248578_at	AT5G49820	emb1879 (embryo defective 1879)	P	P	P	P	P	P	P	P
248579_at	AT5G49880	mitotic checkpoint family protein	P	P	P	P	P	P	U	P
248580_at	AT5G49890	CLC-C (CHLORIDE CHANNEL C); anion channel/ voltage-gated chloride channel	P	P	P	P	P	P	P	P
248581_at	AT5G49900	catalytic/ glucosylceramidase	U	P	P	P	U	P	U	P
248582_at	AT5G49910	CPHSC70-2EAT SHOCK PROTEIN 70-2 (CHLOROPLAST HEAT SHOCK PROTEIN 70-2); ATP binding / unfolded protein binding	P	P	P	P	P	P	P	P
248583_at	AT5G49930	emb1441 (embryo defective 1441); nucleic acid binding / zinc ion binding	P	P	P	P	P	P	P	P
248584_at	AT5G49960	binding / catalytic	P	P	P	P	U	U	P	U
248586_at	AT5G49610	F-box family protein	P	P	P	P	P	P	P	P
248588_at	AT5G49540	unknown protein	P	P	P	P	P	P	P	P
248589_at	AT5G49510	PDF3 (PREFOLDIN 3); unfolded protein binding	P	P	P	P	P	P	P	P
248590_at	AT5G49660	leucine-rich repeat transmembrane protein kinase, putative	P	P	P	P	P	P	P	P
248591_at	AT5G49650	xylulose kinase, putative	P	P	P	P	P	P	P	P
248594_at	AT5G49210	unknown protein	P	P	P	P	P	P	P	P
248595_at	AT5G49230	HRB1 (HYPERSENSITIVE TO RED AND BLUE); protein binding	P	P	P	P	P	P	P	P
248601_at	AT5G49400	zinc knuckle (CCHC-type) family protein	P	P	P	P	P	P	P	P
248603_at	AT5G49430	transducin family protein / WD-40 repeat family protein	A	U	P	P	A	U	A	A
248606_at	AT5G49450	[AT5G49450, AtbZIP1 (Arabidopsis thaliana basic leucine-zipper 1); DNA binding / protein heterodimerization/ transcription factor];[AT5G49448, CPuORF4 (Conserved peptide upstream open reading frame 4)]	P	P	P	P	P	P	P	P
248608_at	AT5G49460	ACLB-2 (ATP CITRATE LYASE SUBUNIT B 2); ATP citrate synthase	P	P	P	P	P	P	P	P
248610_at	AT5G49500	signal recognition particle 54 kDa protein 2 / SRP54 (SRP-54B)	U	U	P	P	U	U	A	U
248611_at	AT5G49520	WRKY48; transcription factor	P	P	P	P	P	P	P	P
248612_at	AT5G49530	SIN-like family protein	P	P	P	P	P	P	P	P
248615_at	AT5G49570	AtPNG1 (Arabidopsis thaliana peptide-N-glycanase 1); catalytic/ peptide-N4-(N-acetyl-beta-glucosaminyl)asparagine amidase	P	P	P	P	P	P	P	P
248616_at	AT5G49580	DNAJ heat shock N-terminal domain-containing protein	P	P	P	P	P	P	P	P
248622_at	AT5G49360	BXL1 (BETA-XYLOSIDASE 1); hydrolase, hydrolyzing O-glycosyl compounds	P	P	P	P	P	P	P	P
248624_at	AT5G48790	unknown protein	P	P	P	P	P	P	P	P
248625_at	AT5G48880	PKT2 (PEROXISOMAL 3-KETO-ACYL-COA THIOLASE 2); acetyl-CoA C-acyltransferase/ catalytic	P	P	P	P	P	P	P	P
248628_at	AT5G48960	5' nucleotidase family protein	P	P	P	P	P	P	P	P
248629_at	AT5G48970	mitochondrial substrate carrier family protein	P	P	P	P	P	P	P	P
248630_at	AT5G48990	kelch repeat-containing F-box family protein	P	P	P	P	U	P	U	U
248631_at	AT5G49000	FUNCTIONS IN: molecular_function unknown; INVOLVED IN: biological_process unknown; LOCATED IN: cellular_component unknown; EXPRESSED IN: 23 plant structures; EXPRESSED DURING: 13 growth stages; CONTAINS InterPro DOMAIN/s: Cyclin-like F-box (InterPro:IPR001810), Galactose oxidase/kelch, beta-propeller (InterPro:IPR011043), Kelch repeat type 1 (InterPro:IPR006652), Kelch related (InterPro:IPR013089…	P	P	P	P	P	P	P	P
248632_at	AT5G49010	SLD5 (SYNTHETIC LETHALITY WITH DPB11-1 5)	P	P	P	P	P	P	P	P
248634_at	AT5G49030	OVA2 (ovule abortion 2); ATP binding / aminoacyl-tRNA ligase/ catalytic/ isoleucine-tRNA ligase/ nucleotide binding	U	U	P	P	U	U	U	U
248637_at	AT5G49060	DNAJ heat shock N-terminal domain-containing protein	P	P	P	P	P	P	P	P
248639_at	AT5G48930	HCT (HYDROXYCINNAMOYL-COA SHIKIMATE/QUINATE HYDROXYCINNAMOYL TRANSFERASE); quinate O-hydroxycinnamoyltransferase/ shikimate O-hydroxycinnamoyltransferase/ transferase	P	P	P	P	P	P	P	P
248640_at	AT5G48910	pentatricopeptide (PPR) repeat-containing protein	P	P	P	P	U	U	P	P
248648_at	AT5G49220	unknown protein	P	P	P	P	P	P	P	U
248655_at	AT5G48760	60S ribosomal protein L13A (RPL13aD)	P	P	P	P	P	P	P	P
248657_at	AT5G48570	peptidyl-prolyl cis-trans isomerase, putative / FK506-binding protein, putative	P	P	P	P	P	P	P	P
248659_at	AT5G48640	cyclin family protein	P	P	P	P	P	P	P	P
248663_at	AT5G48590	unknown protein	P	P	P	P	P	P	P	P
248664_at	AT5G48580	FKBP15-2; FK506 binding / peptidyl-prolyl cis-trans isomerase	P	P	P	P	P	P	P	P
248665_at	AT5G48655	zinc finger (C3HC4-type RING finger) family protein	P	P	P	P	P	P	P	P
248666_at	AT5G48630	cyclin family protein	P	P	P	P	P	P	P	P
248668_at	AT5G48720	XRI1 (X-RAY INDUCED TRANSCRIPT 1)	U	U	P	P	U	P	U	U
248669_at	AT5G48730	pentatricopeptide (PPR) repeat-containing protein	P	P	P	P	U	U	U	A
248676_at	AT5G48850	ATSDI1 (SULPHUR DEFICIENCY-INDUCED 1); binding	P	P	P	P	P	P	P	P
248679_at	AT5G48830	unknown protein	P	P	P	P	P	P	P	P
248682_at	AT5G48810	CB5-D (CYTOCHROME B5 ISOFORM D); heme binding	P	P	P	P	P	P	P	P
248683_at	AT5G48490	protease inhibitor/seed storage/lipid transfer protein (LTP) family protein	P	P	P	P	U	P	P	U
248686_at	AT5G48540	33 kDa secretory protein-related	P	P	P	P	P	P	P	P
248687_at	AT5G48300	ADG1 (ADP GLUCOSE PYROPHOSPHORYLASE 1); glucose-1-phosphate adenylyltransferase	P	P	P	P	P	P	P	P
248688_at	AT5G48220	indole-3-glycerol phosphate synthase, putative	P	P	P	P	P	P	P	P
248689_at	AT5G48150	PAT1 (phytochrome a signal transduction 1); signal transducer/ transcription factor	P	P	P	P	P	P	P	P
248690_at	AT5G48230	ACAT2 (ACETOACETYL-COA THIOLASE 2); acetyl-CoA C-acetyltransferase/ catalytic	P	P	P	P	P	P	P	P
248692_s_at	AT4G15070	[AT4G15070, DC1 domain-containing protein];[AT5G48320, DC1 domain-containing protein]	U	A	U	P	U	A	A	A
248693_at	AT5G48330	regulator of chromosome condensation (RCC1) family protein	P	P	P	P	U	A	U	U
248697_at	AT5G48370	thioesterase family protein	P	P	P	P	P	P	P	P
248698_at	AT5G48380	leucine-rich repeat family protein / protein kinase family protein	P	P	P	P	P	P	P	P
248700_at	AT5G48400	ATGLR1.2; intracellular ligand-gated ion channel	U	P	P	P	U	P	U	P
248704_at	AT5G48450	sks3 (SKU5 Similar 3); copper ion binding / oxidoreductase	P	P	P	P	U	P	P	P
248705_at	AT5G48520	unknown protein	P	P	P	P	P	P	P	P
248706_at	AT5G48530	unknown protein	A	U	U	P	A	U	A	A
248710_at	AT5G48480	unknown protein	P	P	P	P	P	P	P	P
248713_at	AT5G48180	NSP5 (NITRILE SPECIFIER PROTEIN 5)	P	P	P	P	P	P	P	P
248718_at	AT5G47770	FPS1 (FARNESYL DIPHOSPHATE SYNTHASE 1); dimethylallyltranstransferase/ geranyltranstransferase	P	P	P	P	P	P	P	P
248719_at	AT5G47910	RBOHD (RESPIRATORY BURST OXIDASE HOMOLOGUE D); NAD(P)H oxidase	P	P	P	P	P	P	P	P
248720_at	AT5G47750	D6PKL2 (D6 PROTEIN KINASE LIKE 2); kinase	P	P	P	P	P	P	P	P
248721_at	AT5G47780	GAUT4 (Galacturonosyltransferase 4); polygalacturonate 4-alpha-galacturonosyltransferase/ transferase, transferring glycosyl groups	P	P	P	P	P	P	P	P
248724_at	AT5G47970	nitrogen regulation family protein	P	P	P	P	P	P	P	P
248726_at	AT5G47960	ATRABA4C; GTP binding	P	P	P	P	U	P	U	P
248739_at	AT5G48030	GFA2 (GAMETOPHYTIC FACTOR 2); heat shock protein binding / unfolded protein binding	P	P	P	P	P	P	P	U
248746_at	AT5G47890	NADH-ubiquinone oxidoreductase B8 subunit, putative	P	P	P	P	P	P	P	P
248747_at	AT5G47930	40S ribosomal protein S27 (RPS27D)	P	P	P	P	P	P	P	P
248749_at	AT5G47880	ERF1-1 (EUKARYOTIC RELEASE FACTOR 1-1); translation release factor	P	P	P	P	P	P	P	P
248751_at	AT5G47540	binding	P	P	P	P	P	P	P	P
248753_at	AT5G47630	mtACP3 (mitochondrial acyl carrier protein 3); acyl carrier/ cofactor binding	P	P	P	P	P	P	P	P
248755_at	248755_at	no_match	P	P	P	P	P	P	P	P
248756_at	AT5G47560	TDT (TONOPLAST DICARBOXYLATE TRANSPORTER); malate transmembrane transporter/ sodium:dicarboxylate symporter	P	P	P	P	P	P	P	P
248758_at	AT5G47620	heterogeneous nuclear ribonucleoprotein, putative / hnRNP, putative	P	P	P	P	P	P	P	P
248759_at	AT5G47610	zinc finger (C3HC4-type RING finger) family protein	P	P	P	P	P	P	P	U
248760_at	AT5G47570	unknown protein	P	P	P	P	P	P	P	P
248763_at	AT5G47550	cysteine protease inhibitor, putative / cystatin, putative	P	P	P	P	P	P	P	P
248765_at	AT5G47650	ATNUDT2 (ARABIDOPSIS THALIANA NUDIX HYDROLASE HOMOLOG 2); ADP-ribose diphosphatase/ NAD or NADH binding / hydrolase	P	P	P	P	P	P	P	P
248767_at	AT5G47710	C2 domain-containing protein	P	P	P	P	P	P	P	P
248768_at	AT5G47700	60S acidic ribosomal protein P1 (RPP1C)	P	P	P	P	P	P	P	P
248771_at	AT5G47790	forkhead-associated domain-containing protein / FHA domain-containing protein	P	P	P	P	P	P	P	P
248774_at	AT5G47830	unknown protein	P	P	P	P	P	P	P	P
248778_at	AT5G47940	unknown protein	P	P	P	P	P	P	P	P
248780_at	AT5G47760	ATPGLP2 (ARABIDOPSIS THALIANA 2-PHOSPHOGLYCOLATE PHOSPHATASE 2); phosphoglycolate phosphatase/ protein serine/threonine kinase	P	P	P	P	P	P	P	P
248781_at	AT5G47870	unknown protein	P	P	P	P	P	P	P	P
248783_at	AT5G47360	pentatricopeptide (PPR) repeat-containing protein	P	P	U	P	P	P	U	U
248784_at	AT5G47380	unknown protein	U	U	A	P	A	A	A	A
248785_at	AT5G47400	unknown protein	P	P	P	P	U	P	U	P
248786_at	AT5G47410	unknown protein	P	P	P	P	P	P	U	U
248787_at	AT5G47420	FUNCTIONS IN: molecular_function unknown; INVOLVED IN: biological_process unknown; LOCATED IN: endoplasmic reticulum; EXPRESSED IN: 20 plant structures; EXPRESSED DURING: 13 growth stages; CONTAINS InterPro DOMAIN/s: Protein of unknown function DUF124 (InterPro:IPR002838), Tryptophan RNA-binding attenuator protein-like (InterPro:IPR016031); BEST Arabidopsis thaliana protein match is: unknown prot…	P	P	P	P	P	P	P	P
248788_at	AT5G47430	zinc ion binding	P	P	P	P	P	P	U	P
248793_at	AT5G47240	atnudt8 (Arabidopsis thaliana Nudix hydrolase homolog 8); hydrolase	P	P	P	P	P	P	P	P
248795_at	AT5G47390	myb family transcription factor	P	P	P	P	P	P	P	P
248796_at	AT5G47180	vesicle-associated membrane family protein / VAMP family protein	P	P	P	P	P	P	P	P
248798_at	AT5G47190	ribosomal protein L19 family protein	P	P	P	P	P	P	P	P
248799_at	AT5G47230	ERF5 (ETHYLENE RESPONSIVE ELEMENT BINDING FACTOR 5); DNA binding / transcription activator/ transcription factor	P	P	P	P	P	P	P	P
248800_at	AT5G47320	RPS19 (RIBOSOMAL PROTEIN S19); RNA binding	P	P	P	P	P	P	P	P
248801_at	AT5G47370	HAT2; DNA binding / transcription factor/ transcription repressor	P	P	P	P	P	P	P	P
248802_at	AT5G47435	formyltetrahydrofolate deformylase, putative	P	P	P	P	P	P	P	P
248805_at	AT5G47480	unknown protein	P	P	P	P	P	P	U	P
248806_at	AT5G47490	unknown protein	U	U	U	P	U	U	U	A
248811_at	AT5G47310	unknown protein	P	P	P	P	P	P	P	P
248813_at	AT5G46860	VAM3; SNAP receptor	P	P	P	P	P	P	P	P
248814_at	AT5G46910	transcription factor jumonji (jmj) family protein	P	P	P	P	P	P	P	P
248816_at	AT5G47010	LBA1 (LOW-LEVEL BETA-AMYLASE 1); ATP binding / DNA binding / RNA helicase/ hydrolase	P	P	P	P	U	P	U	U
248817_at	AT5G47020	glycine-rich protein	P	P	P	P	P	P	P	P
248818_at	AT5G47040	LON2 (LON PROTEASE 2); ATP binding / ATP-dependent peptidase/ nucleoside-triphosphatase/ nucleotide binding / serine-type endopeptidase/ serine-type peptidase	P	P	P	P	P	P	P	P
248821_at	AT5G47070	protein kinase, putative	P	P	P	P	P	P	P	P
248825_at	AT5G47030	ATP synthase delta' chain, mitochondrial	P	P	P	P	P	P	P	P
248826_at	AT5G47080	CKB1; protein kinase regulator	P	P	P	P	P	P	P	P
248827_at	AT5G47100	CBL9; calcium ion binding	P	P	P	P	P	P	P	P
248828_at	AT5G47110	lil3 protein, putative	P	P	P	P	P	P	P	P
248829_at	AT5G47130	Bax inhibitor-1 family / BI-1 family	P	P	U	P	U	U	U	P
248834_at	AT5G47090	unknown protein	P	P	P	P	P	P	P	P
248835_at	AT5G47250	disease resistance protein (CC-NBS-LRR class), putative	U	U	U	P	U	A	U	U
248838_at	AT5G46800	BOU (A BOUT DE SOUFFLE); binding / transporter	P	P	P	P	P	P	P	P
248842_at	AT5G46850	FUNCTIONS IN: molecular_function unknown; INVOLVED IN: GPI anchor biosynthetic process; LOCATED IN: endoplasmic reticulum membrane; EXPRESSED IN: 22 plant structures; EXPRESSED DURING: 13 growth stages; CONTAINS InterPro DOMAIN/s: PIG-X/PBN1 (InterPro:IPR013233); Has 52 Blast hits to 52 proteins in 24 species: Archae - 0; Bacteria - 0; Metazoa - 31; Fungi - 4; Plants - 13; Viruses - 0; Other Euka…	P	P	P	P	P	P	P	P
248845_at	AT5G46470	disease resistance protein (TIR-NBS-LRR class), putative	P	P	P	P	P	P	P	P
248848_at	AT5G46520	ATP binding / nucleoside-triphosphatase/ nucleotide binding / protein binding / transmembrane receptor	U	U	P	P	P	U	U	U
248850_at	AT5G46550	DNA-binding bromodomain-containing protein	P	P	P	P	U	U	P	U
248851_s_at	AT5G46260	[AT5G46260, disease resistance protein (TIR-NBS-LRR class), putative];[AT5G46490, disease resistance protein (TIR-NBS class), putative]	P	P	P	P	U	A	A	A
248852_at	AT5G46560	unknown protein	U	U	P	P	A	U	U	A
248854_at	AT5G46580	pentatricopeptide (PPR) repeat-containing protein	P	P	P	P	P	P	P	U
248855_at	AT5G46590	anac096 (Arabidopsis NAC domain containing protein 96); transcription factor	P	P	P	P	P	P	U	P
248858_at	AT5G46630	clathrin adaptor complexes medium subunit family protein	P	P	P	P	P	P	P	P
248861_at	AT5G46700	TRN2 (TORNADO 2)	P	P	P	P	P	P	P	P
248863_at	AT5G46750	AGD9 (ARF-GAP DOMAIN 9); ARF GTPase activator/ DNA binding / zinc ion binding	P	P	P	P	P	P	P	P
248864_at	AT5G46760	basic helix-loop-helix (bHLH) family protein	P	P	P	P	P	P	P	P
248865_at	AT5G46790	unknown protein	P	P	P	P	P	P	P	P
248868_at	AT5G46780	VQ motif-containing protein	P	P	P	P	P	P	P	P
248869_at	AT5G46840	RNA recognition motif (RRM)-containing protein	P	P	P	P	P	P	U	P
248870_at	AT5G46710	zinc-binding family protein	P	P	P	P	P	P	P	P
248871_at	AT5G46680	pentatricopeptide (PPR) repeat-containing protein	U	P	U	P	P	P	P	U
248875_at	AT5G46470	disease resistance protein (TIR-NBS-LRR class), putative	P	P	P	P	U	P	U	U
248878_at	AT5G46160	ribosomal protein L14 family protein / huellenlos paralog (HLP)	P	P	P	P	P	P	P	P
248879_at	AT5G46180	delta-OAT; ornithine-oxo-acid transaminase	P	P	P	P	P	P	P	P
248881_at	AT5G46020	unknown protein	P	P	P	P	P	P	P	P
248882_at	AT5G46210	CUL4 (CULLIN4); protein binding / ubiquitin-protein ligase	P	P	P	P	P	P	P	P
248883_at	AT5G46190	KH domain-containing protein	P	P	P	P	P	P	P	P
248884_at	AT5G46030	unknown protein	P	P	P	P	P	P	P	P
248885_at	AT5G46150	LEM3 (ligand-effect modulator 3) family protein / CDC50 family protein	P	P	P	P	P	P	P	P
248886_at	AT5G46110	APE2 (ACCLIMATION OF PHOTOSYNTHESIS TO ENVIRONMENT 2); antiporter/ triose-phosphate transmembrane transporter	P	P	P	P	P	P	P	P
248888_at	AT5G46240	KAT1 (POTASSIUM CHANNEL IN ARABIDOPSIS THALIANA 1); cyclic nucleotide binding / inward rectifier potassium channel	U	U	P	P	P	P	U	P
248889_at	AT5G46230	unknown protein	P	P	P	P	P	P	P	P
248890_at	AT5G46270	ATP binding / nucleoside-triphosphatase/ nucleotide binding / protein binding / transmembrane receptor	P	P	P	P	U	A	U	U
248899_at	AT5G46390	peptidase S41 family protein	P	P	P	P	P	P	P	P
248900_at	AT5G46400	PRP39-2	U	U	U	P	U	U	U	A
248904_at	AT5G46295	unknown protein	U	U	U	P	U	U	U	P
248905_at	AT5G46250	RNA recognition motif (RRM)-containing protein	P	P	P	P	P	P	P	P
248906_at	AT5G46420	16S rRNA processing protein RimM family	P	P	P	P	U	P	U	U
248907_at	AT5G46340	O-acetyltransferase-related	P	P	P	P	P	P	P	P
248910_at	AT5G45820	CIPK20 (CBL-INTERACTING PROTEIN KINASE 20); kinase/ protein serine/threonine kinase	P	P	P	P	P	P	P	P
248913_at	AT5G45760	transducin family protein / WD-40 repeat family protein	P	P	P	P	P	P	P	P
248914_at	AT5G45750	AtRABA1c (Arabidopsis Rab GTPase homolog A1c); GTP binding	P	P	P	P	P	P	P	P
248916_at	AT5G45840	leucine-rich repeat transmembrane protein kinase, putative	P	P	P	P	P	P	P	P
248920_at	AT5G45930	CHLI2 (MAGNESIUM CHELATASE I2); ATPase/ magnesium chelatase	P	P	P	P	P	P	P	P
248927_at	AT5G45900	APG7 (AUTOPHAGY 7); APG8 activating enzyme	P	P	P	P	P	P	P	P
248932_at	AT5G46050	PTR3 (PEPTIDE TRANSPORTER 3); dipeptide transporter/ transporter/ tripeptide transporter	P	P	P	P	P	P	P	P
248933_at	AT5G46070	GTP binding / GTPase	U	U	U	P	U	U	U	U
248934_at	AT5G46080	protein kinase family protein	P	P	P	P	P	P	P	P
248941_s_at	AT5G45460	[AT5G45460, unknown protein];[AT5G45470, unknown protein]	U	U	U	P	A	A	U	U
248942_at	AT5G45480	unknown protein	P	P	P	P	P	P	P	P
248943_s_at	AT5G45490	[AT5G45490, disease resistance protein-related];[AT5G45440, disease resistance protein-related]	P	P	P	P	P	P	P	P
[truncated: 8,826 more rows]
